# Supplementary material for: Drought-Induced Regulatory Cascades and Their Effects on the Nutritional Quality of Developing Potato Tubers
Source: Genes (Basel). 2020 Jul 30;11(8):864. doi: 10.3390/genes11080864 (PMC7465940; doi:10.3390/genes11080864)
Supplement: Supplementary file 1 [file genes-11-00864-s001.zip]

Archive with 5 entries (5 files):
- Supplementary Results/FigS1_ExperimentalConditions.jpg
- Supplementary Results/TableS1_DE genes.xlsx
- Supplementary Results/TableS2_Rawreadcounts.xlsx
- Supplementary Results/TableS3_DEsmallRNA.xlsx
- Supplementary Results/TableS4_smallRNA_targets_expression.xlsx
