# Supplementary material for: Drought-Induced Regulatory Cascades and Their Effects on the Nutritional Quality of Developing Potato Tubers
Source: Genes (Basel). 2020 Jul 30;11(8):864. doi: 10.3390/genes11080864 (PMC7465940; doi:10.3390/genes11080864)
Supplement: Supplementary file 1 [file genes-11-00864-s001.zip › Supplementary Results/TableS1_DE genes.xlsx]

## Sheet: Supplemental Table 1
Supplemental Table 1: Differentially expressed genes in potato tubers between the gradual drought and control treatments (35 % FC vs 70 % FC). Threshold values were greater than log 2 fold change (lfc) and a false discover rate (FDR) of 0.05.
Gene ID	WW	DW	baseMean	log2FoldChange	lfcSE	stat	pvalue	padj
PGSC0003DMG400047155	1.52527	7.01327	4.26927	-2.19949	1.00052	-2.19835	0.0279241	0.0499917
PGSC0003DMG400003371	3.72224	0	1.86112	4.05407	1.84257	2.20023	0.0277906	0.0497903
PGSC0003DMG400002630	2.52561	8.47873	5.50217	-2.15639	0.978461	-2.20385	0.0275346	0.0493647
PGSC0003DMG400011560	8.56286	1.87749	5.22018	2.29635	1.04164	2.20456	0.0274852	0.0492803
PGSC0003DMG400019646	6.1498	1.09979	3.6248	2.62371	1.18915	2.20638	0.0273576	0.0490762
PGSC0003DMG400009611	3.76831	0	1.88416	4.05056	1.83367	2.20898	0.0271757	0.0487984
PGSC0003DMG400004914	3.91935	0	1.95968	4.04862	1.82904	2.21352	0.0268616	0.0482595
PGSC0003DMG400000985	0.41835	4.50129	2.45982	-3.57987	1.61538	-2.21612	0.0266832	0.0479754
PGSC0003DMG400012978	1.58157	7.64004	4.61081	-2.40481	1.085	-2.21641	0.0266636	0.0479441
PGSC0003DMG400014840	0.25809	3.95953	2.10881	-3.7795	1.70514	-2.21653	0.0266551	0.0479404
PGSC0003DMG400025355	0.456589	4.86753	2.66206	-3.30048	1.48791	-2.21819	0.0265415	0.047773
PGSC0003DMG400027046	4.62453	0.475661	2.55009	3.49872	1.57693	2.2187	0.0265073	0.0477153
PGSC0003DMG400016568	7.29351	1.74209	4.5178	2.23962	1.00922	2.21917	0.0264753	0.0476617
PGSC0003DMG400021403	4.94505	0.558036	2.75154	3.27002	1.4714	2.22239	0.026257	0.0473128
PGSC0003DMG402028586	8.28125	2.49161	5.38643	2.55202	1.14802	2.22297	0.0262176	0.0472537
PGSC0003DMG400000271	1.15109	6.54894	3.85001	-2.44175	1.09645	-2.22697	0.0259495	0.04681
PGSC0003DMG400018520	4.44905	0.471884	2.46047	3.45934	1.55222	2.22864	0.0258377	0.046626
PGSC0003DMG400027157	0	3.68888	1.84444	-4.18993	1.88005	-2.22863	0.0258387	0.046626
PGSC0003DMG400029262	3.75764	0	1.87882	4.08126	1.83114	2.22881	0.0258269	0.0466235
PGSC0003DMG402018740	6.26378	1.2282	3.74599	2.92001	1.30992	2.22916	0.0258034	0.0465859
PGSC0003DMG400001430	5.1654	1.20815	3.18677	3.55544	1.5941	2.23038	0.0257222	0.0464509
PGSC0003DMG402006272	0.870186	5.1712	3.02069	-3.00218	1.34441	-2.23308	0.0255434	0.0461399
PGSC0003DMG400016473	5.31969	0.473773	2.89673	3.20725	1.43454	2.23573	0.0253697	0.0458688
PGSC0003DMG400025236	0.407674	4.30546	2.35657	-3.35888	1.49809	-2.24211	0.0249545	0.0451716
PGSC0003DMG400028697	2.09037	8.64068	5.36552	-2.09136	0.93228	-2.24327	0.0248793	0.0450394
PGSC0003DMG400023324	4.0568	0.302037	2.17942	3.68968	1.64237	2.24656	0.0246681	0.0446835
PGSC0003DMG400006807	6.30201	0.947545	3.62478	2.82097	1.25441	2.24885	0.0245223	0.0444422
PGSC0003DMG400034071	0.209175	5.26113	2.73515	-3.69478	1.64234	-2.24971	0.0244675	0.0443466
PGSC0003DMG400033871	0.63966	5.74042	3.19004	-3.03671	1.34932	-2.25054	0.0244148	0.0442586
PGSC0003DMG400021838	6.85189	1.27153	4.06171	2.56667	1.13791	2.25561	0.0240952	0.0437238
PGSC0003DMG401015159	3.71302	0	1.85651	4.15587	1.83782	2.2613	0.0237406	0.0431539
PGSC0003DMG400020720	4.29638	0.235942	2.26616	3.63657	1.60367	2.26766	0.02335	0.0425052
PGSC0003DMG400027188	3.79067	0	1.89533	4.14453	1.82754	2.26782	0.0233402	0.042491
PGSC0003DMG400000766	3.96848	0	1.98424	4.13179	1.8207	2.26934	0.0232477	0.0423443
PGSC0003DMG400032272	7.93417	1.74908	4.84162	2.86249	1.26137	2.26935	0.0232472	0.0423443
PGSC0003DMG400031015	6.56273	0.795867	3.6793	2.85548	1.25586	2.27372	0.0229831	0.0418982
PGSC0003DMG400004354	6.44751	1.07785	3.76268	2.69638	1.18469	2.27602	0.0228448	0.0416637
PGSC0003DMG401011586	2.38362	10.4763	6.42997	-2.14768	0.94211	-2.27965	0.0226285	0.0413187
PGSC0003DMG400002382	1.25651	7.26054	4.25852	-2.53187	1.10938	-2.28224	0.0224752	0.0410459
PGSC0003DMG400023483	4.441	0.23783	2.33942	3.69287	1.61762	2.2829	0.0224364	0.040982
PGSC0003DMG400006020	10.5253	2.86918	6.69724	2.03845	0.892626	2.28365	0.0223919	0.0409113
PGSC0003DMG400001596	4.27811	0.322094	2.3001	3.68964	1.61516	2.28438	0.0223493	0.0408369
PGSC0003DMG400007335	7.61857	1.50936	4.56396	2.5271	1.10611	2.28468	0.0223316	0.0408081
PGSC0003DMG400002999	5.30527	0.559925	2.9326	3.33339	1.45853	2.28544	0.022287	0.0407405
PGSC0003DMG400005697	5.5448	0.713491	3.12914	3.34088	1.46157	2.28582	0.0222648	0.0407034
PGSC0003DMG400011072	1.01385	6.36776	3.6908	-2.88793	1.26296	-2.28663	0.0222173	0.0406269
PGSC0003DMG400034780	2.15046	7.92712	5.03879	-2.91372	1.27417	-2.28675	0.0222103	0.0406177
PGSC0003DMG400010020	1.01693	6.00472	3.51083	-3.11367	1.36158	-2.28681	0.0222069	0.040615
PGSC0003DMG400003544	5.70864	0.709715	3.20918	3.109	1.35904	2.28765	0.022158	0.0405325
PGSC0003DMG400021005	4.23512	0.235942	2.23553	3.7159	1.62349	2.28884	0.0220887	0.0404231
PGSC0003DMG400041758	5.20197	0.713491	2.95773	3.50248	1.52417	2.29797	0.0215637	0.0395335
PGSC0003DMG400019062	0.838159	5.53555	3.18686	-3.12747	1.35907	-2.30119	0.0213811	0.0392222
PGSC0003DMG400010615	6.1531	0.860073	3.50658	2.89867	1.25943	2.30158	0.0213586	0.0391866
PGSC0003DMG400030246	0	3.46733	1.73367	-4.34613	1.8877	-2.30234	0.0213163	0.0391269
PGSC0003DMG400013942	4.85981	0.475661	2.66773	3.52766	1.53142	2.30353	0.0212492	0.0390071
PGSC0003DMG400021830	4.35268	0.322094	2.33739	3.74441	1.62542	2.30366	0.0212418	0.0389969
PGSC0003DMG400023965	1.64708	7.52001	4.58354	-2.48536	1.07771	-2.30615	0.0211025	0.0387712
PGSC0003DMG400011688	7.61286	1.66104	4.63695	2.6565	1.15107	2.30785	0.0210077	0.0386291
PGSC0003DMG400010832	9.54798	2.09017	5.81907	2.41146	1.04491	2.30781	0.0210094	0.0386291
PGSC0003DMG400011549	9.05215	2.17764	5.61489	2.10027	0.909258	2.30987	0.0208953	0.0384502
PGSC0003DMG400005701	8.39689	1.91786	5.15738	2.35734	1.02049	2.31002	0.0208873	0.0384386
PGSC0003DMG400030918	10.1007	2.86005	6.48039	2.00081	0.865836	2.31084	0.0208417	0.0383647
PGSC0003DMG400001614	4.67248	0.302037	2.48726	3.75137	1.62285	2.31159	0.0208001	0.0382947
PGSC0003DMG400000686	4.66728	0.322094	2.49468	3.77805	1.62857	2.31986	0.0203487	0.0375381
PGSC0003DMG401013400	4.76673	0.644188	2.70546	3.52462	1.51837	2.32131	0.02027	0.0373994
PGSC0003DMG400019989	4.45168	0.302037	2.37686	3.70272	1.59286	2.32458	0.0200946	0.0371022
PGSC0003DMG400021740	5.41494	0.559925	2.98743	3.34226	1.4357	2.32797	0.0199138	0.0367918
PGSC0003DMG400030287	9.72062	2.46998	6.0953	2.21973	0.95271	2.32991	0.019811	0.0366254
PGSC0003DMG400011894	1.18194	6.54195	3.86195	-2.69287	1.15571	-2.33006	0.0198027	0.0366133
PGSC0003DMG400016386	6.00764	0.473773	3.24071	3.23033	1.38603	2.33063	0.0197728	0.0365717
PGSC0003DMG400021907	5.76494	1.42698	3.59596	3.56331	1.52534	2.33607	0.0194875	0.036093
PGSC0003DMG400003921	6.63533	1.09979	3.86756	2.7423	1.17344	2.33697	0.0194405	0.0360154
PGSC0003DMG400023939	4.21494	0	2.10747	4.17967	1.78846	2.33702	0.0194383	0.0360143
PGSC0003DMG400037946	0	3.70705	1.85353	-4.34118	1.8549	-2.34038	0.0192639	0.0357223
PGSC0003DMG401017416	16.3031	9.66282	12.983	5.45587	2.33106	2.34051	0.0192573	0.0357132
PGSC0003DMG400013358	9.82437	2.19902	6.01169	2.28961	0.977796	2.3416	0.0192013	0.0356123
PGSC0003DMG401010654	5.90714	0.926168	3.41665	3.14982	1.3448	2.34223	0.019169	0.0355711
PGSC0003DMG400001142	0	3.65995	1.82998	-4.35062	1.85714	-2.34265	0.0191475	0.0355393
PGSC0003DMG400021426	3.90722	0	1.95361	4.22536	1.80295	2.34359	0.0190994	0.0354572
PGSC0003DMG401000515	0.972769	9.12446	5.04862	-3.11599	1.32906	-2.3445	0.0190526	0.0353797
PGSC0003DMG400032831	6.90293	1.07785	3.99039	2.75892	1.17594	2.34614	0.0189688	0.0352332
PGSC0003DMG400025672	1.32678	7.18746	4.25712	-2.43964	1.03852	-2.34916	0.018816	0.0349707
PGSC0003DMG400012659	5.20789	0.713491	2.96069	3.49406	1.48718	2.34946	0.0188008	0.0349455
PGSC0003DMG404029558	0.500751	5.04279	2.77177	-3.45031	1.46851	-2.34953	0.0187969	0.0349413
PGSC0003DMG400012962	1.79404	8.20136	4.9977	-2.26662	0.963735	-2.35191	0.0186772	0.034737
PGSC0003DMG402000860	3.94355	0	1.97177	4.23936	1.80244	2.35202	0.0186718	0.0347329
PGSC0003DMG400011345	3.92695	0	1.96347	4.23883	1.80198	2.35232	0.0186567	0.0347109
PGSC0003DMG400002156	3.95568	0	1.97784	4.23767	1.8008	2.35321	0.0186121	0.0346309
PGSC0003DMG400029065	2.25538	10.1538	6.2046	-2.22275	0.944302	-2.35386	0.0185797	0.0345767
PGSC0003DMG400041454	0.983445	6.02806	3.50575	-3.0743	1.30477	-2.35621	0.0184625	0.0343645
PGSC0003DMG400033694	4.4704	0.302037	2.38622	3.7792	1.6032	2.35729	0.018409	0.0342709
PGSC0003DMG400015601	3.9744	0	1.9872	4.23922	1.79825	2.35741	0.0184028	0.0342624
PGSC0003DMG400003078	6.35589	1.00986	3.68288	3.00269	1.27334	2.35812	0.0183677	0.034203
PGSC0003DMG400016584	6.12582	0.711603	3.41871	3.13302	1.32835	2.35858	0.0183452	0.0341671
PGSC0003DMG400000052	5.05355	0.471884	2.76272	3.62468	1.53355	2.36359	0.018099	0.0337439
PGSC0003DMG400015301	4.01381	0	2.00691	4.23945	1.79024	2.36809	0.0178801	0.0333649
PGSC0003DMG400012169	4.68813	0	2.34406	4.1406	1.74649	2.37081	0.017749	0.0331261
PGSC0003DMG400017536	6.72695	0.793978	3.76047	3.15792	1.3315	2.37171	0.0177061	0.0330518
PGSC0003DMG400026914	4.5438	0.302037	2.42292	3.80315	1.60292	2.37265	0.0176612	0.0329793
PGSC0003DMG400013519	8.49326	1.65594	5.0746	2.33927	0.984922	2.37508	0.0175451	0.0327771
PGSC0003DMG400023786	4.61239	0.302037	2.45721	3.7779	1.59017	2.37579	0.0175116	0.0327212
PGSC0003DMG400002448	11.6298	3.3081	7.46895	2.04512	0.858987	2.38085	0.0172728	0.0323164
PGSC0003DMG400010785	5.1616	0.471884	2.81674	3.59819	1.50996	2.38297	0.0171734	0.0321446
PGSC0003DMG400018828	2.08086	8.99508	5.53797	-2.29046	0.961026	-2.38335	0.0171559	0.0321175
PGSC0003DMG400012817	7.60994	0.860073	4.23501	2.92766	1.22825	2.38359	0.0171445	0.0320989
PGSC0003DMG400021139	6.67357	1.01175	3.84266	2.79335	1.17183	2.38375	0.0171373	0.0320883
PGSC0003DMG401018402	2.03195	8.80543	5.41869	-2.40359	1.0068	-2.38735	0.0169702	0.0317894
PGSC0003DMG400034882	4.07223	0	2.03612	4.25967	1.78416	2.38749	0.0169638	0.0317801
PGSC0003DMG400002809	5.0322	0.644188	2.8382	3.58175	1.49951	2.38861	0.0169123	0.0316947
PGSC0003DMG400021391	5.70535	0.966282	3.33582	3.52398	1.47459	2.38981	0.0168573	0.0316055
PGSC0003DMG400011229	5.21381	0.471884	2.84285	3.66807	1.53243	2.39362	0.0166829	0.0313006
PGSC0003DMG402006684	2.00321	8.33461	5.16891	-2.22081	0.927129	-2.39536	0.0166039	0.031177
PGSC0003DMG402012350	8.77462	1.84988	5.31225	2.65874	1.10976	2.39578	0.0165851	0.0311472
PGSC0003DMG400024289	4.67958	0.235942	2.45776	3.82341	1.59372	2.39906	0.0164374	0.0308862
PGSC0003DMG400026259	7.76653	1.31756	4.54205	2.86554	1.1926	2.40277	0.0162715	0.0305988
PGSC0003DMG402029469	3.88258	15.8014	9.84197	-5.17443	2.15311	-2.40324	0.0162507	0.030565
PGSC0003DMG400014204	5.05998	0.471884	2.76593	3.5678	1.48435	2.40361	0.016234	0.0305389
PGSC0003DMG400002285	0.743412	5.77282	3.25811	-3.33796	1.3866	-2.4073	0.0160708	0.0302515
PGSC0003DMG400001425	0	4.19012	2.09506	-4.34738	1.80583	-2.40742	0.0160657	0.0302464
PGSC0003DMG400007728	0.616849	5.87959	3.24822	-3.34154	1.38769	-2.40799	0.0160406	0.0302017
PGSC0003DMG400000293	4.37615	0	2.18808	4.25577	1.76701	2.40846	0.0160199	0.0301708
PGSC0003DMG400011130	0.467265	5.1102	2.78873	-3.47579	1.44156	-2.41113	0.0159032	0.0299563
PGSC0003DMG400010088	7.60335	1.39994	4.50165	2.4938	1.03407	2.41164	0.015881	0.0299171
PGSC0003DMG400003424	4.69025	0.23783	2.46404	3.74959	1.55475	2.41169	0.0158787	0.0299153
PGSC0003DMG400013292	7.91203	1.65537	4.7837	2.72307	1.1287	2.41257	0.0158403	0.0298457
PGSC0003DMG400022286	4.24938	0	2.12469	4.25728	1.7645	2.41275	0.0158328	0.0298369
PGSC0003DMG400029343	4.3415	0	2.17075	4.23563	1.75444	2.41424	0.015768	0.0297231
PGSC0003DMG400020259	4.52215	0	2.26108	4.23457	1.75294	2.4157	0.0157048	0.0296192
PGSC0003DMG402017076	0	3.95607	1.97803	-4.38936	1.8168	-2.41598	0.0156929	0.0296019
PGSC0003DMG400005792	9.06832	1.89566	5.48199	2.255	0.933216	2.41637	0.0156761	0.0295728
PGSC0003DMG400013973	0.725355	5.62491	3.17513	-3.33128	1.3782	-2.41712	0.0156437	0.0295169
PGSC0003DMG401024742	5.13383	0.23783	2.68583	3.79166	1.56802	2.41813	0.0156006	0.0294435
PGSC0003DMG400002291	0.25809	4.1551	2.2066	-3.99385	1.65124	-2.41871	0.0155758	0.0294071
PGSC0003DMG400002536	4.05943	0	2.02972	4.30686	1.77999	2.41961	0.0155373	0.029337
PGSC0003DMG402022324	0.467265	5.22974	2.8485	-3.5759	1.47761	-2.42005	0.0155184	0.0293039
PGSC0003DMG400006967	4.06748	0	2.03374	4.30803	1.77892	2.42171	0.0154478	0.0291809
PGSC0003DMG402028133	5.23829	0.475661	2.85698	3.62803	1.49726	2.42311	0.0153882	0.0290864
PGSC0003DMG400007995	5.66302	0.539867	3.10144	3.39704	1.40132	2.42417	0.0153435	0.0290095
PGSC0003DMG400029806	1.33153	7.36266	4.3471	-2.56921	1.0584	-2.42743	0.0152061	0.0287701
PGSC0003DMG400011164	11.3061	3.07997	7.19306	2.10888	0.868551	2.42804	0.0151805	0.0287269
PGSC0003DMG402016929	6.27658	0.840016	3.5583	3.21976	1.326	2.42818	0.0151747	0.0287209
PGSC0003DMG400008836	10.1869	2.56016	6.37354	2.22201	0.914565	2.42958	0.0151164	0.0286282
PGSC0003DMG400009411	5.19413	0.471884	2.83301	3.58716	1.47516	2.43172	0.0150274	0.0284699
PGSC0003DMG400013573	10.0254	2.10777	6.06659	2.23151	0.916901	2.43375	0.0149434	0.0283157
PGSC0003DMG400004315	9.6358	2.28328	5.95954	2.11751	0.869934	2.43411	0.0149285	0.0282926
PGSC0003DMG400008767	6.23074	0.882019	3.55638	3.17211	1.3024	2.43559	0.0148674	0.0281829
PGSC0003DMG400006735	0.683822	5.54938	3.1166	-3.26424	1.34023	-2.43558	0.014868	0.0281829
PGSC0003DMG400025836	4.90256	0.235942	2.56925	3.77498	1.54704	2.44013	0.0146819	0.0278574
PGSC0003DMG400007667	4.10097	0	2.05048	4.33804	1.7722	2.44783	0.0143718	0.0273201
PGSC0003DMG400001366	9.85498	2.28517	6.07008	2.18668	0.892359	2.45045	0.0142679	0.0271443
PGSC0003DMG400016506	7.0335	0.793978	3.91374	3.2359	1.31998	2.45147	0.0142273	0.0270718
PGSC0003DMG400002751	12.4445	3.22818	7.83633	2.06846	0.84353	2.45214	0.0142008	0.0270263
PGSC0003DMG400031311	5.32662	0.471884	2.89925	3.65085	1.48858	2.45258	0.0141835	0.0269982
PGSC0003DMG400017034	4.82157	0.23783	2.5297	3.83125	1.56193	2.45289	0.0141714	0.0269775
PGSC0003DMG400000062	1.42461	9.23274	5.32867	-2.60797	1.0595	-2.46152	0.013835	0.0263842
PGSC0003DMG400012569	11.7065	3.21077	7.45863	2.01539	0.818578	2.46207	0.0138139	0.0263486
PGSC0003DMG400025885	13.0026	3.91999	8.46132	2.05917	0.835805	2.46369	0.0137515	0.026239
PGSC0003DMG400021847	6.44446	0.537979	3.49122	3.38799	1.37482	2.46431	0.0137276	0.0262028
PGSC0003DMG400012004	1.55284	7.8546	4.70372	-2.57199	1.04289	-2.46621	0.013655	0.0260781
PGSC0003DMG400026830	3.55459	12.2728	7.91368	-2.00132	0.81103	-2.46763	0.0136011	0.0259916
PGSC0003DMG400030616	7.10881	1.09602	4.10241	2.84902	1.1537	2.46946	0.0135316	0.0258704
PGSC0003DMG400032537	4.74063	0.322094	2.53136	3.89307	1.5757	2.47069	0.0134854	0.025789
PGSC0003DMG400018545	0.242661	4.30546	2.27406	-4.01967	1.62549	-2.4729	0.013402	0.025641
PGSC0003DMG400006988	4.9802	0.23783	2.60902	3.85683	1.55643	2.47799	0.0132124	0.0252963
PGSC0003DMG401011802	6.55418	0.88013	3.71716	3.22299	1.30051	2.47825	0.0132028	0.0252825
PGSC0003DMG400028259	6.17378	1.28838	3.73108	3.60867	1.45464	2.4808	0.0131086	0.0251079
PGSC0003DMG400000040	7.17908	1.0979	4.13849	2.71761	1.09546	2.48079	0.0131093	0.0251079
PGSC0003DMG400012646	6.75452	0.773921	3.76422	3.27089	1.31823	2.48127	0.0130915	0.0250782
PGSC0003DMG400033612	7.26831	0.604074	3.93619	3.56597	1.43395	2.48681	0.0128894	0.0247223
PGSC0003DMG400037454	4.20639	0	2.10319	4.37666	1.7596	2.4873	0.0128716	0.0246904
PGSC0003DMG402026390	4.20639	0	2.10319	4.37666	1.7596	2.4873	0.0128716	0.0246904
PGSC0003DMG400043854	2.4857	9.23562	5.86066	-2.38951	0.960033	-2.48899	0.0128107	0.0245823
PGSC0003DMG400003871	7.25197	1.24826	4.25012	3.0335	1.21707	2.49246	0.0126862	0.0243544
PGSC0003DMG401026866	0.864263	7.2137	4.03898	-2.94442	1.18099	-2.49317	0.0126607	0.0243076
PGSC0003DMG400005937	5.62724	0.302037	2.96464	3.8268	1.53402	2.49463	0.0126089	0.0242256
PGSC0003DMG400024091	6.2659	0.709715	3.48781	3.25868	1.30539	2.49634	0.0125483	0.0241244
PGSC0003DMG402008903	5.81502	0.475661	3.14534	3.7091	1.48553	2.49682	0.0125313	0.024094
PGSC0003DMG400007364	2.58804	10.7575	6.67276	-2.05875	0.823816	-2.49904	0.0124532	0.0239502
PGSC0003DMG400003825	4.27928	0	2.13964	4.37578	1.75074	2.49939	0.0124408	0.0239284
PGSC0003DMG400024413	0.500751	5.49461	2.99768	-3.63942	1.45592	-2.49973	0.0124287	0.0239073
PGSC0003DMG400031046	7.18975	1.14205	4.1659	3.20443	1.28115	2.50121	0.0123769	0.0238185
PGSC0003DMG400013553	7.22441	1.14205	4.18323	3.13605	1.25353	2.50178	0.0123572	0.023787
PGSC0003DMG400012115	4.45689	0	2.22844	4.33497	1.73205	2.5028	0.0123214	0.0237266
PGSC0003DMG400026027	5.73904	0.537979	3.13851	3.48355	1.39176	2.50298	0.0123154	0.0237193
PGSC0003DMG400000540	9.46274	1.89755	5.68014	2.50764	1.00162	2.5036	0.0122938	0.0236799
PGSC0003DMG400009370	8.76894	1.44194	5.10544	2.87141	1.14443	2.50903	0.0121063	0.0233357
PGSC0003DMG400025053	7.73421	1.18406	4.45913	2.87782	1.14697	2.50908	0.0121047	0.0233347
PGSC0003DMG400018336	2.80768	11.4175	7.1126	-2.06201	0.820396	-2.51343	0.0119562	0.023063
PGSC0003DMG400004241	0.242661	4.52135	2.382	-4.02854	1.60265	-2.51367	0.0119481	0.0230494
PGSC0003DMG400012414	0.396998	4.86539	2.63119	-3.84943	1.53121	-2.51398	0.0119378	0.0230337
PGSC0003DMG400003376	6.13196	0.604074	3.36801	3.89096	1.54692	2.5153	0.0118931	0.0229558
PGSC0003DMG400035647	12.4775	2.99545	7.73646	2.0598	0.818603	2.51624	0.0118614	0.0229028
PGSC0003DMG400043394	2.69771	10.7848	6.74125	-2.11615	0.840417	-2.51798	0.0118031	0.0227965
PGSC0003DMG400013571	7.92745	1.16211	4.54478	2.8862	1.14573	2.5191	0.0117657	0.0227283
PGSC0003DMG400024870	1.30542	7.85574	4.58058	-2.56718	1.01894	-2.51946	0.0117536	0.0227111
PGSC0003DMG400028670	2.11172	9.40679	5.75926	-2.48118	0.984497	-2.52025	0.0117273	0.0226623
PGSC0003DMG400013094	0	4.06574	2.03287	-4.52643	1.79415	-2.52288	0.0116399	0.0225057
PGSC0003DMG400015767	5.19459	0.322094	2.75834	3.87311	1.53425	2.52443	0.0115885	0.0224145
PGSC0003DMG400015229	7.03496	0.860073	3.94752	3.09707	1.22562	2.52693	0.0115063	0.0222656
PGSC0003DMG401013267	10.1572	2.19203	6.17463	2.3667	0.934949	2.53137	0.0113617	0.0220057
PGSC0003DMG400024307	0	4.02348	2.01174	-4.55651	1.79726	-2.53525	0.0112368	0.0217855
PGSC0003DMG400013743	4.92532	0	2.46266	4.32698	1.70655	2.53552	0.011228	0.0217725
PGSC0003DMG400009253	0.242661	5.06556	2.65411	-3.95775	1.56066	-2.53595	0.0112143	0.0217498
PGSC0003DMG401028822	11.9898	2.77522	7.38251	2.17904	0.857822	2.5402	0.0110789	0.0214989
PGSC0003DMG402006212	5.32277	15.8848	10.6038	-2.00393	0.788474	-2.54153	0.0110368	0.0214231
PGSC0003DMG400017943	6.32695	0.559925	3.44344	3.56404	1.40229	2.54159	0.0110351	0.0214217
PGSC0003DMG400005763	4.71898	0	2.35949	4.34772	1.71058	2.54167	0.0110325	0.0214186
PGSC0003DMG400013448	0.864263	6.65484	3.75955	-3.02193	1.18566	-2.54873	0.0108117	0.0210129
PGSC0003DMG400028119	8.48976	1.33573	4.91275	2.60035	1.0202	2.54886	0.0108076	0.0210069
PGSC0003DMG400032787	0.595498	5.64686	3.12118	-3.89371	1.52717	-2.54963	0.0107838	0.0209662
PGSC0003DMG400026391	5.41252	0.322094	2.86731	3.94247	1.5461	2.54995	0.0107738	0.0209506
PGSC0003DMG400031479	2.0201	9.49861	5.75936	-2.31336	0.907007	-2.55054	0.0107557	0.020924
PGSC0003DMG400031842	10.4647	2.38949	6.42709	2.27439	0.891155	2.55219	0.0107049	0.0208357
PGSC0003DMG400007794	4.45497	0	2.22749	4.41924	1.72972	2.55488	0.0106223	0.0206882
PGSC0003DMG400041334	1.91014	10.1537	6.0319	-2.7084	1.05963	-2.55598	0.0105888	0.0206267
PGSC0003DMG400014457	5.2041	0	2.60205	4.30887	1.68388	2.55889	0.0105007	0.0204662
PGSC0003DMG402014249	29.7935	4.99981	17.3967	4.01373	1.5668	2.56174	0.010415	0.0203178
PGSC0003DMG402017464	8.7559	1.65405	5.20497	2.60614	1.01547	2.56643	0.010275	0.0200666
PGSC0003DMG400014588	9.55699	2.06822	5.8126	2.67544	1.04184	2.568	0.0102287	0.01998
PGSC0003DMG400001291	4.4443	0	2.22215	4.44741	1.72943	2.57161	0.0101228	0.0197911
PGSC0003DMG400022713	1.0915	7.94	4.51575	-2.8168	1.09455	-2.57348	0.0100681	0.0196914
PGSC0003DMG400005276	5.33349	0.235942	2.78472	3.9208	1.52273	2.57485	0.0100285	0.0196229
PGSC0003DMG400043945	0.25809	4.6075	2.43279	-4.12565	1.60223	-2.57494	0.0100257	0.0196193
PGSC0003DMG400001615	14.0404	3.57109	8.80576	2.06264	0.800907	2.57538	0.0100131	0.0196001
PGSC0003DMG400005363	2.81835	12.1288	7.47359	-2.11244	0.818769	-2.58002	0.00987956	0.0193528
PGSC0003DMG404001341	12.3247	3.23517	7.77994	2.15357	0.832174	2.58788	0.00965675	0.0189338
PGSC0003DMG400015502	4.64017	0	2.32008	4.44026	1.71375	2.59096	0.00957091	0.018781
PGSC0003DMG401025785	11.4897	2.75573	7.1227	2.03382	0.784709	2.59181	0.00954724	0.018738
PGSC0003DMG400024920	4.62782	0	2.31391	4.43313	1.71013	2.59228	0.00953408	0.0187156
PGSC0003DMG400007050	7.61878	1.02992	4.32435	3.22362	1.24226	2.59497	0.00945988	0.0185785
PGSC0003DMG400014325	1.38307	8.86025	5.12166	-2.75388	1.06123	-2.595	0.00945918	0.0185785
PGSC0003DMG400026590	4.6091	0	2.30455	4.44367	1.71131	2.59664	0.00941402	0.0184952
PGSC0003DMG400025803	5.13762	0.235942	2.68678	3.98829	1.53564	2.59715	0.00940008	0.0184695
PGSC0003DMG400026934	6.435	0.473773	3.45439	3.55986	1.36985	2.59871	0.00935736	0.0183924
PGSC0003DMG400021691	4.67153	0	2.33576	4.44637	1.71021	2.5999	0.00932508	0.0183323
PGSC0003DMG400030443	8.46907	1.4842	4.97664	2.74737	1.05644	2.60059	0.00930638	0.0182972
PGSC0003DMG400031263	4.63045	0	2.31523	4.44477	1.70906	2.60072	0.00930287	0.018292
PGSC0003DMG400022097	7.51436	0.882019	4.19819	3.39018	1.30339	2.60104	0.00929421	0.0182784
PGSC0003DMG400022680	7.55898	1.2282	4.39359	3.23443	1.24202	2.60417	0.00920975	0.0181306
PGSC0003DMG400005072	0	4.50481	2.2524	-4.54973	1.74655	-2.60498	0.00918805	0.0180896
PGSC0003DMG400019604	6.1664	0.539867	3.35313	3.53465	1.35677	2.60519	0.00918226	0.0180815
PGSC0003DMG402009389	8.31641	1.33385	4.82513	2.64947	1.01693	2.60535	0.00917814	0.0180767
PGSC0003DMG400010828	5.22762	0.322094	2.77486	4.02646	1.54532	2.60558	0.00917189	0.0180677
PGSC0003DMG400023737	0.709926	6.54648	3.6282	-3.28993	1.26136	-2.60824	0.00910084	0.0179444
PGSC0003DMG400026235	16.6262	4.77634	10.7013	2.1709	0.832016	2.6092	0.00907537	0.0178975
PGSC0003DMG400028652	11.9182	2.95722	7.43773	2.33213	0.893585	2.60986	0.00905801	0.0178698
PGSC0003DMG400015611	4.61977	0	2.30989	4.46243	1.70854	2.61185	0.00900545	0.0177727
PGSC0003DMG400023362	4.73162	0	2.36581	4.44712	1.70212	2.61269	0.00898336	0.0177324
PGSC0003DMG400010166	5.61869	0.322094	2.97039	3.99311	1.52812	2.61308	0.00897294	0.0177135
PGSC0003DMG400004747	4.5528	0	2.2764	4.48528	1.71449	2.61611	0.00889385	0.0175709
PGSC0003DMG401000594	1.84558	9.02049	5.43304	-2.44426	0.933371	-2.61875	0.00882533	0.0174414
PGSC0003DMG400017301	5.22236	0	2.61118	4.37559	1.66997	2.62016	0.00878884	0.0173741
PGSC0003DMG400016181	8.14855	1.0337	4.59113	2.96649	1.13207	2.6204	0.00878257	0.0173666
PGSC0003DMG400014987	4.60339	0	2.30169	4.48648	1.71173	2.62102	0.00876661	0.0173398
PGSC0003DMG400017913	0.970645	6.27972	3.62518	-3.82857	1.46026	-2.62185	0.00874551	0.0172997
PGSC0003DMG400014553	6.6249	0.471884	3.54839	3.81639	1.45358	2.62551	0.0086519	0.0171336
PGSC0003DMG400020426	9.77617	1.88999	5.83308	2.56984	0.977646	2.6286	0.00857368	0.0169897
PGSC0003DMG402023974	7.04301	0.841904	3.94246	3.37179	1.28259	2.62888	0.00856665	0.0169774
PGSC0003DMG400008593	8.06515	0.773921	4.41953	3.36512	1.27984	2.62934	0.00855505	0.0169575
PGSC0003DMG400041605	1.91468	10.4795	6.19707	-2.60484	0.989881	-2.63147	0.00850173	0.0168628
PGSC0003DMG400016192	9.66382	1.83145	5.74763	2.58079	0.980594	2.63186	0.00849181	0.0168447
PGSC0003DMG400001426	5.46269	0.235942	2.84931	3.99728	1.51731	2.63445	0.00842728	0.016726
PGSC0003DMG400027491	7.635	0.711603	4.1733	3.39241	1.28337	2.64337	0.0082086	0.0163345
PGSC0003DMG400003345	4.63687	0	2.31844	4.51574	1.7057	2.64744	0.00811045	0.0161467
PGSC0003DMG400000178	8.50156	1.01175	4.75665	2.97044	1.12143	2.6488	0.00807784	0.0160878
PGSC0003DMG400029849	0	4.24126	2.12063	-4.67048	1.76302	-2.64913	0.00806988	0.0160735
PGSC0003DMG400029298	6.62036	0.473773	3.54707	3.6257	1.36644	2.65339	0.00796884	0.0158826
PGSC0003DMG400026099	8.03904	1.03181	4.53543	2.96862	1.11875	2.65352	0.00796562	0.0158792
PGSC0003DMG403003505	2.54533	10.7832	6.66427	-2.65394	0.999502	-2.65526	0.00792471	0.015802
PGSC0003DMG400024606	1.17982	8.06513	4.62248	-3.43894	1.29335	-2.65895	0.00783856	0.0156346
PGSC0003DMG400024491	0.407674	6.00366	3.20567	-3.7512	1.41061	-2.65927	0.00783102	0.015621
PGSC0003DMG400012487	7.2546	0.777698	4.01615	3.38512	1.26963	2.66622	0.00767086	0.0153159
PGSC0003DMG400018139	1.23086	7.67036	4.45061	-3.40746	1.27585	-2.67075	0.00756822	0.0151209
PGSC0003DMG401005724	5.76744	15.5529	10.6602	-2.33778	0.875152	-2.67128	0.00755623	0.0150992
PGSC0003DMG400000545	7.49084	0.797755	4.1443	3.38129	1.26569	2.6715	0.00755122	0.0150911
PGSC0003DMG401003297	11.0725	1.89698	6.48476	2.79846	1.04666	2.6737	0.00750194	0.0149954
PGSC0003DMG400023245	1.11285	8.45653	4.78469	-3.19255	1.19262	-2.67692	0.00743032	0.0148634
PGSC0003DMG400020088	4.82303	0	2.41151	4.5196	1.6871	2.67891	0.00738625	0.0147836
PGSC0003DMG400031173	6.85285	0.475661	3.66425	3.80769	1.42095	2.67968	0.00736931	0.0147528
PGSC0003DMG400044171	17.1965	3.68568	10.4411	2.23543	0.834219	2.67967	0.00736949	0.0147528
PGSC0003DMG400011051	4.69171	0	2.34586	4.55247	1.69798	2.68112	0.0073377	0.0146974
PGSC0003DMG400018917	5.00676	0	2.50338	4.49717	1.6761	2.68312	0.00729394	0.0146125
PGSC0003DMG400005956	4.7252	0	2.3626	4.55174	1.69452	2.68615	0.00722817	0.0144944
PGSC0003DMG400005967	5.59684	0.322094	2.95947	4.08263	1.51872	2.6882	0.00718386	0.0144082
PGSC0003DMG400018857	1.54808	10.3792	5.96366	-2.58492	0.96024	-2.69195	0.00710348	0.0142644
PGSC0003DMG400016996	6.63988	0.624131	3.632	3.65072	1.35555	2.69317	0.00707764	0.0142192
PGSC0003DMG400004142	3.01377	12.1606	7.5872	-2.05547	0.760659	-2.70222	0.00688774	0.0138547
PGSC0003DMG400026694	5.79747	0.322094	3.05978	4.06831	1.50485	2.70345	0.00686228	0.0138064
PGSC0003DMG400027337	5.67945	0.23783	2.95864	4.08388	1.51001	2.70453	0.00684003	0.0137641
PGSC0003DMG400017179	5.51773	0.23783	2.87778	4.07728	1.50546	2.70834	0.00676213	0.0136213
PGSC0003DMG400009707	5.62032	0.322094	2.97121	4.093	1.51118	2.70848	0.00675925	0.0136168
PGSC0003DMG400030033	6.73295	0.624131	3.67854	3.62027	1.3364	2.70897	0.00674933	0.0135981
PGSC0003DMG400023953	4.94651	0	2.47325	4.54097	1.67579	2.70975	0.00673349	0.013572
PGSC0003DMG400002652	4.99088	0	2.49544	4.54984	1.67662	2.7137	0.00665358	0.0134216
PGSC0003DMG400007848	6.9732	0.624131	3.79866	3.71807	1.36829	2.71732	0.00658126	0.0132795
PGSC0003DMG400030009	8.34497	0.644188	4.49458	3.99436	1.46938	2.7184	0.00655975	0.0132411
PGSC0003DMG400018371	5.56665	0.322094	2.94437	4.12983	1.51694	2.72247	0.00647967	0.0130919
PGSC0003DMG400012229	6.66173	0.558036	3.60988	3.61987	1.32714	2.72756	0.00638039	0.0129023
PGSC0003DMG400007210	11.2083	2.34749	6.7779	2.24224	0.822038	2.72766	0.00637844	0.0128995
PGSC0003DMG400010288	5.48592	0	2.74296	4.49828	1.64773	2.72998	0.00633378	0.0128129
PGSC0003DMG400000777	4.92107	0	2.46053	4.5802	1.67627	2.73237	0.00628802	0.0127275
PGSC0003DMG400042397	5.88842	0.302037	3.09523	4.06607	1.48796	2.73264	0.00628287	0.0127183
PGSC0003DMG400019770	2.90242	11.8995	7.40098	-2.1102	0.771966	-2.73354	0.00626574	0.0126885
PGSC0003DMG401028528	7.69122	0.966282	4.32875	4.14943	1.51553	2.73793	0.00618267	0.0125285
PGSC0003DMG400029432	1.26718	8.77643	5.02181	-2.8672	1.04679	-2.73904	0.00616182	0.0124922
PGSC0003DMG401014844	2.80789	13.1391	7.97348	-2.19958	0.802324	-2.74151	0.00611581	0.0124107
PGSC0003DMG400025144	8.2207	0.860073	4.54039	3.26866	1.19186	2.74249	0.00609748	0.0123783
PGSC0003DMG400001358	9.71015	1.59173	5.65094	2.68117	0.977187	2.74377	0.00607387	0.0123338
PGSC0003DMG400017081	17.668	6.10509	11.8865	2.09032	0.760463	2.74874	0.00598241	0.0121574
PGSC0003DMG400012628	4.89021	0	2.4451	4.60983	1.67675	2.74926	0.00597292	0.0121416
PGSC0003DMG400006493	12.6082	2.34182	7.47503	2.57484	0.936351	2.74987	0.00596195	0.0121216
PGSC0003DMG400026721	1.06869	8.11249	4.59059	-3.06022	1.11214	-2.75166	0.00592948	0.0120613
PGSC0003DMG400021319	8.43179	1.07596	4.75388	3.22572	1.17222	2.75181	0.00592665	0.0120578
PGSC0003DMG400014371	6.98913	0.713491	3.85131	3.80196	1.3811	2.75285	0.00590788	0.0120219
PGSC0003DMG400021015	12.9708	3.27365	8.12224	2.00708	0.72897	2.75331	0.00589967	0.0120075
PGSC0003DMG400009148	10.6453	1.63399	6.13967	2.75659	1.00091	2.75408	0.00588578	0.0119827
PGSC0003DMG400019091	5.0355	0	2.51775	4.58834	1.66422	2.75704	0.00583264	0.0118858
PGSC0003DMG400016113	6.97729	0.473773	3.72553	3.73295	1.3521	2.76086	0.00576501	0.0117581
PGSC0003DMG400016505	7.57725	0.775809	4.17653	3.30195	1.1942	2.76498	0.0056926	0.011616
PGSC0003DMG402008361	9.40102	2.41629	5.90866	3.47257	1.25549	2.76591	0.00567643	0.0115841
PGSC0003DMG400027770	10.9182	2.17443	6.54632	2.91948	1.05538	2.76628	0.00566991	0.0115719
PGSC0003DMG400035689	5.00464	0	2.50232	4.60921	1.66583	2.76692	0.00565888	0.0115505
PGSC0003DMG400035598	5.94347	0.302037	3.12275	4.14625	1.49782	2.76819	0.0056369	0.0115112
PGSC0003DMG400023497	12.8649	2.73699	7.80095	2.30798	0.833135	2.77024	0.00560148	0.0114432
PGSC0003DMG401019826	5.07636	0	2.53818	4.60744	1.6592	2.77691	0.00548782	0.0112228
PGSC0003DMG400017135	5.092	0	2.546	4.61092	1.66019	2.77735	0.00548044	0.0112095
PGSC0003DMG400027261	8.73738	1.18726	4.96232	3.25579	1.16854	2.7862	0.00533297	0.0109344
PGSC0003DMG402007575	11.6137	2.49596	7.05481	2.26858	0.813729	2.78788	0.00530538	0.0108852
PGSC0003DMG400027124	9.94756	1.26964	5.6086	2.88194	1.03254	2.79113	0.00525247	0.0107891
PGSC0003DMG400008677	15.0367	3.89186	9.46429	2.0453	0.732426	2.7925	0.00523017	0.0107474
PGSC0003DMG400030418	9.60181	1.5554	5.5786	3.01309	1.07757	2.7962	0.0051708	0.0106346
PGSC0003DMG400015746	7.87833	0.797755	4.33804	3.5132	1.25585	2.79746	0.00515058	0.0105951
PGSC0003DMG400000538	13.8507	3.3598	8.60527	2.07472	0.741049	2.79971	0.00511486	0.0105257
PGSC0003DMG400010736	8.00819	0.946225	4.47721	3.52338	1.25829	2.80013	0.00510816	0.0105139
PGSC0003DMG402028774	8.94305	1.18915	5.0661	4.00943	1.43025	2.80331	0.00505806	0.0104178
PGSC0003DMG402021252	10.1416	1.97369	6.05764	3.04943	1.08405	2.813	0.00490809	0.0101256
PGSC0003DMG400010475	5.59259	0	2.79629	4.56948	1.62419	2.8134	0.00490212	0.0101152
PGSC0003DMG400021197	10.3488	1.91572	6.13226	2.66205	0.945822	2.81453	0.00488484	0.0100813
PGSC0003DMG400003932	8.99285	1.18217	5.08751	3.11037	1.10415	2.81698	0.0048477	0.0100087
PGSC0003DMG402003646	14.5572	3.71824	9.1377	2.15695	0.765634	2.8172	0.00484438	0.0100028
PGSC0003DMG401012907	11.3104	2.2009	6.75568	2.63912	0.936284	2.81872	0.0048216	0.00995867
PGSC0003DMG400013551	5.26156	0	2.63078	4.63746	1.64301	2.82254	0.00476451	0.00984552
PGSC0003DMG400006956	8.03859	0.840016	4.4393	3.55288	1.25862	2.82284	0.00476002	0.00983719
PGSC0003DMG400001418	6.0978	0.23783	3.16782	4.17576	1.47727	2.82667	0.00470353	0.00973648
PGSC0003DMG400031864	9.22762	1.33762	5.28262	2.98207	1.05495	2.82674	0.00470247	0.00973522
PGSC0003DMG400009375	7.30402	0.473773	3.88889	3.75471	1.32697	2.82953	0.00466163	0.00966099
PGSC0003DMG400001362	9.03104	1.0979	5.06447	2.98032	1.05247	2.83173	0.00462967	0.00960407
PGSC0003DMG402003373	7.47942	0.558036	4.01873	3.80104	1.34208	2.83221	0.00462279	0.00959166
PGSC0003DMG400023532	12.6636	2.66958	7.6666	2.19588	0.775235	2.83253	0.00461813	0.00958387
PGSC0003DMG402000057	8.19864	0.775809	4.48722	3.37223	1.19027	2.83317	0.00460889	0.00956562
PGSC0003DMG400005062	8.8157	1.07785	4.94677	3.14866	1.10911	2.83891	0.00452686	0.00940085
PGSC0003DMG400003008	10.4137	1.7402	6.07693	2.80293	0.98694	2.84002	0.00451106	0.00936987
PGSC0003DMG400023406	7.2674	0.539867	3.90363	3.81238	1.34212	2.84056	0.00450338	0.0093565
PGSC0003DMG400021859	6.28704	0.23783	3.26244	4.21577	1.48146	2.84568	0.00443165	0.00921749
PGSC0003DMG400023700	0.874939	7.98736	4.43115	-3.23337	1.13618	-2.84584	0.00442948	0.00921387
PGSC0003DMG400003936	14.309	2.90363	8.60633	2.21004	0.775853	2.84853	0.0043922	0.00914167
PGSC0003DMG400016972	5.3164	0	2.6582	4.67036	1.63622	2.85436	0.00431235	0.00897985
PGSC0003DMG400012994	9.8355	1.42	5.62775	2.79638	0.979622	2.85455	0.00430977	0.00897535
PGSC0003DMG400028601	9.85114	1.35201	5.60158	3.1865	1.11625	2.85463	0.00430865	0.00897391
PGSC0003DMG400010815	6.19826	0.322094	3.26018	4.24354	1.48632	2.85507	0.00430277	0.0089634
PGSC0003DMG400027042	5.26748	0	2.63374	4.6864	1.63966	2.85815	0.00426115	0.00888799
PGSC0003DMG400025627	82.9721	15.0814	49.0268	3.05896	1.06963	2.85984	0.00423854	0.00884341
PGSC0003DMG400000381	7.18338	0.475661	3.82952	4.00551	1.40004	2.861	0.00422304	0.00881193
PGSC0003DMG400002614	12.2542	2.00401	7.12913	2.73558	0.955363	2.8634	0.00419126	0.00874905
PGSC0003DMG400011052	8.69506	0.840016	4.76754	3.51866	1.22874	2.86364	0.00418809	0.00874329
PGSC0003DMG400001199	1.53595	9.71317	5.62456	-2.73524	0.953869	-2.86753	0.00413696	0.00864637
PGSC0003DMG400010144	5.79914	0	2.89957	4.62176	1.61068	2.86945	0.00411187	0.00859718
PGSC0003DMG400003686	11.0894	2.02407	6.55673	2.54366	0.886363	2.86977	0.00410768	0.00858971
PGSC0003DMG400000194	5.37766	0	2.68883	4.68736	1.63315	2.87014	0.00410295	0.00858066
PGSC0003DMG400016678	8.77679	1.01364	4.89522	3.11008	1.08177	2.875	0.00404034	0.00846049
PGSC0003DMG400005898	7.98538	0.797755	4.39157	3.53065	1.2278	2.87558	0.00403283	0.00844558
PGSC0003DMG400007190	1.10692	8.76581	4.93637	-2.95281	1.02622	-2.87738	0.00400995	0.00840345
PGSC0003DMG400005823	4.30255	15.7818	10.0422	-2.04249	0.709531	-2.87865	0.00399379	0.00837123
PGSC0003DMG400017299	12.9589	2.67147	7.81521	2.2305	0.774344	2.8805	0.00397045	0.00832557
PGSC0003DMG400022567	5.44105	0	2.72052	4.68904	1.62693	2.88214	0.00394988	0.00828528
PGSC0003DMG400022565	10.6819	1.48741	6.08467	2.8228	0.979205	2.88275	0.00394225	0.00827133
PGSC0003DMG400023458	5.53725	0	2.76863	4.67872	1.62198	2.88457	0.00391949	0.00822761
PGSC0003DMG400003733	10.4386	1.55162	5.99511	2.76344	0.95628	2.88978	0.00385515	0.00810452
PGSC0003DMG400030007	11.3893	1.98181	6.68554	2.74647	0.949373	2.89293	0.0038167	0.00803
PGSC0003DMG400013580	6.33141	0.235942	3.28368	4.27764	1.47803	2.89414	0.00380195	0.00800293
PGSC0003DMG400012600	8.58613	0.795867	4.691	3.4129	1.17874	2.89538	0.00378705	0.00797235
PGSC0003DMG400014779	13.8353	2.86326	8.34929	2.37548	0.819941	2.89714	0.0037658	0.0079305
PGSC0003DMG401007955	15.4692	3.76937	9.61927	2.00579	0.691676	2.8999	0.00373286	0.00786524
PGSC0003DMG400030809	11.777	2.19958	6.98829	2.57841	0.889127	2.89994	0.00373236	0.00786496
PGSC0003DMG400030029	12.5259	2.66826	7.59707	2.43663	0.838548	2.90577	0.00366347	0.00772888
PGSC0003DMG403029558	1.0015	8.32894	4.66522	-3.47285	1.19512	-2.90587	0.00366237	0.00772742
PGSC0003DMG400018309	3.08712	12.8346	7.96085	-2.20208	0.757705	-2.90625	0.00365794	0.00771959
PGSC0003DMG400018991	12.3748	2.41169	7.39326	2.36304	0.811667	2.91134	0.00359888	0.00760095
PGSC0003DMG400008610	5.69109	0	2.84554	4.68666	1.6093	2.91224	0.00358845	0.00758043
PGSC0003DMG400025007	9.3438	2.57675	5.96028	3.78407	1.29793	2.91547	0.00355153	0.00751137
PGSC0003DMG400033698	9.51787	1.26586	5.39186	3.32299	1.13914	2.91711	0.00353296	0.00747802
PGSC0003DMG400009700	5.48879	0	2.7444	4.7299	1.62075	2.91835	0.0035189	0.00745007
PGSC0003DMG400018129	5.53888	0	2.76944	4.72381	1.61703	2.9213	0.00348579	0.0073841
PGSC0003DMG400000395	5.5149	0	2.75745	4.73573	1.61811	2.9267	0.00342576	0.00726986
PGSC0003DMG401019255	10.7149	1.74719	6.23107	2.92426	0.999106	2.92687	0.00342391	0.00726665
PGSC0003DMG401019343	0.63966	7.6471	4.14338	-3.73905	1.27471	-2.93325	0.00335432	0.00712605
PGSC0003DMG400023493	9.15452	1.20411	5.17932	3.4731	1.18381	2.93384	0.00334795	0.00711322
PGSC0003DMG400016188	14.5614	3.57166	9.06653	2.11992	0.720734	2.94133	0.00326807	0.0069539
PGSC0003DMG402014520	21.2762	2.00213	11.6392	2.94367	1.00071	2.94159	0.00326529	0.00694867
PGSC0003DMG400011438	8.26086	0.473773	4.36732	3.91766	1.33154	2.94219	0.00325896	0.00693659
PGSC0003DMG400019123	9.27325	1.09979	5.18652	3.20864	1.08892	2.94663	0.0032126	0.00684406
PGSC0003DMG401004120	6.53634	0.23783	3.38708	4.27923	1.45109	2.94897	0.00318836	0.0067958
PGSC0003DMG400010857	1.37569	9.45472	5.4152	-2.81171	0.953073	-2.95015	0.00317622	0.00677265
PGSC0003DMG400002351	6.58788	0.23783	3.41285	4.31251	1.45998	2.95382	0.00313865	0.00669654
PGSC0003DMG400005774	11.6675	2.19581	6.93167	2.42651	0.821313	2.95444	0.00313242	0.00668458
PGSC0003DMG400014898	15.1027	3.81541	9.45907	2.05828	0.696371	2.95572	0.00311941	0.00665883
PGSC0003DMG401028532	1.59225	10.2362	5.91422	-2.71366	0.91712	-2.95889	0.00308751	0.00659138
PGSC0003DMG400001183	5.54055	0	2.77027	4.78188	1.61562	2.95978	0.00307863	0.00657308
PGSC0003DMG401028133	5.82787	0	2.91393	4.73456	1.59787	2.96305	0.00304609	0.00650686
PGSC0003DMG400030080	10.5025	1.50369	6.00309	2.98766	1.0078	2.96454	0.0030314	0.00647743
PGSC0003DMG400009508	12.0754	2.11022	7.0928	2.76945	0.933676	2.96618	0.00301527	0.00644747
PGSC0003DMG400006221	0.941912	9.58494	5.26343	-3.33119	1.12282	-2.96681	0.0030091	0.00643494
PGSC0003DMG402018966	10.0154	1.6516	5.8335	4.03127	1.35761	2.96939	0.00298394	0.00638625
PGSC0003DMG402011206	2.05001	13.9128	7.98141	-3.15843	1.06293	-2.97144	0.00296409	0.00634758
PGSC0003DMG400006553	2.79246	13.8591	8.3258	-2.31327	0.778013	-2.97331	0.00294607	0.0063109
PGSC0003DMG400029672	5.64167	0	2.82083	4.78172	1.6077	2.97426	0.00293701	0.00629275
PGSC0003DMG400020832	8.02791	0.559925	4.29392	3.94867	1.32701	2.97563	0.0029239	0.00626592
PGSC0003DMG400002303	9.44397	1.2282	5.33609	3.46415	1.16282	2.9791	0.00289098	0.00619848
PGSC0003DMG400017248	13.1643	2.6062	7.88526	2.74822	0.921909	2.98101	0.00287296	0.00616233
PGSC0003DMG400019191	16.6107	4.09335	10.3521	2.04545	0.685881	2.98222	0.00286167	0.00613997
PGSC0003DMG400003257	14.0387	3.02143	8.53008	2.52009	0.844858	2.98285	0.00285573	0.00612969
PGSC0003DMG400007639	8.00014	0.537979	4.26906	3.92764	1.31152	2.99472	0.00274698	0.00590755
PGSC0003DMG400024003	6.34764	0	3.17382	4.70892	1.57174	2.996	0.0027355	0.00588405
PGSC0003DMG400028397	13.1608	2.56337	7.86208	2.4449	0.815562	2.99781	0.00271924	0.00585202
PGSC0003DMG400009472	18.2689	4.38841	11.3287	2.2072	0.73547	3.00108	0.00269024	0.00579137
PGSC0003DMG400014077	1.29329	9.7866	5.53994	-3.15479	1.04889	-3.00774	0.00263196	0.00567276
PGSC0003DMG400024516	5.80814	0	2.90407	4.8006	1.59545	3.00893	0.00262174	0.00565205
PGSC0003DMG400012785	10.4967	1.31568	5.9062	3.02683	1.00574	3.00955	0.00261638	0.00564318
PGSC0003DMG400021905	12.9956	2.38817	7.69186	2.79759	0.929556	3.0096	0.00261594	0.00564279
PGSC0003DMG400019129	9.50473	0.926168	5.21545	3.69834	1.22806	3.01152	0.0025994	0.00561052
PGSC0003DMG400030993	8.49497	0.473773	4.48437	3.96886	1.31634	3.01508	0.00256914	0.00554858
PGSC0003DMG400005948	8.43822	0.559925	4.49907	4.00441	1.32566	3.0207	0.0025219	0.0054515
PGSC0003DMG400011768	9.74151	1.03181	5.38666	3.24007	1.07201	3.02243	0.0025075	0.00542204
PGSC0003DMG400011269	15.1065	3.27554	9.19104	2.22047	0.733637	3.02666	0.00247276	0.00535288
PGSC0003DMG400020345	6.82624	0.322094	3.57417	4.38845	1.44784	3.03103	0.0024372	0.00528179
PGSC0003DMG400012105	17.7471	4.96839	11.3577	2.03807	0.672216	3.03188	0.00243039	0.00526812
PGSC0003DMG400022820	9.9162	1.03181	5.474	3.27353	1.07889	3.03416	0.00241203	0.0052299
PGSC0003DMG400024813	5.8993	0	2.94965	4.82735	1.5903	3.03551	0.00240131	0.00520879
PGSC0003DMG400032289	14.4743	2.92829	8.70127	2.67824	0.881991	3.03659	0.00239272	0.00519225
PGSC0003DMG400010816	6.75765	0.235942	3.49679	4.33891	1.42867	3.03703	0.00238918	0.00518562
PGSC0003DMG402021049	11.7438	1.65783	6.70082	2.76269	0.909184	3.03865	0.00237638	0.00516047
PGSC0003DMG400028331	8.04355	0.471884	4.25772	4.08057	1.34159	3.0416	0.00235325	0.0051118
PGSC0003DMG400006751	10.238	1.03559	5.63678	3.57059	1.17354	3.04257	0.00234564	0.00509683
PGSC0003DMG402003567	11.7013	1.68192	6.69162	3.06441	1.0063	3.04522	0.00232513	0.00505587
PGSC0003DMG400022344	10.4314	1.3539	5.89266	3.07252	1.00761	3.04931	0.00229364	0.00499045
PGSC0003DMG402029997	2.73003	14.5553	8.64268	-2.30767	0.756279	-3.05135	0.00227813	0.00496126
PGSC0003DMG401006007	0.198499	7.13264	3.66557	-4.45307	1.45913	-3.05188	0.00227417	0.00495313
PGSC0003DMG400000374	16.7361	4.18271	10.4594	2.13234	0.698654	3.05207	0.00227267	0.00495038
PGSC0003DMG400016596	5.92045	0	2.96022	4.84506	1.58495	3.05691	0.00223628	0.00487807
PGSC0003DMG402001341	6.18467	0	3.09233	4.81046	1.57226	3.05959	0.00221644	0.00483925
PGSC0003DMG400010767	1.85363	11.7684	6.81102	-2.86788	0.936968	-3.06081	0.00220739	0.00482048
PGSC0003DMG400026439	11.9724	1.96175	6.96709	2.75862	0.900969	3.06184	0.00219984	0.00480546
PGSC0003DMG400002722	15.933	3.70516	9.81909	2.09487	0.683867	3.06328	0.00218928	0.00478484
PGSC0003DMG400009078	15.4954	2.92773	9.21158	2.63822	0.860284	3.06668	0.00216447	0.00473451
PGSC0003DMG402001610	0.242661	6.36965	3.30615	-4.54352	1.48153	-3.06677	0.00216383	0.00473358
PGSC0003DMG400021582	10.5573	1.39805	5.97769	3.07276	0.999722	3.07361	0.00211484	0.00463355
PGSC0003DMG402020453	7.25314	0.235942	3.74454	4.41688	1.43615	3.0755	0.00210151	0.00460878
PGSC0003DMG400000743	0.407674	8.01145	4.20956	-4.12456	1.33624	-3.0867	0.00202395	0.00444947
PGSC0003DMG400038589	15.3822	3.48739	9.43479	2.19492	0.71003	3.0913	0.00199279	0.0043846
PGSC0003DMG400003040	13.3963	2.3039	7.85009	2.80634	0.906562	3.09559	0.00196423	0.00432442
PGSC0003DMG400029263	6.11302	0	3.05651	4.87304	1.5719	3.1001	0.00193458	0.00426312
PGSC0003DMG400031822	16.9597	4.24635	10.603	2.11969	0.683521	3.10113	0.00192783	0.00424999
PGSC0003DMG400009931	8.30523	0.539867	4.42255	3.99248	1.28693	3.10233	0.00192003	0.00423411
PGSC0003DMG400001741	13.8265	2.58909	8.20782	2.56791	0.827245	3.10417	0.00190811	0.00420957
PGSC0003DMG400019177	7.24868	0.302037	3.77536	4.40904	1.42006	3.10482	0.00190395	0.00420126
PGSC0003DMG401009228	2.55551	13.4486	8.00205	-2.47741	0.79791	-3.10488	0.00190357	0.00420084
PGSC0003DMG400016799	15.0463	2.81937	8.93283	2.36799	0.761768	3.10854	0.00188011	0.00415166
PGSC0003DMG400027922	2.60347	13.6064	8.10491	-2.50643	0.80614	-3.10918	0.00187609	0.0041432
PGSC0003DMG400008545	10.6312	1.09979	5.86548	3.30732	1.06362	3.10948	0.00187414	0.00413946
PGSC0003DMG400006043	6.03062	0	3.01531	4.90118	1.57594	3.10999	0.0018709	0.00413346
PGSC0003DMG400025067	5.23971	19.1922	12.216	-2.02157	0.649645	-3.1118	0.00185949	0.00410952
PGSC0003DMG400035769	2.51631	14.4447	8.48053	-2.77431	0.890905	-3.11404	0.00184545	0.00408144
PGSC0003DMG400029412	12.5513	2.04356	7.29744	2.63602	0.843605	3.1247	0.00177984	0.00394369
PGSC0003DMG400008868	0.209175	6.58364	3.39641	-4.60521	1.47331	-3.12575	0.00177354	0.00393097
PGSC0003DMG400018113	14.4941	2.23807	8.36611	2.86568	0.915657	3.12965	0.00175015	0.00388276
PGSC0003DMG400020217	9.75432	0.793978	5.27415	3.81618	1.21933	3.12974	0.00174963	0.00388201
PGSC0003DMG400008738	11.0172	1.52432	6.27076	3.55948	1.13655	3.13184	0.00173716	0.00385595
PGSC0003DMG400002203	9.14334	0.471884	4.80761	4.1597	1.32626	3.13641	0.00171029	0.00379947
PGSC0003DMG400011740	6.47441	0	3.2372	4.87706	1.55235	3.14174	0.0016795	0.00373377
PGSC0003DMG400002726	7.47495	0.302037	3.88849	4.47988	1.42365	3.14676	0.00165088	0.00367397
PGSC0003DMG400023969	10.624	1.1816	5.9028	3.4825	1.10547	3.15026	0.00163127	0.00363222
PGSC0003DMG400007247	11.107	1.1816	6.14429	3.54229	1.12356	3.15273	0.0016175	0.0036027
PGSC0003DMG400030390	9.75002	0.797755	5.27389	3.81108	1.20809	3.15464	0.00160694	0.00358105
PGSC0003DMG402007406	6.36328	0	3.18164	4.91447	1.55749	3.15538	0.00160292	0.00357283
PGSC0003DMG400010986	12.7051	1.89188	7.29849	2.72655	0.863748	3.15665	0.00159592	0.00355835
PGSC0003DMG400042395	2.60134	15.641	9.12116	-2.57999	0.816213	-3.16093	0.00157266	0.00350868
PGSC0003DMG400030121	15.0894	3.31566	9.20255	2.24611	0.71047	3.16144	0.0015699	0.00350368
PGSC0003DMG400024466	6.48933	0	3.24467	4.90209	1.55012	3.1624	0.00156476	0.00349325
PGSC0003DMG400009036	6.64697	0	3.32348	4.87693	1.54205	3.16262	0.00156354	0.00349089
PGSC0003DMG401027394	11.8295	1.37988	6.60469	3.1922	1.00819	3.16625	0.00154416	0.00345015
PGSC0003DMG400018564	14.0835	2.49407	8.28877	2.63738	0.832771	3.16699	0.00154025	0.00344193
PGSC0003DMG400013085	17.928	4.39293	11.1605	2.02192	0.638437	3.16698	0.00154032	0.00344193
PGSC0003DMG400001074	11.9209	1.58985	6.75536	3.01552	0.952143	3.16708	0.00153976	0.0034414
PGSC0003DMG400036305	3.33503	15.382	9.35853	-2.88236	0.909886	-3.16782	0.00153585	0.00343304
PGSC0003DMG400004992	13.8648	2.60405	8.23442	2.54363	0.802203	3.1708	0.00152018	0.00340012
PGSC0003DMG400003512	6.4516	0	3.2258	4.92167	1.55174	3.1717	0.00151547	0.00339102
PGSC0003DMG400004312	6.67599	0	3.338	4.88838	1.53963	3.17504	0.00149815	0.00335297
PGSC0003DMG400017457	8.42324	0.471884	4.44756	4.25429	1.33936	3.17636	0.00149133	0.00333981
PGSC0003DMG400016849	16.4447	3.76748	10.1061	2.09916	0.660836	3.17653	0.00149049	0.00333828
PGSC0003DMG400012449	25.576	4.876	15.226	2.51145	0.790512	3.177	0.00148809	0.00333324
PGSC0003DMG400018135	8.56069	0.644188	4.60244	4.27864	1.34647	3.17767	0.00148462	0.00332618
PGSC0003DMG400026792	10.6919	1.11607	5.904	3.52607	1.10907	3.17931	0.00147627	0.00330886
PGSC0003DMG400026035	7.59434	0.322094	3.95822	4.51764	1.41901	3.18367	0.00145422	0.00326149
PGSC0003DMG400027804	14.339	2.30202	8.3205	2.75701	0.865459	3.18561	0.00144451	0.00324141
PGSC0003DMG400020968	7.17462	0	3.58731	4.83456	1.51727	3.18636	0.00144076	0.00323368
PGSC0003DMG400016129	0	6.05159	3.02579	-5.06471	1.58701	-3.19136	0.00141604	0.00318121
PGSC0003DMG402001926	8.42279	0.471884	4.44734	4.23376	1.32418	3.19726	0.00138738	0.00311977
PGSC0003DMG400034527	0.25809	6.8694	3.56375	-4.66099	1.45544	-3.20246	0.0013626	0.00306858
PGSC0003DMG402028300	6.49622	0	3.24811	4.94876	1.54477	3.20357	0.00135737	0.00305712
PGSC0003DMG400031183	13.9655	2.58343	8.27444	2.44821	0.764168	3.20376	0.00135647	0.00305568
PGSC0003DMG400011320	7.96023	0.235942	4.09809	4.52073	1.40978	3.20669	0.00134272	0.0030267
PGSC0003DMG400019245	18.4114	4.61071	11.5111	2.04398	0.637255	3.20747	0.00133907	0.00301909
PGSC0003DMG400015221	6.49905	0	3.24953	4.95878	1.54575	3.20801	0.00133657	0.00301378
PGSC0003DMG400027465	12.7344	2.02218	7.37828	2.8486	0.887447	3.20989	0.00132787	0.0029948
PGSC0003DMG401013193	28.938	7.66373	18.3009	2.49237	0.775911	3.21219	0.00131726	0.00297239
PGSC0003DMG400004739	12.3842	1.18538	6.78478	3.46025	1.07613	3.21546	0.00130236	0.00294037
PGSC0003DMG400030905	21.7879	5.63119	13.7096	2.19855	0.683657	3.21586	0.00130054	0.00293656
PGSC0003DMG400025494	12.064	1.37799	6.72101	3.39189	1.05446	3.2167	0.00129673	0.00292889
PGSC0003DMG400029318	19.0377	5.00982	12.0238	2.10124	0.652672	3.21945	0.00128438	0.00290162
PGSC0003DMG400025255	15.3305	2.95024	9.14035	2.60368	0.808082	3.22205	0.00127279	0.00287787
PGSC0003DMG400003551	9.1358	0.537979	4.83689	4.10845	1.27463	3.22325	0.00126743	0.00286696
PGSC0003DMG402003479	18.091	4.34935	11.2202	2.06476	0.640357	3.22439	0.00126243	0.00285626
PGSC0003DMG400025932	3.73174	17.4846	10.6082	-2.24619	0.695558	-3.22933	0.0012408	0.00281181
PGSC0003DMG402017032	23.0528	72.8529	47.9529	-7.32212	2.2672	-3.22959	0.0012397	0.00280959
PGSC0003DMG400020124	6.66436	0	3.33218	4.96453	1.53617	3.23176	0.0012303	0.00278977
PGSC0003DMG400003569	11.1666	1.20411	6.18534	3.67936	1.1368	3.23659	0.00120966	0.00274415
PGSC0003DMG401022702	12.3917	1.31756	6.85464	3.44872	1.06524	3.23751	0.00120576	0.00273676
PGSC0003DMG400013177	9.91486	0.624131	5.2695	4.09801	1.26542	3.23845	0.00120182	0.00272839
PGSC0003DMG400021621	9.00469	0.471884	4.73829	4.29077	1.32493	3.2385	0.0012016	0.00272817
PGSC0003DMG400003817	2.1058	13.6833	7.89456	-2.88873	0.891306	-3.241	0.00119109	0.00270662
PGSC0003DMG400029434	4.54972	19.1467	11.8482	-2.05721	0.63206	-3.25477	0.00113485	0.00258542
PGSC0003DMG400025561	15.1013	2.51544	8.80836	2.68326	0.823734	3.25743	0.00112425	0.00256237
PGSC0003DMG400004885	9.4461	0.624131	5.03511	4.14326	1.27164	3.25821	0.00112117	0.00255563
PGSC0003DMG400017445	9.70044	0.473773	5.0871	4.15913	1.27588	3.25981	0.00111487	0.00254262
PGSC0003DMG400011267	9.00448	0.471884	4.73818	4.3356	1.32949	3.2611	0.0011098	0.00253186
PGSC0003DMG400041163	7.75769	0.23783	3.99776	4.56215	1.39673	3.2663	0.00108961	0.00248742
PGSC0003DMG400019859	3.89654	16.5341	10.2153	-2.13859	0.653551	-3.27226	0.00106692	0.00243899
PGSC0003DMG400020348	7.82941	0.235942	4.03268	4.58848	1.40199	3.27284	0.00106473	0.00243426
PGSC0003DMG400003640	6.66598	0	3.33299	5.01899	1.53257	3.27488	0.00105706	0.00241852
PGSC0003DMG400027049	6.60164	0	3.30082	5.03094	1.53588	3.2756	0.00105438	0.00241344
PGSC0003DMG400009326	4.78954	19.4094	12.0995	-2.00367	0.611544	-3.27642	0.00105132	0.00240696
PGSC0003DMG400029440	8.828	0.475661	4.65183	4.23169	1.29134	3.27698	0.00104923	0.00240268
PGSC0003DMG402021786	2.84137	14.3596	8.60051	-2.35968	0.71901	-3.28184	0.00103131	0.00236317
PGSC0003DMG400010717	20.0153	5.03391	12.5246	2.03598	0.619652	3.28568	0.00101738	0.00233274
PGSC0003DMG401007461	10.3024	0.644188	5.47327	4.44999	1.35434	3.28573	0.00101718	0.00233255
PGSC0003DMG400029552	10.014	0.558036	5.28603	4.23549	1.28839	3.28742	0.0010111	0.00231909
PGSC0003DMG400018840	9.50215	0.537979	5.02006	4.14974	1.26164	3.28916	0.00100488	0.00230558
PGSC0003DMG400024019	8.11887	0.235942	4.1774	4.60233	1.39896	3.28982	0.00100252	0.00230042
PGSC0003DMG400012492	13.8213	2.04545	7.93337	2.71701	0.825781	3.29023	0.00100104	0.00229725
PGSC0003DMG400022312	22.3809	5.63339	14.0071	2.04128	0.619704	3.29397	0.000987843	0.00226819
PGSC0003DMG400021857	1.52052	12.4862	7.00338	-3.11527	0.945247	-3.29572	0.000981699	0.00225457
PGSC0003DMG400043524	4.66131	18.7384	11.6998	-2.04523	0.620143	-3.298	0.000973771	0.00223781
PGSC0003DMG400025929	12.642	1.65405	7.14801	3.09485	0.936349	3.30523	0.000948968	0.0021841
PGSC0003DMG400025896	26.0136	6.98974	16.5017	2.03437	0.615401	3.30577	0.000947155	0.00218016
PGSC0003DMG400006017	2.98599	15.2029	9.09443	-2.4453	0.738321	-3.31198	0.000926389	0.0021349
PGSC0003DMG400017244	1.50985	12.3684	6.9391	-3.02001	0.911421	-3.31351	0.000921317	0.0021239
PGSC0003DMG400021800	1.96051	13.2492	7.60488	-2.83456	0.854593	-3.31685	0.000910372	0.00209957
PGSC0003DMG400004417	3.47936	16.197	9.83819	-2.27383	0.685353	-3.31776	0.00090743	0.00209324
PGSC0003DMG400018975	13.047	1.65405	7.35054	3.10805	0.936779	3.31781	0.000907268	0.00209309
PGSC0003DMG400030981	6.83838	0	3.41919	5.05225	1.52248	3.31843	0.000905241	0.00208864
PGSC0003DMG400011910	10.7199	0.777698	5.74881	3.90808	1.17726	3.31963	0.000901355	0.0020808
PGSC0003DMG400004168	6.85189	0	3.42595	5.06258	1.52291	3.32427	0.000886514	0.00204831
PGSC0003DMG400003645	16.2728	2.81805	9.5454	2.54685	0.765089	3.32883	0.000872112	0.00201722
PGSC0003DMG400000636	6.96823	0	3.48412	5.05144	1.51516	3.33392	0.000856306	0.00198216
PGSC0003DMG400029400	7.0898	0	3.5449	5.04663	1.51316	3.33516	0.0008525	0.001974
PGSC0003DMG400014416	5.25635	20.6079	12.9321	-2.00458	0.600217	-3.33975	0.000838529	0.00194305
PGSC0003DMG400043061	15.6479	2.80309	9.2255	2.58325	0.773211	3.34094	0.000834961	0.0019357
PGSC0003DMG400019437	15.0513	2.38439	8.71783	2.97606	0.888611	3.34911	0.00081071	0.00188254
PGSC0003DMG400014474	6.89013	0	3.44507	5.09304	1.51896	3.35297	0.000799496	0.00185751
PGSC0003DMG400025148	8.5237	0.23783	4.38077	4.66064	1.38755	3.35891	0.000782516	0.00182104
PGSC0003DMG400013040	12.0577	1.24769	6.65268	3.35138	0.997407	3.36009	0.000779166	0.00181344
PGSC0003DMG400003428	1.39375	11.6015	6.49764	-3.12584	0.930151	-3.36057	0.000777823	0.00181051
PGSC0003DMG400008905	30.4028	8.73957	19.5712	2.00314	0.595615	3.36314	0.0007706	0.00179526
PGSC0003DMG400001558	15.8153	2.94778	9.38156	2.55329	0.757198	3.37203	0.000746167	0.00174138
PGSC0003DMG402002024	9.89535	0.558036	5.22669	4.23123	1.25397	3.37425	0.000740167	0.00172814
PGSC0003DMG400019509	12.6244	1.20222	6.9133	3.7562	1.11304	3.37473	0.000738889	0.00172572
PGSC0003DMG400019121	7.38963	0	3.69482	5.05713	1.49757	3.37689	0.000733114	0.00171354
PGSC0003DMG400035772	14.3473	1.42132	7.88429	3.41774	1.0106	3.3819	0.000719867	0.00168406
PGSC0003DMG400022276	11.672	1.07785	6.37495	3.50283	1.03543	3.38297	0.000717073	0.00167826
PGSC0003DMG400018752	6.63467	25.775	16.2049	-2.01324	0.59486	-3.38438	0.000713381	0.0016698
PGSC0003DMG400024061	20.2658	3.44671	11.8562	2.60892	0.770793	3.38472	0.000712509	0.00166812
PGSC0003DMG400000627	6.99864	0	3.49932	5.12236	1.51163	3.38864	0.000702394	0.00164516
PGSC0003DMG400016125	9.18567	0.302037	4.74385	4.64346	1.3689	3.3921	0.000693582	0.00162577
PGSC0003DMG402031505	24.3601	4.92688	14.6435	2.35544	0.694339	3.39235	0.000692957	0.00162449
PGSC0003DMG400007565	1.95576	12.9781	7.46695	-2.74904	0.809689	-3.39518	0.000685828	0.00160848
PGSC0003DMG400001924	11.5759	0.946225	6.26107	3.97443	1.17025	3.39623	0.00068321	0.00160269
PGSC0003DMG400002093	8.55147	0.322094	4.43678	4.69874	1.38188	3.40026	0.000673228	0.00158049
PGSC0003DMG400001774	11.9187	1.07596	6.49735	3.66116	1.07579	3.40325	0.000665896	0.00156397
PGSC0003DMG400022578	1.34959	12.5787	6.96413	-3.12119	0.916976	-3.40379	0.000664577	0.00156121
PGSC0003DMG400022892	8.42491	0.235942	4.33043	4.67957	1.37171	3.41149	0.000646079	0.0015196
PGSC0003DMG400023040	15.3938	1.72147	8.55764	3.16415	0.925639	3.41834	0.000630048	0.00148336
PGSC0003DMG400012641	15.3689	1.87239	8.62066	3.4747	1.01622	3.41924	0.000627963	0.00147878
PGSC0003DMG400016913	15.7441	2.82126	9.28266	2.4999	0.729472	3.42699	0.000610306	0.00143991
PGSC0003DMG400005123	7.31369	0	3.65684	5.12807	1.49613	3.42756	0.000609043	0.00143724
PGSC0003DMG400009361	14.5747	2.23996	8.40733	2.83925	0.825268	3.4404	0.000580853	0.00137437
PGSC0003DMG400022190	8.74522	0.302037	4.52363	4.73709	1.37604	3.44256	0.000576241	0.00136375
PGSC0003DMG400002314	0.500751	9.90036	5.20056	-4.42036	1.28216	-3.44758	0.000565641	0.00133956
PGSC0003DMG400036004	29.4505	5.0875	17.269	2.56762	0.742436	3.45838	0.00054344	0.00128984
PGSC0003DMG400007929	3.81252	19.0205	11.4165	-2.48109	0.717251	-3.45916	0.000541862	0.00128624
PGSC0003DMG401010492	7.96641	0	3.9832	5.12191	1.47929	3.46242	0.000535335	0.00127146
PGSC0003DMG400004143	2.4076	15.1339	8.77074	-2.62668	0.758485	-3.46306	0.000534069	0.00126859
PGSC0003DMG400026224	11.4617	0.882019	6.17184	4.02063	1.16019	3.4655	0.00052924	0.00125768
PGSC0003DMG400025189	17.8898	3.53154	10.7107	2.32958	0.67137	3.46989	0.000520671	0.00123842
PGSC0003DMG402029471	15.0399	2.27818	8.65902	2.89255	0.833572	3.47006	0.000520339	0.00123777
PGSC0003DMG400002567	22.4352	5.48574	13.9604	2.03828	0.586893	3.473	0.000514683	0.00122568
PGSC0003DMG400011659	12.273	0.773921	6.52346	4.03862	1.16282	3.47312	0.000514438	0.00122524
PGSC0003DMG400025912	16.3794	3.00984	9.69464	2.53353	0.729339	3.47373	0.000513271	0.00122273
PGSC0003DMG400003573	9.60544	0.322094	4.96377	4.7145	1.35631	3.47598	0.000508984	0.00121292
PGSC0003DMG400016915	0.198499	8.1447	4.1716	-4.89009	1.40623	-3.47745	0.000506201	0.00120642
PGSC0003DMG402002771	2.35276	14.8741	8.61343	-2.72801	0.784136	-3.479	0.000503287	0.00120015
PGSC0003DMG400007749	0.650335	11.4922	6.07125	-3.93215	1.12937	-3.48173	0.00049819	0.00118853
PGSC0003DMG400004721	18.7165	3.57354	11.145	2.48737	0.714118	3.48313	0.00049558	0.00118257
PGSC0003DMG400030734	7.3574	0	3.6787	5.1984	1.49195	3.4843	0.000493426	0.00117769
PGSC0003DMG400013296	12.7137	1.26964	6.99167	3.3559	0.962983	3.4849	0.000492318	0.00117531
PGSC0003DMG400022062	22.3562	5.59893	13.9776	2.0048	0.575103	3.48598	0.000490331	0.00117082
PGSC0003DMG400023207	9.03321	0.322094	4.67765	4.77132	1.36822	3.48724	0.000488033	0.0011656
PGSC0003DMG400018723	0.209175	8.39719	4.30318	-4.88491	1.39877	-3.4923	0.000478873	0.00114513
PGSC0003DMG401006684	3.61089	18.7586	11.1847	-2.33594	0.667621	-3.49889	0.000467191	0.0011187
PGSC0003DMG400027492	16.8854	3.18618	10.0358	2.56903	0.733064	3.50452	0.000457435	0.00109596
PGSC0003DMG400006463	7.68859	0	3.8443	5.18999	1.4789	3.50935	0.000449195	0.00107694
PGSC0003DMG400012231	7.68859	0	3.8443	5.18999	1.4789	3.50935	0.000449195	0.00107694
PGSC0003DMG400008997	16.0126	2.30522	9.15892	2.90521	0.827158	3.51228	0.000444284	0.00106588
PGSC0003DMG400008009	11.8067	0.943769	6.37521	4.22639	1.19947	3.52356	0.00042579	0.00102324
PGSC0003DMG400005418	19.6066	4.34935	11.978	2.22731	0.631846	3.52508	0.000423355	0.00101775
PGSC0003DMG400010122	15.0788	2.26001	8.66939	2.80674	0.795394	3.52874	0.000417547	0.00100467
PGSC0003DMG400019139	19.5525	3.24201	11.3972	2.88161	0.815944	3.53163	0.000413013	0.000994325
PGSC0003DMG400018109	0	7.08529	3.54264	-5.3594	1.51483	-3.53795	0.000403248	0.000972462
PGSC0003DMG401016929	9.16686	0.302037	4.73445	4.82879	1.36316	3.54236	0.000396562	0.000956769
PGSC0003DMG400009179	5.72261	23.2842	14.5034	-2.10983	0.594913	-3.54645	0.000390458	0.00094279
PGSC0003DMG400008947	18.013	2.3183	10.1657	3.44823	0.971814	3.54824	0.000387821	0.000937165
PGSC0003DMG400029591	20.4507	3.89941	12.1751	2.78059	0.782892	3.5517	0.000382756	0.00092545
PGSC0003DMG400031835	36.5714	7.65986	22.1156	2.41273	0.677534	3.56105	0.000369373	0.000894611
PGSC0003DMG402019343	0.209175	8.56168	4.38543	-4.95659	1.39142	-3.56227	0.000367666	0.000890881
PGSC0003DMG400005014	3.53587	17.5249	10.5304	-2.32918	0.65348	-3.56427	0.000364874	0.000884355
PGSC0003DMG401016617	20.8966	3.59518	12.2459	2.48614	0.697188	3.56595	0.000362537	0.000879352
PGSC0003DMG400019262	2.81835	16.3272	9.57279	-2.56633	0.719295	-3.56785	0.000359925	0.000873215
PGSC0003DMG400021008	18.6688	3.21077	10.9398	2.64379	0.740837	3.56865	0.000358826	0.000870647
PGSC0003DMG400012307	12.7301	0.797755	6.76392	4.10112	1.1482	3.57179	0.000354556	0.00086107
PGSC0003DMG400029430	8.0089	0	4.00445	5.23535	1.46403	3.57598	0.000348923	0.00084797
PGSC0003DMG400018588	9.44447	0.322094	4.88328	4.84843	1.35515	3.57779	0.000346518	0.000842412
PGSC0003DMG400018398	29.7651	7.32387	18.5445	2.14046	0.598065	3.57898	0.000344939	0.000838766
PGSC0003DMG402027085	21.7392	4.60346	13.1714	2.29966	0.642283	3.58044	0.000343016	0.000834565
PGSC0003DMG400009627	3.7802	19.9894	11.8848	-2.55034	0.712052	-3.58168	0.000341391	0.000830894
PGSC0003DMG400014823	11.504	0.473773	5.98888	4.44469	1.24093	3.58174	0.000341314	0.000830802
PGSC0003DMG402018893	27.3574	7.14331	17.2504	2.02992	0.565685	3.58843	0.000332679	0.000810801
PGSC0003DMG400029110	20.0834	3.8525	11.968	2.65024	0.738459	3.58888	0.000332097	0.000809567
PGSC0003DMG400031025	10.926	0.471884	5.69896	4.55918	1.26813	3.5952	0.000324141	0.000791348
PGSC0003DMG400001635	19.9978	4.13693	12.0673	2.28659	0.636003	3.59525	0.000324076	0.000791279
PGSC0003DMG400026025	21.5825	3.6575	12.62	2.59039	0.720457	3.59549	0.000323787	0.000790664
PGSC0003DMG400004075	14.5056	1.676	8.09081	3.28346	0.912561	3.59807	0.000320586	0.000783383
PGSC0003DMG400019320	2.1882	14.671	8.42959	-3.21682	0.892688	-3.60352	0.000313933	0.000768008
PGSC0003DMG402024140	22.9166	5.22514	14.0708	2.19698	0.609603	3.60395	0.000313414	0.000766914
PGSC0003DMG400021398	7.92724	0	3.96362	5.27753	1.46396	3.60497	0.00031219	0.000764181
PGSC0003DMG400017183	1.30542	12.4846	6.89502	-3.28465	0.910011	-3.60946	0.000306831	0.000751753
PGSC0003DMG400030747	1.99992	16.2234	9.11166	-2.92909	0.811486	-3.60954	0.000306735	0.000751604
PGSC0003DMG400022589	9.57124	0.302037	4.93664	4.88201	1.35186	3.61132	0.000304639	0.000746811
PGSC0003DMG400017189	0.242661	8.91806	4.58036	-5.00133	1.37962	-3.62516	0.000288782	0.000709487
PGSC0003DMG402018646	12.1406	0.624131	6.38234	4.47927	1.23336	3.63176	0.000281497	0.000692307
PGSC0003DMG400021808	12.3473	0.797755	6.57251	4.14061	1.13806	3.63831	0.000274437	0.000675801
PGSC0003DMG400008000	15.429	2.17764	8.8033	2.89409	0.795428	3.6384	0.000274332	0.000675699
PGSC0003DMG400006183	8.04122	0	4.02061	5.31435	1.45858	3.64351	0.000268947	0.000662739
PGSC0003DMG400004916	0	7.36512	3.68256	-5.45551	1.49696	-3.64438	0.000268038	0.000660882
PGSC0003DMG400019100	11.9007	0.559925	6.23031	4.49556	1.23249	3.64754	0.000264762	0.000653483
PGSC0003DMG402012192	38.0065	10.5499	24.2782	2.07874	0.569487	3.6502	0.000262034	0.0006469
PGSC0003DMG400008403	27.1235	4.64976	15.8866	2.48936	0.681734	3.65151	0.000260707	0.000643996
PGSC0003DMG400004474	13.3588	0.88013	7.11946	4.14866	1.13533	3.65414	0.000258043	0.00063786
PGSC0003DMG400010554	4.31014	19.5073	11.9087	-2.18558	0.597421	-3.65836	0.000253831	0.000627956
PGSC0003DMG400014087	67.874	8.36691	38.1205	3.3739	0.92091	3.66366	0.000248642	0.000616262
PGSC0003DMG400009913	14.8162	1.26775	8.04196	3.54834	0.967992	3.66567	0.000246688	0.000611704
PGSC0003DMG400024622	8.15777	0	4.07889	5.33265	1.45293	3.67027	0.000242291	0.000601429
PGSC0003DMG400029675	13.7173	1.09602	7.40667	3.69765	1.00696	3.6721	0.000240569	0.000597364
PGSC0003DMG400000866	1.3161	12.9522	7.13413	-3.27878	0.892291	-3.67456	0.000238256	0.000591827
PGSC0003DMG400007234	19.6589	3.74365	11.7013	2.44191	0.663993	3.67761	0.000235428	0.000585346
PGSC0003DMG400003422	9.98647	0.23783	5.11215	4.87863	1.32537	3.68096	0.000232356	0.000578113
PGSC0003DMG401021786	5.03074	21.6814	13.3561	-2.15756	0.585857	-3.68273	0.000230746	0.000574309
PGSC0003DMG400015494	0.941912	13.1148	7.02834	-3.84681	1.04352	-3.6864	0.00022745	0.000566303
PGSC0003DMG400027979	13.3975	1.01175	7.20464	3.73855	1.01345	3.68893	0.000225196	0.000560821
PGSC0003DMG400026571	10.468	0.322094	5.39507	4.92802	1.33526	3.69067	0.00022366	0.000557193
PGSC0003DMG402024469	13.3839	0.773921	7.07892	4.19235	1.13515	3.69323	0.000221427	0.000551758
PGSC0003DMG401019187	21.6201	3.80514	12.7126	2.62558	0.710775	3.69396	0.000220786	0.000550223
PGSC0003DMG400005007	9.17654	0	4.58827	5.26314	1.42454	3.69462	0.00022022	0.000548877
PGSC0003DMG402030725	0	7.70161	3.8508	-5.48503	1.48091	-3.70383	0.000212371	0.000529748
PGSC0003DMG402011155	24.2323	5.6038	14.9181	2.42267	0.653079	3.70961	0.000207578	0.000518216
PGSC0003DMG400031472	26.2467	6.47472	16.3607	2.06994	0.557558	3.71252	0.00020521	0.000512604
PGSC0003DMG400018097	14.3511	1.33573	7.8434	3.37977	0.910102	3.71361	0.000204321	0.000510564
PGSC0003DMG400011406	24.2215	4.876	14.5487	2.5814	0.694044	3.71937	0.000199723	0.000499718
PGSC0003DMG400006208	19.7695	3.53286	11.6512	2.51086	0.674542	3.72231	0.000197405	0.000494424
PGSC0003DMG400026729	16.3369	1.70009	9.01849	3.39191	0.90918	3.73073	0.000190925	0.000478884
PGSC0003DMG400006595	12.9138	0.539867	6.72685	4.60167	1.23337	3.73096	0.000190752	0.000478505
PGSC0003DMG400008063	8.53767	0	4.26884	5.36681	1.43721	3.7342	0.000188316	0.000472838
PGSC0003DMG400018340	19.5703	3.66373	11.617	2.52347	0.675377	3.73639	0.00018668	0.000468951
PGSC0003DMG400008461	13.0933	0.777698	6.9355	4.21593	1.12817	3.73695	0.000186267	0.000467971
PGSC0003DMG400014723	17.2886	2.43364	9.86112	2.7722	0.741835	3.73695	0.000186266	0.000467971
PGSC0003DMG400013804	19.4452	3.31698	11.3811	2.5803	0.690439	3.73719	0.000186087	0.000467629
PGSC0003DMG400010010	29.5642	7.8472	18.7057	2.02665	0.542275	3.73731	0.000186	0.000467464
PGSC0003DMG400019441	14.2833	1.33385	7.8086	3.42655	0.916109	3.74033	0.000183782	0.000462326
PGSC0003DMG400001917	20.3747	3.59197	11.9833	2.56824	0.686491	3.74111	0.000183208	0.000461154
PGSC0003DMG400000926	8.43083	0	4.21542	5.39293	1.44116	3.74208	0.0001825	0.000459534
PGSC0003DMG400008348	8.65786	0	4.32893	5.3677	1.43338	3.74479	0.000180543	0.000454821
PGSC0003DMG400005526	21.3751	3.61606	12.4956	2.92409	0.780753	3.74521	0.000180241	0.000454168
PGSC0003DMG400031839	30.6233	7.50868	19.066	2.06714	0.551817	3.74605	0.000179638	0.000452808
PGSC0003DMG400009351	7.53813	28.2843	17.9112	-2.03472	0.542888	-3.74795	0.000178286	0.000449506
PGSC0003DMG401023186	2.01535	15.3704	8.69287	-2.88348	0.767771	-3.75565	0.000172893	0.000436529
PGSC0003DMG400011287	10.3669	0.302037	5.33445	5.00153	1.33149	3.75634	0.000172414	0.000435421
PGSC0003DMG400014597	27.3212	6.31299	16.8171	2.20735	0.587595	3.75659	0.000172246	0.00043505
PGSC0003DMG400017152	12.3107	0.713491	6.5121	4.4532	1.18497	3.75807	0.000171227	0.000432629
PGSC0003DMG400006277	15.7355	1.55351	8.64449	3.353	0.892023	3.75887	0.000170682	0.000431303
PGSC0003DMG400014227	19.4506	3.51337	11.482	2.48605	0.660113	3.7661	0.00016582	0.000419663
PGSC0003DMG400013265	13.9809	1.01364	7.49726	3.79253	1.00673	3.76716	0.000165113	0.000417974
PGSC0003DMG400000414	12.3119	0.473773	6.39286	4.56653	1.21213	3.76736	0.000164981	0.000417688
PGSC0003DMG400030450	15.7982	1.56979	8.68399	3.28236	0.870503	3.77065	0.000162826	0.000412575
PGSC0003DMG400018992	22.0966	4.84722	13.4719	2.2002	0.581671	3.78255	0.000155232	0.000394034
PGSC0003DMG400017354	29.7276	7.13427	18.4309	2.06651	0.545735	3.78666	0.000152687	0.000387759
PGSC0003DMG400010215	16.0162	1.57356	8.79487	3.32416	0.876269	3.79354	0.000148515	0.000377615
PGSC0003DMG400004652	2.35868	18.2952	10.3269	-2.96573	0.781142	-3.79666	0.000146657	0.000373201
PGSC0003DMG400024635	22.722	4.75729	13.7397	2.26927	0.59693	3.80157	0.000143781	0.000366274
PGSC0003DMG400004795	23.4037	4.86539	14.1346	2.22094	0.584097	3.80235	0.000143332	0.000365175
PGSC0003DMG400000843	17.29	2.5179	9.90394	2.81249	0.738997	3.80582	0.000141338	0.000360266
PGSC0003DMG400014778	16.8451	2.17386	9.50947	2.99961	0.787401	3.80951	0.000139241	0.000355175
PGSC0003DMG400005525	24.9171	3.81515	14.3661	2.96695	0.777934	3.81388	0.000136803	0.00034929
PGSC0003DMG400012878	11.5289	0.302037	5.91545	5.00388	1.30924	3.82198	0.000132386	0.000338784
PGSC0003DMG402002803	5.96769	30.0281	17.9979	-2.76479	0.723268	-3.82264	0.00013203	0.000337913
PGSC0003DMG400016627	18.3466	2.23215	10.2894	3.43056	0.897418	3.8227	0.000131999	0.000337874
PGSC0003DMG400006941	8.84897	0	4.42449	5.44856	1.42412	3.82591	0.000130288	0.000333736
PGSC0003DMG400029742	3.55722	20.5383	12.0478	-2.61196	0.682287	-3.82823	0.000129066	0.000330685
PGSC0003DMG400010048	27.2971	6.69521	16.9962	2.05896	0.537804	3.82846	0.000128945	0.000330415
PGSC0003DMG400005426	36.1822	8.31635	22.2493	2.64937	0.691265	3.83264	0.000126774	0.000325162
PGSC0003DMG400002251	2.65976	19.1334	10.8966	-2.87645	0.750343	-3.83352	0.000126324	0.000324106
PGSC0003DMG400003731	3.24167	19.7071	11.4744	-2.7847	0.726306	-3.83406	0.000126044	0.000323486
PGSC0003DMG400028227	30.9679	6.38461	18.6762	2.46789	0.643357	3.83596	0.000125074	0.000321034
PGSC0003DMG400037516	6.7325	27.6164	17.1745	-2.07831	0.541184	-3.8403	0.000122883	0.000315715
PGSC0003DMG400024324	21.7766	4.17762	12.9771	2.43241	0.633109	3.84201	0.000122033	0.000313682
PGSC0003DMG402004883	7.83938	30.6924	19.2659	-2.17445	0.565968	-3.84201	0.00012203	0.000313682
PGSC0003DMG400012852	13.9507	0.88013	7.41541	4.2384	1.10268	3.84374	0.000121173	0.000311621
PGSC0003DMG400013081	26.3592	5.63018	15.9947	2.40297	0.624805	3.84595	0.000120088	0.000308904
PGSC0003DMG400013452	16.1596	1.97803	9.06881	3.13849	0.815938	3.84648	0.000119825	0.000308302
PGSC0003DMG400028406	11.0267	0.322094	5.6744	5.06489	1.31672	3.8466	0.000119769	0.000308197
PGSC0003DMG400025091	14.7053	1.00986	7.85757	4.05898	1.05448	3.84928	0.000118466	0.00030499
PGSC0003DMG400033334	13.1784	0.539867	6.85913	4.55735	1.18354	3.8506	0.000117831	0.000303429
PGSC0003DMG400016283	11.2014	0.302037	5.75174	5.06196	1.31429	3.85146	0.000117415	0.000302431
PGSC0003DMG400006294	12.1044	0.475661	6.29001	4.65658	1.20547	3.86287	0.000112064	0.000289067
PGSC0003DMG400024563	13.8464	0.711603	7.27902	4.30825	1.11367	3.86852	0.000109499	0.000282655
PGSC0003DMG400001203	0.655088	13.4199	7.0375	-4.42818	1.14461	-3.86872	0.000109408	0.000282455
PGSC0003DMG400004790	9.18471	0	4.59236	5.46604	1.41241	3.87001	0.000108829	0.000281028
PGSC0003DMG400001176	21.3829	4.1519	12.7674	2.41049	0.622837	3.87017	0.000108758	0.000280878
PGSC0003DMG400031288	9.40602	0	4.70301	5.44562	1.40703	3.87029	0.000108704	0.000280799
PGSC0003DMG400008979	14.1181	0.539867	7.329	4.73178	1.21768	3.88591	0.000101946	0.000264019
PGSC0003DMG400030566	13.1352	0.558036	6.84661	4.62148	1.18878	3.88757	0.000101251	0.000262316
PGSC0003DMG403010654	23.2964	4.79929	14.0479	2.25018	0.577877	3.89387	9.87e-05	0.000255872
PGSC0003DMG400015237	17.8736	1.26586	9.56971	4.09694	1.05208	3.89413	9.86e-05	0.000255662
PGSC0003DMG400024241	3.92549	22.2266	13.076	-2.51464	0.645084	-3.89816	9.69e-05	0.000251628
PGSC0003DMG400003293	17.7748	2.06607	9.92046	3.37879	0.866709	3.89842	9.68e-05	0.000251426
PGSC0003DMG400007523	1.58749	16.1312	8.85937	-3.53544	0.904806	-3.90741	9.33e-05	0.000242491
PGSC0003DMG400024374	20.5426	3.46167	12.0021	2.61155	0.666873	3.9161	9e-05	0.000234225
PGSC0003DMG400025834	23.1493	3.90288	13.5261	2.56118	0.653988	3.91626	8.99e-05	0.000234133
PGSC0003DMG400000251	5.39359	23.9971	14.6954	-2.18975	0.558204	-3.92284	8.75e-05	0.00022802
PGSC0003DMG400028183	14.8027	0.860073	7.83137	4.17268	1.06361	3.92311	8.74e-05	0.000227789
PGSC0003DMG400012515	11.484	0.322094	5.90305	5.13779	1.30857	3.92625	8.63e-05	0.0002249
PGSC0003DMG400010316	15.2936	1.0337	8.16367	3.87497	0.984793	3.9348	8.33e-05	0.000217487
PGSC0003DMG400013995	13.217	0.473773	6.84539	4.63509	1.17693	3.93827	8.21e-05	0.000214497
PGSC0003DMG400018394	15.0602	1.01364	8.03694	3.91489	0.993119	3.94201	8.08e-05	0.000211362
PGSC0003DMG400004367	14.2145	0.559925	7.38723	4.69286	1.18996	3.94372	8.02e-05	0.000209883
PGSC0003DMG400013445	3.56864	21.8624	12.7155	-2.94353	0.746333	-3.94399	8.01e-05	0.000209678
PGSC0003DMG400031028	16.103	1.18538	8.64418	3.84374	0.972586	3.95208	7.75e-05	0.000203056
PGSC0003DMG400027079	9.53755	0	4.76877	5.53256	1.39987	3.9522	7.74e-05	0.000202983
PGSC0003DMG400004660	16.8187	1.44194	9.13033	3.80502	0.96224	3.95433	7.67e-05	0.000201253
PGSC0003DMG400016497	0.25809	10.8733	5.5657	-5.27181	1.32832	-3.96878	7.22e-05	0.000190141
PGSC0003DMG400028098	26.0677	6.03259	16.0501	2.11206	0.531827	3.97133	7.15e-05	0.000188157
PGSC0003DMG400015102	1.60292	15.1633	8.38312	-3.31912	0.835443	-3.97288	7.1e-05	0.000187005
PGSC0003DMG400013736	0.456589	12.9368	6.69667	-4.84136	1.21855	-3.97304	7.1e-05	0.000186906
PGSC0003DMG400016377	24.9442	4.62781	14.786	2.69176	0.674893	3.98842	6.65e-05	0.000175713
PGSC0003DMG402008889	17.71	2.19581	9.9529	3.0174	0.756487	3.9887	6.64e-05	0.000175531
PGSC0003DMG400035130	0	9.30656	4.65328	-5.65803	1.41839	-3.98905	6.63e-05	0.000175294
PGSC0003DMG400011309	11.947	0.235942	6.09146	5.18854	1.29984	3.99169	6.56e-05	0.000173416
PGSC0003DMG400008629	62.3551	3.11228	32.7337	5.30119	1.32433	4.00293	6.26e-05	0.000165561
PGSC0003DMG400023361	12.1687	0.302037	6.23539	5.18585	1.29513	4.00413	6.22e-05	0.000164744
PGSC0003DMG400021472	25.6049	4.66389	15.1344	2.54376	0.634899	4.00655	6.16e-05	0.000163164
PGSC0003DMG400021557	2.04408	18.6258	10.3349	-3.19172	0.794912	-4.01519	5.94e-05	0.000157518
PGSC0003DMG400002009	17.7262	1.95609	9.84113	3.30016	0.820232	4.02345	5.74e-05	0.000152338
PGSC0003DMG400007788	9.883	0	4.9415	5.60472	1.38796	4.03811	5.39e-05	0.000143554
PGSC0003DMG400011750	20.9168	3.52965	12.2232	2.57376	0.63735	4.03822	5.39e-05	0.000143508
PGSC0003DMG400016114	14.1559	0.604074	7.37997	4.89439	1.21194	4.03849	5.38e-05	0.000143356
PGSC0003DMG400004016	18.3388	2.1316	10.2352	3.07885	0.762148	4.0397	5.35e-05	0.000142656
PGSC0003DMG400021502	3.18779	19.2955	11.2416	-2.63697	0.652565	-4.04092	5.32e-05	0.000141931
PGSC0003DMG400022372	16.6841	1.41811	9.0511	3.67744	0.908332	4.04856	5.15e-05	0.000137532
PGSC0003DMG400028482	0	9.2797	4.63985	-5.73839	1.41667	-4.05063	5.11e-05	0.000136342
PGSC0003DMG400013984	10.118	0	5.059	5.59786	1.38179	4.05116	5.1e-05	0.000136065
PGSC0003DMG400010417	10.0713	36.8101	23.4407	-2.00369	0.494138	-4.05493	5.01e-05	0.000133925
PGSC0003DMG400006342	1.3985	16.2125	8.80549	-3.59502	0.885987	-4.05764	4.96e-05	0.00013248
PGSC0003DMG403028522	20.9726	2.7175	11.845	2.97926	0.733745	4.06035	4.9e-05	0.000131
PGSC0003DMG400025428	28.2732	5.75201	17.0126	2.44878	0.602877	4.06183	4.87e-05	0.000130206
PGSC0003DMG400014438	36.6631	8.90095	22.782	2.12449	0.523005	4.06209	4.86e-05	0.000130078
PGSC0003DMG400002930	29.8833	7.1064	18.4948	2.08211	0.512017	4.0665	4.77e-05	0.000127722
PGSC0003DMG400003397	18.3791	1.89245	10.1358	3.77948	0.928908	4.06873	4.73e-05	0.000126549
PGSC0003DMG401019533	20.9392	2.75788	11.8485	3.21013	0.788778	4.06975	4.71e-05	0.000126031
PGSC0003DMG400009033	12.6963	0.322094	6.5092	5.24615	1.28571	4.08035	4.5e-05	0.000120615
PGSC0003DMG400012974	2.28103	19.9121	11.0965	-3.26202	0.799349	-4.08084	4.49e-05	0.000120376
PGSC0003DMG400030579	16.7323	1.00986	8.87106	4.22469	1.03419	4.08501	4.41e-05	0.000118398
PGSC0003DMG400005585	1.22302	16.6058	8.91443	-3.87632	0.948508	-4.08675	4.37e-05	0.000117558
PGSC0003DMG400029288	18.9632	2.43364	10.6984	2.95533	0.722006	4.09322	4.25e-05	0.000114367
PGSC0003DMG400024528	17.3486	1.41811	9.38336	3.71132	0.904433	4.10347	4.07e-05	0.000109635
PGSC0003DMG401026407	28.366	5.18634	16.7762	2.54323	0.619614	4.10453	4.05e-05	0.0001092
PGSC0003DMG400035573	4.54213	23.3873	13.9647	-2.34935	0.572383	-4.10451	4.05e-05	0.0001092
PGSC0003DMG400019401	10.5964	0	5.29822	5.63389	1.37028	4.11149	3.93e-05	0.000106097
PGSC0003DMG400016749	16.8166	0.793978	8.80526	4.45683	1.08242	4.11748	3.83e-05	0.000103535
PGSC0003DMG400028282	12.6128	0.235942	6.42436	5.21673	1.26615	4.12013	3.79e-05	0.000102454
PGSC0003DMG400028390	16.3951	0.709715	8.55243	4.48377	1.0872	4.12415	3.72e-05	0.000100734
PGSC0003DMG400029981	13.7219	0.302037	7.01195	5.25211	1.27287	4.12618	3.69e-05	9.99e-05
PGSC0003DMG400008643	12.9976	0.302037	6.64982	5.29851	1.28083	4.13676	3.52e-05	9.55e-05
PGSC0003DMG400007508	20.223	2.06419	11.1436	3.49193	0.84401	4.1373	3.51e-05	9.53e-05
PGSC0003DMG402022133	4.6518	24.9853	14.8186	-2.55679	0.617072	-4.14342	3.42e-05	9.29e-05
PGSC0003DMG400003020	33.0889	7.11841	20.1036	2.36724	0.570926	4.14632	3.38e-05	9.18e-05
PGSC0003DMG400004972	17.3634	0.88013	9.12175	4.50813	1.08672	4.14837	3.35e-05	9.1e-05
PGSC0003DMG400025985	70.1876	5.19652	37.692	4.639	1.11722	4.15228	3.29e-05	8.95e-05
PGSC0003DMG400030282	7.04163	29.7014	18.3715	-2.06975	0.498288	-4.15373	3.27e-05	8.89e-05
PGSC0003DMG400029253	17.0775	1.01364	9.04558	4.02575	0.96807	4.15853	3.2e-05	8.72e-05
PGSC0003DMG401016112	24.3712	3.42319	13.8972	2.93123	0.704193	4.16253	3.15e-05	8.57e-05
PGSC0003DMG400013476	30.9074	7.48704	19.1972	2.0575	0.494177	4.16349	3.13e-05	8.54e-05
PGSC0003DMG400018549	11.0733	0	5.53663	5.66677	1.36081	4.16425	3.12e-05	8.51e-05
PGSC0003DMG400017331	17.323	0.793978	9.05847	4.50766	1.0821	4.16567	3.1e-05	8.46e-05
PGSC0003DMG400009983	15.6683	0.475661	8.072	5.00846	1.20152	4.16845	3.07e-05	8.36e-05
PGSC0003DMG400007025	13.2185	0.322094	6.77028	5.32898	1.27781	4.17041	3.04e-05	8.29e-05
PGSC0003DMG400012704	0.500751	14.7719	7.63634	-5.06628	1.21214	-4.17962	2.92e-05	7.98e-05
PGSC0003DMG400025625	22.1017	3.05531	12.5785	2.86667	0.68492	4.1854	2.85e-05	7.79e-05
PGSC0003DMG400011036	3.78183	23.0118	13.3968	-2.71006	0.64579	-4.1965	2.71e-05	7.43e-05
PGSC0003DMG400027037	33.8373	8.15747	20.9974	2.13859	0.509417	4.19811	2.69e-05	7.38e-05
PGSC0003DMG400031897	9.12558	36.3176	22.7216	-2.0334	0.484348	-4.19821	2.69e-05	7.38e-05
PGSC0003DMG400018666	13.6425	0.302037	6.97228	5.34178	1.27121	4.20211	2.64e-05	7.26e-05
PGSC0003DMG400019869	19.643	0.946225	10.2946	4.58829	1.09182	4.20242	2.64e-05	7.25e-05
PGSC0003DMG400029759	3.03395	20.3619	11.6979	-2.82482	0.671428	-4.20718	2.59e-05	7.11e-05
PGSC0003DMG400021902	27.3188	4.2337	15.7762	2.80664	0.666845	4.20883	2.57e-05	7.06e-05
PGSC0003DMG400020336	15.5283	0.604074	8.06617	5.0091	1.18974	4.21025	2.55e-05	7.01e-05
PGSC0003DMG400009477	17.5607	0.559925	9.06032	5.02786	1.19401	4.2109	2.54e-05	6.99e-05
PGSC0003DMG400011332	19.1151	1.61583	10.3655	3.63231	0.86111	4.21818	2.46e-05	6.78e-05
PGSC0003DMG400023364	17.1172	0.860073	8.98864	4.39754	1.04246	4.21843	2.46e-05	6.77e-05
PGSC0003DMG400006923	26.1649	4.55825	15.3616	2.62198	0.621371	4.21966	2.45e-05	6.74e-05
PGSC0003DMG400013449	18.1465	0.882019	9.51425	4.51743	1.07053	4.21981	2.45e-05	6.73e-05
PGSC0003DMG400025950	2.80789	20.3132	11.5606	-2.91063	0.689462	-4.2216	2.43e-05	6.68e-05
PGSC0003DMG400010987	16.2617	0.604074	8.43287	5.0535	1.19692	4.2221	2.42e-05	6.67e-05
PGSC0003DMG400010069	11.5595	0	5.77977	5.6962	1.349	4.22253	2.42e-05	6.66e-05
PGSC0003DMG400023736	6.43808	28.1096	17.2739	-2.23649	0.529554	-4.22335	2.41e-05	6.63e-05
PGSC0003DMG400030403	13.5392	0.322094	6.93066	5.3735	1.27155	4.22594	2.38e-05	6.56e-05
PGSC0003DMG400010402	21.7182	3.10003	12.4091	2.93731	0.694475	4.22955	2.34e-05	6.46e-05
PGSC0003DMG400001075	219.792	59.4699	139.631	2.01064	0.474925	4.23359	2.3e-05	6.35e-05
PGSC0003DMG400020164	14.4511	0.23783	7.34447	5.19216	1.22576	4.23585	2.28e-05	6.29e-05
PGSC0003DMG400014033	11.0156	0	5.50779	5.75495	1.35569	4.24503	2.19e-05	6.05e-05
PGSC0003DMG400011089	5.43842	25.6959	15.5672	-2.26284	0.532323	-4.25087	2.13e-05	5.9e-05
PGSC0003DMG400002173	19.2334	1.48741	10.3604	3.69046	0.867915	4.25209	2.12e-05	5.87e-05
PGSC0003DMG400032801	18.4477	1.07596	9.76185	4.18336	0.983448	4.25377	2.1e-05	5.83e-05
PGSC0003DMG400001809	1.37094	16.841	9.10595	-3.75491	0.881919	-4.25766	2.07e-05	5.73e-05
PGSC0003DMG400022824	40.307	9.79936	25.0532	2.25189	0.528878	4.25786	2.06e-05	5.72e-05
PGSC0003DMG401029345	14.366	0.235942	7.30097	5.37802	1.2622	4.26082	2.04e-05	5.65e-05
PGSC0003DMG400013631	5.83687	28.0795	16.9582	-2.24402	0.526011	-4.26611	1.99e-05	5.53e-05
PGSC0003DMG400011125	32.8457	6.93599	19.8909	2.24455	0.525657	4.26999	1.95e-05	5.44e-05
PGSC0003DMG400021348	27.2508	4.28647	15.7687	2.79269	0.653759	4.27174	1.94e-05	5.39e-05
PGSC0003DMG400014473	18.3666	1.33196	9.84925	3.89386	0.911186	4.2734	1.93e-05	5.35e-05
PGSC0003DMG400025389	11.2496	0	5.62482	5.76862	1.34923	4.27549	1.91e-05	5.31e-05
PGSC0003DMG400014678	7.8933	31.821	19.8571	-2.02436	0.473081	-4.27909	1.88e-05	5.23e-05
PGSC0003DMG400004146	19.0071	1.676	10.3416	3.63983	0.850337	4.28046	1.87e-05	5.19e-05
PGSC0003DMG401014197	34.6846	6.84342	20.764	2.28743	0.534197	4.28199	1.85e-05	5.16e-05
PGSC0003DMG400026165	31.8953	5.83563	18.8655	2.67732	0.624167	4.28943	1.79e-05	4.99e-05
PGSC0003DMG400004438	24.7031	3.03525	13.8692	3.10015	0.722568	4.29046	1.78e-05	4.97e-05
PGSC0003DMG400026274	19.4443	0.475661	9.95999	5.21467	1.21537	4.29059	1.78e-05	4.97e-05
PGSC0003DMG401007138	34.4369	8.43327	21.4351	2.03269	0.47312	4.29636	1.74e-05	4.85e-05
PGSC0003DMG400012853	3.65935	24.7932	14.2263	-2.84685	0.66143	-4.30408	1.68e-05	4.69e-05
PGSC0003DMG400001390	7.46452	38.0364	22.7504	-2.58189	0.599285	-4.30828	1.65e-05	4.6e-05
PGSC0003DMG401020453	17.8449	0.604074	9.22451	5.1614	1.19776	4.3092	1.64e-05	4.58e-05
PGSC0003DMG400008036	24.8412	4.25754	14.5494	2.58867	0.600527	4.31065	1.63e-05	4.56e-05
PGSC0003DMG400002350	26.3325	4.62378	15.4781	2.5577	0.593027	4.31295	1.61e-05	4.51e-05
PGSC0003DMG400006713	24.8789	2.85816	13.8685	3.2216	0.746218	4.31723	1.58e-05	4.43e-05
PGSC0003DMG400015169	20.1157	1.98313	11.0494	3.49446	0.808907	4.31997	1.56e-05	4.38e-05
PGSC0003DMG400003737	14.4731	0.302037	7.38756	5.43984	1.25885	4.32128	1.55e-05	4.35e-05
PGSC0003DMG400020624	4.39275	24.7609	14.5768	-2.5375	0.587185	-4.32146	1.55e-05	4.35e-05
PGSC0003DMG400004119	30.5378	4.22094	17.3793	2.9979	0.693314	4.32401	1.53e-05	4.3e-05
PGSC0003DMG400008598	18.5081	1.33573	9.92191	3.7729	0.872384	4.32482	1.53e-05	4.29e-05
PGSC0003DMG400014707	20.1784	2.04923	11.1138	3.41561	0.789382	4.32694	1.51e-05	4.25e-05
PGSC0003DMG400029830	29.5137	5.57163	17.5427	2.56579	0.591334	4.33899	1.43e-05	4.03e-05
PGSC0003DMG400026309	14.7843	0.235942	7.51014	5.46189	1.25561	4.34998	1.36e-05	3.84e-05
PGSC0003DMG400013001	14.5866	0.23783	7.41219	5.47227	1.25778	4.35074	1.36e-05	3.83e-05
PGSC0003DMG400030415	19.1533	0.840016	9.99667	4.63126	1.06256	4.35861	1.31e-05	3.7e-05
PGSC0003DMG400008876	18.6999	0.604074	9.65197	5.25843	1.20456	4.36542	1.27e-05	3.59e-05
PGSC0003DMG400003901	11.8195	0	5.90977	5.83387	1.33575	4.3675	1.26e-05	3.56e-05
PGSC0003DMG402020908	14.7402	0.23783	7.48899	5.37198	1.2295	4.36923	1.25e-05	3.53e-05
PGSC0003DMG400013938	19.9813	1.24769	10.6145	4.02904	0.921865	4.37054	1.24e-05	3.51e-05
PGSC0003DMG400020867	23.6545	3.29371	13.4741	2.84151	0.649538	4.37467	1.22e-05	3.45e-05
PGSC0003DMG400011346	12.0078	0	6.00391	5.83097	1.33206	4.37742	1.2e-05	3.41e-05
PGSC0003DMG402020509	31.1689	5.64686	18.4079	2.47862	0.565907	4.37991	1.19e-05	3.37e-05
PGSC0003DMG400003343	34.0667	7.90442	20.9856	2.08011	0.474414	4.38459	1.16e-05	3.3e-05
PGSC0003DMG400038700	2.32235	20.4191	11.3707	-3.17966	0.724352	-4.38966	1.14e-05	3.23e-05
PGSC0003DMG400030842	15.1754	0.235942	7.70568	5.49272	1.25065	4.39189	1.12e-05	3.19e-05
PGSC0003DMG400018435	1.18457	19.8173	10.5009	-4.20389	0.956887	-4.3933	1.12e-05	3.18e-05
PGSC0003DMG400018238	20.6768	1.54784	11.1123	3.95265	0.899074	4.39636	1.1e-05	3.13e-05
PGSC0003DMG400027925	1.25651	17.578	9.41724	-3.85465	0.875327	-4.40367	1.06e-05	3.03e-05
PGSC0003DMG400000130	26.4368	2.90609	14.6714	3.23593	0.73465	4.40472	1.06e-05	3.02e-05
PGSC0003DMG400024978	17.7773	0.537979	9.15762	5.06371	1.14885	4.40763	1.05e-05	2.98e-05
PGSC0003DMG400012929	21.6276	1.80819	11.7179	3.77235	0.855721	4.40839	1.04e-05	2.97e-05
PGSC0003DMG400005817	1.93441	20.5675	11.251	-3.63059	0.823164	-4.41054	1.03e-05	2.94e-05
PGSC0003DMG400007801	12.1693	0	6.08465	5.86411	1.32945	4.41094	1.03e-05	2.94e-05
PGSC0003DMG400011369	8.11937	32.8655	20.4924	-2.07064	0.469305	-4.41215	1.02e-05	2.92e-05
PGSC0003DMG400011000	19.0786	0.777698	9.92817	4.64517	1.05175	4.41663	1e-05	2.86e-05
PGSC0003DMG400011296	35.9199	8.45464	22.1873	2.11563	0.47896	4.41712	1e-05	2.86e-05
PGSC0003DMG401014410	19.3871	1.09979	10.2434	4.16938	0.943682	4.41821	9.95e-06	2.85e-05
PGSC0003DMG400021769	12.0667	0	6.03333	5.88163	1.32999	4.42232	9.76e-06	2.8e-05
PGSC0003DMG400006378	19.9244	1.87371	10.899	3.41977	0.772509	4.42684	9.56e-06	2.74e-05
PGSC0003DMG400031800	21.3575	1.78756	11.5725	3.54783	0.800933	4.42963	9.44e-06	2.71e-05
PGSC0003DMG400006149	28.2882	4.76295	16.5256	2.56746	0.579353	4.43159	9.35e-06	2.68e-05
PGSC0003DMG400021394	22.8802	2.47375	12.677	3.35145	0.755806	4.43427	9.24e-06	2.65e-05
PGSC0003DMG400046891	30.7181	4.93091	17.8245	2.56483	0.578409	4.43429	9.24e-06	2.65e-05
PGSC0003DMG400014394	20.1594	1.35201	10.7557	4.09866	0.922248	4.44421	8.82e-06	2.54e-05
PGSC0003DMG400025939	15.3822	0.322094	7.85216	5.5467	1.2473	4.44697	8.71e-06	2.51e-05
PGSC0003DMG400006442	33.912	5.55215	19.7321	2.89128	0.649951	4.44845	8.65e-06	2.49e-05
PGSC0003DMG400009412	38.403	8.92414	23.6636	2.21841	0.498429	4.4508	8.56e-06	2.46e-05
PGSC0003DMG400047346	29.2627	5.27363	17.2681	2.49419	0.56024	4.45201	8.51e-06	2.45e-05
PGSC0003DMG400026186	20.4002	0.473773	10.437	5.10899	1.1472	4.45344	8.45e-06	2.44e-05
PGSC0003DMG400013809	12.1697	0	6.08487	5.9115	1.32696	4.45492	8.39e-06	2.42e-05
PGSC0003DMG400021519	15.4392	0.235942	7.83756	5.52739	1.2401	4.45723	8.3e-06	2.39e-05
PGSC0003DMG400004875	7.65327	37.188	22.4206	-2.25783	0.506487	-4.45783	8.28e-06	2.39e-05
PGSC0003DMG400012589	18.8756	0.604074	9.73983	5.22689	1.17242	4.45821	8.26e-06	2.38e-05
PGSC0003DMG400007127	4.87858	30.1546	17.5166	-2.82845	0.633009	-4.46825	7.89e-06	2.28e-05
PGSC0003DMG400008069	19.8582	0.793978	10.3261	4.75586	1.06432	4.46845	7.88e-06	2.28e-05
PGSC0003DMG401029444	24.0152	2.53985	13.2775	3.30247	0.738526	4.4717	7.76e-06	2.25e-05
PGSC0003DMG400026542	24.2279	3.03582	13.6318	3.00905	0.672595	4.47379	7.68e-06	2.23e-05
PGSC0003DMG400024159	12.3625	0	6.18127	5.92564	1.32336	4.47773	7.54e-06	2.19e-05
PGSC0003DMG400029033	30.3316	3.00137	16.6665	3.76781	0.839783	4.48664	7.24e-06	2.1e-05
PGSC0003DMG400028864	5.06898	26.7866	15.9278	-2.4091	0.536895	-4.4871	7.22e-06	2.1e-05
PGSC0003DMG400030587	16.6583	0.475661	8.567	5.10804	1.13837	4.48715	7.22e-06	2.1e-05
PGSC0003DMG400008669	0.242661	14.0614	7.15202	-5.69652	1.26844	-4.49097	7.09e-06	2.06e-05
PGSC0003DMG400022560	35.2102	8.11955	21.6649	2.17473	0.484129	4.49205	7.05e-06	2.05e-05
PGSC0003DMG400011126	1.60292	18.677	10.14	-3.59465	0.79933	-4.49708	6.89e-06	2.01e-05
PGSC0003DMG400015777	4.07653	25.9425	15.0095	-2.70304	0.600663	-4.50009	6.79e-06	1.98e-05
PGSC0003DMG400003691	12.7847	0	6.39234	5.94946	1.3155	4.52258	6.11e-06	1.79e-05
PGSC0003DMG400001402	27.7059	3.92376	15.8148	3.04102	0.67166	4.52762	5.97e-06	1.75e-05
PGSC0003DMG400030985	0.655088	18.0961	9.37561	-4.79258	1.05507	-4.54242	5.56e-06	1.63e-05
PGSC0003DMG400016452	32.8247	7.25381	20.0392	2.23187	0.491054	4.54507	5.49e-06	1.61e-05
PGSC0003DMG400019285	1.40918	20.5641	10.9867	-3.79557	0.83466	-4.54744	5.43e-06	1.59e-05
PGSC0003DMG400021431	39.3031	8.76933	24.0362	2.24552	0.493433	4.55081	5.34e-06	1.57e-05
PGSC0003DMG400027109	37.2371	9.27517	23.2562	2.01565	0.442413	4.55604	5.21e-06	1.53e-05
PGSC0003DMG400045331	6.17261	29.6255	17.899	-2.2868	0.501822	-4.55699	5.19e-06	1.53e-05
PGSC0003DMG401028457	0.485322	17.8194	9.15238	-5.43871	1.19338	-4.55741	5.18e-06	1.52e-05
PGSC0003DMG400028986	33.4823	7.23539	20.3588	2.26438	0.496761	4.55828	5.16e-06	1.52e-05
PGSC0003DMG400033118	6.15718	29.9869	18.072	-2.32105	0.508681	-4.56288	5.05e-06	1.49e-05
PGSC0003DMG400015667	20.4154	0.860073	10.6377	4.66801	1.02155	4.56952	4.89e-06	1.44e-05
PGSC0003DMG400023697	22.8377	1.31379	12.0758	4.07141	0.890637	4.57134	4.85e-06	1.43e-05
PGSC0003DMG400023244	3.69	24.778	14.234	-2.83022	0.618934	-4.57272	4.81e-06	1.42e-05
PGSC0003DMG400014551	25.566	3.49143	14.5287	2.92502	0.639299	4.57535	4.75e-06	1.4e-05
PGSC0003DMG400003816	24.4896	0.302037	12.3958	5.71317	1.24794	4.57807	4.69e-06	1.39e-05
PGSC0003DMG400005891	38.5644	8.6022	23.5833	2.23892	0.488999	4.57859	4.68e-06	1.38e-05
PGSC0003DMG400024777	34.1377	6.8892	20.5134	2.39817	0.52329	4.58287	4.59e-06	1.36e-05
PGSC0003DMG400032097	7.988	33.4965	20.7422	-2.08328	0.454293	-4.58577	4.52e-06	1.34e-05
PGSC0003DMG400025934	5.77749	31.8865	18.832	-2.48669	0.541331	-4.59367	4.36e-06	1.29e-05
PGSC0003DMG400018246	40.5315	6.28078	23.4061	2.71907	0.591746	4.59498	4.33e-06	1.28e-05
PGSC0003DMG400005279	19.435	0.604074	10.0195	5.30407	1.15424	4.59528	4.32e-06	1.28e-05
PGSC0003DMG400003321	10.6781	43.5538	27.116	-2.08435	0.452931	-4.60193	4.19e-06	1.24e-05
PGSC0003DMG400023822	37.8067	8.01013	22.9084	2.36398	0.513652	4.6023	4.18e-06	1.24e-05
PGSC0003DMG400028394	24.7877	2.75007	13.7689	3.30604	0.71828	4.60271	4.17e-06	1.24e-05
PGSC0003DMG400042093	6.11039	33.5791	19.8447	-2.43071	0.528067	-4.60304	4.16e-06	1.24e-05
PGSC0003DMG400013450	21.0932	1.16211	11.1277	4.2979	0.933601	4.60357	4.15e-06	1.23e-05
PGSC0003DMG400020907	30.2353	5.04361	17.6395	2.68234	0.582517	4.60474	4.13e-06	1.23e-05
PGSC0003DMG400016176	22.2312	1.01553	11.6234	4.50643	0.977667	4.60938	4.04e-06	1.2e-05
PGSC0003DMG400008581	13.4545	0	6.72724	6.01442	1.30194	4.61958	3.85e-06	1.14e-05
PGSC0003DMG400027203	35.5896	7.6942	21.6419	2.25061	0.48683	4.62298	3.78e-06	1.13e-05
PGSC0003DMG400022764	40.505	9.61109	25.058	2.1335	0.461217	4.62581	3.73e-06	1.11e-05
PGSC0003DMG400027634	37.0864	7.87606	22.4812	2.31071	0.499238	4.62846	3.68e-06	1.1e-05
PGSC0003DMG400022402	24.8987	2.6016	13.7502	3.23974	0.699904	4.62883	3.68e-06	1.1e-05
PGSC0003DMG400020208	0.396998	17.3083	8.85263	-5.41034	1.16875	-4.62916	3.67e-06	1.1e-05
PGSC0003DMG400004629	5.4762	30.3606	17.9184	-2.49072	0.537182	-4.63664	3.54e-06	1.06e-05
PGSC0003DMG400028094	1.88595	22.4639	12.1749	-3.92593	0.846536	-4.63765	3.52e-06	1.05e-05
PGSC0003DMG400011797	21.4353	1.02992	11.2326	4.51911	0.972857	4.64519	3.4e-06	1.02e-05
PGSC0003DMG400011875	13.5853	0	6.79265	6.04529	1.29888	4.65424	3.25e-06	9.74e-06
PGSC0003DMG400001865	27.257	4.0909	15.674	2.75185	0.590407	4.66093	3.15e-06	9.45e-06
PGSC0003DMG400016195	57.1135	0.966282	29.0399	7.02872	1.50682	4.66462	3.09e-06	9.29e-06
PGSC0003DMG400027858	42.0565	8.27097	25.1637	2.3608	0.505838	4.6671	3.05e-06	9.18e-06
PGSC0003DMG400010989	39.6162	9.35887	24.4875	2.04942	0.438695	4.67162	2.99e-06	8.99e-06
PGSC0003DMG400001589	20.9189	0.473773	10.6963	5.29783	1.13021	4.68749	2.77e-06	8.34e-06
PGSC0003DMG400004298	34.6059	6.39374	20.4998	2.45469	0.52316	4.69205	2.7e-06	8.16e-06
PGSC0003DMG400023699	76.2935	2.81862	39.5561	5.64695	1.20268	4.6953	2.66e-06	8.04e-06
PGSC0003DMG402033647	33.6934	6.97372	20.3336	2.3001	0.489563	4.69827	2.62e-06	7.92e-06
PGSC0003DMG400029699	27.1746	1.61394	14.3943	4.23197	0.900477	4.69969	2.61e-06	7.87e-06
PGSC0003DMG400019150	8.63242	36.3997	22.516	-2.07706	0.441302	-4.70667	2.52e-06	7.62e-06
PGSC0003DMG400011102	2.03553	21.9301	11.9828	-3.63385	0.771389	-4.71079	2.47e-06	7.47e-06
PGSC0003DMG400020626	45.4291	11.7457	28.5874	2.01888	0.428548	4.71099	2.47e-06	7.47e-06
PGSC0003DMG400028789	6.50381	32.589	19.5464	-2.30957	0.489597	-4.71729	2.39e-06	7.25e-06
PGSC0003DMG402011802	28.2488	4.48097	16.3649	2.66692	0.564392	4.7253	2.3e-06	6.98e-06
PGSC0003DMG400029700	26.365	1.72713	14.0461	4.06497	0.859736	4.72816	2.27e-06	6.89e-06
PGSC0003DMG400010416	25.2424	3.01173	14.1271	3.12569	0.660817	4.73004	2.24e-06	6.83e-06
PGSC0003DMG400004580	21.6263	0.711603	11.1689	4.88826	1.03294	4.73235	2.22e-06	6.75e-06
PGSC0003DMG400021110	14.3002	0	7.15012	6.09633	1.28821	4.73239	2.22e-06	6.75e-06
PGSC0003DMG401020840	5.12549	32.4381	18.7818	-2.59388	0.546925	-4.74265	2.11e-06	6.43e-06
PGSC0003DMG400007976	29.4148	4.71125	17.063	2.66335	0.561414	4.74401	2.1e-06	6.39e-06
PGSC0003DMG400014607	38.3507	7.23942	22.795	2.4629	0.51857	4.74942	2.04e-06	6.24e-06
PGSC0003DMG400025344	8.90665	38.6384	23.7725	-2.12474	0.447344	-4.74968	2.04e-06	6.23e-06
PGSC0003DMG400001631	28.7359	3.93922	16.3375	2.83484	0.595897	4.75727	1.96e-06	6e-06
PGSC0003DMG400016123	45.5519	10.7915	28.1717	2.07816	0.436793	4.75778	1.96e-06	5.99e-06
PGSC0003DMG400014576	35.1856	4.96997	20.0778	2.92769	0.614529	4.76412	1.9e-06	5.81e-06
PGSC0003DMG400015711	22.7734	1.54973	12.1615	3.90881	0.820234	4.76548	1.88e-06	5.77e-06
PGSC0003DMG400006369	4.61173	29.0121	16.8119	-2.79963	0.587365	-4.76642	1.88e-06	5.75e-06
PGSC0003DMG400023758	18.6409	0.235942	9.43844	5.79	1.21447	4.76751	1.87e-06	5.72e-06
PGSC0003DMG400001866	34.1025	6.57114	20.3368	2.4017	0.503699	4.76814	1.86e-06	5.71e-06
PGSC0003DMG400002899	1.18194	20.1684	10.6752	-4.27895	0.897409	-4.76812	1.86e-06	5.71e-06
PGSC0003DMG400001227	23.9885	0.951322	12.4699	5.01386	1.05141	4.7687	1.85e-06	5.69e-06
PGSC0003DMG402027271	18.3606	0.302037	9.33133	5.80081	1.21584	4.77104	1.83e-06	5.63e-06
PGSC0003DMG400033917	24.6179	1.3119	12.9649	4.34902	0.910649	4.77574	1.79e-06	5.51e-06
PGSC0003DMG400008536	29.6799	4.47909	17.0795	2.69754	0.564538	4.77831	1.77e-06	5.44e-06
PGSC0003DMG400019912	41.1534	10.3305	25.742	2.00749	0.419875	4.78115	1.74e-06	5.37e-06
PGSC0003DMG401011882	30.5636	4.47153	17.5176	2.84776	0.5951	4.78535	1.71e-06	5.26e-06
PGSC0003DMG400019256	24.3359	2.36565	13.3508	3.35574	0.70107	4.7866	1.7e-06	5.23e-06
PGSC0003DMG400028578	18.7303	0.235942	9.48312	5.80752	1.21323	4.78683	1.69e-06	5.22e-06
PGSC0003DMG400012298	18.4926	0.302037	9.39732	5.81795	1.21455	4.79021	1.67e-06	5.14e-06
PGSC0003DMG400011989	3.67836	29.3483	16.5134	-3.16697	0.660832	-4.7924	1.65e-06	5.09e-06
PGSC0003DMG400031065	47.4686	1.18915	24.3289	6.35263	1.32536	4.79314	1.64e-06	5.07e-06
PGSC0003DMG400033078	22.1356	1.07785	11.6067	4.44103	0.926214	4.79482	1.63e-06	5.03e-06
PGSC0003DMG400018103	29.3306	4.77735	17.054	2.63155	0.54873	4.79571	1.62e-06	5.01e-06
PGSC0003DMG400013557	10.5509	43.5564	27.0537	-2.06591	0.430558	-4.79822	1.6e-06	4.95e-06
PGSC0003DMG400014490	29.2257	4.2632	16.7445	2.76381	0.575261	4.80444	1.55e-06	4.81e-06
PGSC0003DMG400020498	36.0513	6.75349	21.4024	2.43392	0.506583	4.80457	1.55e-06	4.81e-06
PGSC0003DMG400028120	22.8318	1.09602	11.9639	4.42288	0.919949	4.80774	1.53e-06	4.73e-06
PGSC0003DMG400010562	34.7571	7.08314	20.9201	2.28546	0.475232	4.80916	1.52e-06	4.7e-06
PGSC0003DMG400000110	3.21819	28.8409	16.0296	-3.20822	0.667086	-4.8093	1.51e-06	4.7e-06
PGSC0003DMG400001888	22.5613	1.26775	11.9145	4.21853	0.876636	4.81218	1.49e-06	4.63e-06
PGSC0003DMG400027912	26.4906	2.62033	14.5555	3.60536	0.748622	4.81599	1.46e-06	4.55e-06
PGSC0003DMG400030557	9.50215	39.9941	24.7481	-2.08003	0.431805	-4.81705	1.46e-06	4.53e-06
PGSC0003DMG403004568	2.90856	30.6426	16.7756	-3.62236	0.751284	-4.82156	1.42e-06	4.43e-06
PGSC0003DMG400003384	25.9646	0.882019	13.4233	5.06377	1.05014	4.82199	1.42e-06	4.42e-06
PGSC0003DMG400019236	32.0699	4.21799	18.144	2.92553	0.606205	4.82597	1.39e-06	4.33e-06
PGSC0003DMG400014854	23.5768	1.70198	12.6394	3.89444	0.806463	4.82904	1.37e-06	4.27e-06
PGSC0003DMG401020908	20.5596	0.23783	10.3987	5.77159	1.19423	4.8329	1.35e-06	4.19e-06
PGSC0003DMG400010003	25.2954	2.32554	13.8105	3.4779	0.71923	4.83559	1.33e-06	4.13e-06
PGSC0003DMG400009921	15.5612	0	7.78061	6.15906	1.27273	4.83926	1.3e-06	4.06e-06
PGSC0003DMG400000244	8.96528	37.7995	23.3824	-2.08285	0.430272	-4.84078	1.29e-06	4.03e-06
PGSC0003DMG401020059	5.52703	34.1096	19.8183	-2.69973	0.557535	-4.84226	1.28e-06	4e-06
PGSC0003DMG400020137	8.81094	39.8978	24.3544	-2.17091	0.448203	-4.8436	1.28e-06	3.98e-06
PGSC0003DMG400001612	5.06832	32.5657	18.817	-2.80759	0.57843	-4.85382	1.21e-06	3.79e-06
PGSC0003DMG400027800	25.1712	2.17764	13.6744	3.55804	0.732596	4.85675	1.19e-06	3.73e-06
PGSC0003DMG400009357	19.8181	0.235942	10.027	5.85271	1.2045	4.85905	1.18e-06	3.69e-06
PGSC0003DMG400016015	31.5945	5.42531	18.5099	2.54851	0.524397	4.85989	1.17e-06	3.68e-06
PGSC0003DMG400013676	38.8882	7.17842	23.0333	2.46807	0.50751	4.8631	1.16e-06	3.62e-06
PGSC0003DMG400001400	37.5512	7.47479	22.513	2.34533	0.482235	4.86346	1.15e-06	3.61e-06
PGSC0003DMG400002234	19.2756	0.302037	9.78884	5.88088	1.20786	4.86886	1.12e-06	3.52e-06
PGSC0003DMG400017603	3.3101	26.0315	14.6708	-3.0215	0.620505	-4.86942	1.12e-06	3.51e-06
PGSC0003DMG400002084	15.023	0	7.51148	6.21853	1.27491	4.87762	1.07e-06	3.37e-06
PGSC0003DMG400001211	25.5074	1.35768	13.4325	4.39904	0.901607	4.87912	1.07e-06	3.35e-06
PGSC0003DMG400011295	25.7709	2.88735	14.3291	3.1734	0.650353	4.87951	1.06e-06	3.34e-06
PGSC0003DMG400029466	23.9455	0.949433	12.4475	4.67881	0.95828	4.88251	1.05e-06	3.29e-06
PGSC0003DMG400028422	34.3303	5.91782	20.1241	2.59739	0.531815	4.884	1.04e-06	3.27e-06
PGSC0003DMG402006315	24.5403	1.18538	12.8629	4.36009	0.891233	4.8922	9.97e-07	3.14e-06
PGSC0003DMG400002733	6.34238	35.4548	20.8986	-2.49778	0.510539	-4.89245	9.96e-07	3.14e-06
PGSC0003DMG400009399	4.32987	31.8456	18.0877	-2.82363	0.577042	-4.89328	9.92e-07	3.12e-06
PGSC0003DMG400023762	24.0136	0.793978	12.4038	4.9848	1.01829	4.89525	9.82e-07	3.09e-06
PGSC0003DMG400004932	4.53291	36.9911	20.762	-3.17102	0.647589	-4.89666	9.75e-07	3.07e-06
PGSC0003DMG400011178	23.8149	1.63588	12.7254	3.87532	0.791261	4.89766	9.7e-07	3.06e-06
PGSC0003DMG400033121	19.799	0.302037	10.0505	5.90171	1.2037	4.90296	9.44e-07	2.98e-06
PGSC0003DMG400020160	32.1561	4.09467	18.1254	2.98907	0.609584	4.90346	9.42e-07	2.97e-06
PGSC0003DMG400016586	15.2708	0	7.63542	6.23724	1.27108	4.90704	9.25e-07	2.92e-06
PGSC0003DMG400007302	36.3534	6.8648	21.6091	2.40161	0.489122	4.91004	9.11e-07	2.88e-06
PGSC0003DMG400030889	29.6295	4.3293	16.9794	2.78781	0.567706	4.91067	9.08e-07	2.87e-06
PGSC0003DMG400009565	8.64593	42.0211	25.3335	-2.24707	0.457458	-4.91207	9.01e-07	2.85e-06
PGSC0003DMG400029966	15.2692	0	7.63461	6.25091	1.27103	4.918	8.74e-07	2.77e-06
PGSC0003DMG400001530	15.5793	0	7.78963	6.24886	1.26807	4.92784	8.31e-07	2.64e-06
PGSC0003DMG400013965	15.6749	0	7.83746	6.24416	1.26616	4.93156	8.16e-07	2.59e-06
PGSC0003DMG400016714	26.1032	0.559925	13.3316	5.57457	1.12802	4.9419	7.74e-07	2.46e-06
PGSC0003DMG400006793	26.3533	2.9093	14.6313	3.20872	0.649175	4.94277	7.7e-07	2.45e-06
PGSC0003DMG400040222	59.1773	1.20222	30.1897	6.20572	1.25549	4.94286	7.7e-07	2.45e-06
PGSC0003DMG400026077	15.5299	0	7.76496	6.26514	1.26744	4.94314	7.69e-07	2.45e-06
PGSC0003DMG400031742	0	15.1763	7.58814	-6.35644	1.28019	-4.96522	6.86e-07	2.19e-06
PGSC0003DMG400033073	26.6678	1.74341	14.2056	3.92837	0.789942	4.97298	6.59e-07	2.11e-06
PGSC0003DMG400021869	28.6011	0.604074	14.6026	5.81308	1.16614	4.9849	6.2e-07	1.99e-06
PGSC0003DMG400009086	29.3982	2.17197	15.7851	3.86745	0.775217	4.98886	6.07e-07	1.95e-06
PGSC0003DMG400014250	16.0354	0	8.01768	6.29435	1.26116	4.99094	6.01e-07	1.93e-06
PGSC0003DMG400046746	20.5281	0.23783	10.3829	5.9306	1.18773	4.99323	5.94e-07	1.91e-06
PGSC0003DMG400030212	29.1029	3.91784	16.5103	2.93538	0.587378	4.99743	5.81e-07	1.87e-06
PGSC0003DMG400006365	34.4959	3.17122	18.8336	3.51984	0.70402	4.99962	5.74e-07	1.85e-06
PGSC0003DMG400016625	24.0626	1.0979	12.5802	4.46791	0.892884	5.0039	5.62e-07	1.81e-06
PGSC0003DMG400001338	0.616849	23.4	12.0084	-5.17797	1.03086	-5.02296	5.09e-07	1.64e-06
PGSC0003DMG400022936	43.1604	8.0413	25.6009	2.46757	0.490603	5.02966	4.91e-07	1.59e-06
PGSC0003DMG400000304	25.793	2.12782	13.9604	3.64998	0.725041	5.03418	4.8e-07	1.55e-06
PGSC0003DMG400013342	21.0738	0.322094	10.6979	6.01201	1.19399	5.03523	4.77e-07	1.54e-06
PGSC0003DMG400004954	40.9092	7.03302	23.9711	2.61447	0.519222	5.03535	4.77e-07	1.54e-06
PGSC0003DMG400020063	36.7841	6.93146	21.8578	2.44583	0.485611	5.0366	4.74e-07	1.53e-06
PGSC0003DMG400029347	42.1066	9.48513	25.7959	2.196	0.435639	5.04087	4.63e-07	1.5e-06
PGSC0003DMG400015465	24.8448	1.03181	12.9383	4.59366	0.911205	5.0413	4.62e-07	1.5e-06
PGSC0003DMG402014864	10.7686	51.4614	31.115	-2.34754	0.465176	-5.04655	4.5e-07	1.46e-06
PGSC0003DMG400006405	38.7758	8.00553	23.3907	2.29045	0.453845	5.04677	4.49e-07	1.46e-06
PGSC0003DMG400028003	6.06477	35.2057	20.6352	-2.55835	0.506874	-5.04731	4.48e-07	1.45e-06
PGSC0003DMG400002953	28.6696	2.62222	15.6459	3.6488	0.722483	5.05036	4.41e-07	1.43e-06
PGSC0003DMG400006190	21.8447	0.322094	11.0834	6.01818	1.19074	5.05415	4.32e-07	1.4e-06
PGSC0003DMG400017585	30.9574	0.644188	15.8008	5.92218	1.16949	5.06389	4.11e-07	1.34e-06
PGSC0003DMG400004998	27.8463	0.882019	14.3642	5.16677	1.0191	5.06992	3.98e-07	1.3e-06
PGSC0003DMG400021866	58.1046	14.4475	36.276	2.09551	0.412883	5.0753	3.87e-07	1.26e-06
PGSC0003DMG400019626	47.7277	11.9577	29.8427	2.01289	0.396448	5.07731	3.83e-07	1.25e-06
PGSC0003DMG401020176	89.4895	3.26553	46.3775	5.71435	1.12506	5.07914	3.79e-07	1.24e-06
PGSC0003DMG400027647	30.4451	4.13561	17.2904	2.88866	0.568725	5.07919	3.79e-07	1.24e-06
PGSC0003DMG400008707	46.7452	10.6249	28.685	2.19467	0.43159	5.08509	3.67e-07	1.2e-06
PGSC0003DMG400022233	31.4877	4.13373	17.8107	2.93293	0.576388	5.08847	3.61e-07	1.18e-06
PGSC0003DMG400024668	27.146	0.473773	13.8099	5.64379	1.10882	5.0899	3.58e-07	1.17e-06
PGSC0003DMG400030698	6.53896	36.517	21.528	-2.48858	0.488868	-5.0905	3.57e-07	1.17e-06
PGSC0003DMG400012881	12.0793	47.082	29.5806	-2.01703	0.396076	-5.09252	3.53e-07	1.16e-06
PGSC0003DMG400023240	34.6706	5.63931	20.155	2.6064	0.511511	5.09549	3.48e-07	1.14e-06
PGSC0003DMG402029949	42.6203	8.4344	25.5274	2.49614	0.489752	5.09674	3.46e-07	1.13e-06
PGSC0003DMG400002171	31.8666	4.5414	18.204	2.79046	0.547332	5.09829	3.43e-07	1.12e-06
PGSC0003DMG400024900	22.0332	0.23783	11.1355	6.06412	1.18807	5.1042	3.32e-07	1.09e-06
PGSC0003DMG400013856	33.1048	4.97374	19.0393	2.79842	0.548124	5.10545	3.3e-07	1.08e-06
PGSC0003DMG402000097	51.9933	10.1601	31.0767	2.44063	0.477968	5.10626	3.29e-07	1.08e-06
PGSC0003DMG400011611	29.6347	0.624131	15.1294	5.76818	1.12718	5.11736	3.1e-07	1.02e-06
PGSC0003DMG400021220	17.3482	0	8.6741	6.37291	1.24491	5.11917	3.07e-07	1.01e-06
PGSC0003DMG400024602	40.8821	7.7118	24.2969	2.43062	0.474417	5.12338	3e-07	9.88e-07
PGSC0003DMG401021429	40.8298	7.7455	24.2877	2.44838	0.477476	5.12775	2.93e-07	9.66e-07
PGSC0003DMG400017335	28.1095	0.475661	14.2926	5.76606	1.12326	5.13334	2.85e-07	9.39e-07
PGSC0003DMG400000340	27.409	1.99998	14.7045	3.98801	0.77669	5.13462	2.83e-07	9.33e-07
PGSC0003DMG400004842	40.9214	6.04838	23.4849	2.95296	0.574786	5.13749	2.78e-07	9.19e-07
PGSC0003DMG400031091	36.6749	6.76048	21.7177	2.44771	0.476365	5.1383	2.77e-07	9.16e-07
PGSC0003DMG400002989	28.1559	0.471884	14.3139	5.75218	1.11735	5.14807	2.63e-07	8.7e-07
PGSC0003DMG400004343	0.500751	26.127	13.3139	-5.85756	1.13618	-5.15548	2.53e-07	8.37e-07
PGSC0003DMG400015230	26.3757	1.4893	13.9325	4.24289	0.822305	5.15975	2.47e-07	8.19e-07
PGSC0003DMG400024063	27.2679	0.860073	14.064	5.07176	0.981743	5.16608	2.39e-07	7.92e-07
PGSC0003DMG400022224	2.70985	25.7751	14.2425	-3.25934	0.630823	-5.1668	2.38e-07	7.89e-07
PGSC0003DMG400016719	27.1476	0.539867	13.8437	5.65251	1.0932	5.1706	2.33e-07	7.74e-07
PGSC0003DMG400014133	35.1667	5.94323	20.555	2.56536	0.495718	5.17503	2.28e-07	7.57e-07
PGSC0003DMG400024796	0.209175	20.7129	10.4611	-6.17185	1.19231	-5.17637	2.26e-07	7.52e-07
PGSC0003DMG400000601	41.4724	8.76234	25.1174	2.26409	0.437038	5.18055	2.21e-07	7.36e-07
PGSC0003DMG400014173	38.8645	7.53365	23.1991	2.40555	0.464225	5.18186	2.2e-07	7.31e-07
PGSC0003DMG400016717	50.2534	11.7678	31.0106	2.12463	0.409905	5.18323	2.18e-07	7.26e-07
PGSC0003DMG400005338	33.4164	4.38916	18.9028	2.93502	0.564932	5.19535	2.04e-07	6.81e-07
PGSC0003DMG400026543	3.5043	30.3974	16.9509	-3.24556	0.624513	-5.19694	2.03e-07	6.75e-07
PGSC0003DMG400042301	2.84546	120.093	61.4693	-6.2839	1.20846	-5.19993	1.99e-07	6.65e-07
PGSC0003DMG401020664	23.548	0.302037	11.925	6.14044	1.18008	5.20343	1.96e-07	6.53e-07
PGSC0003DMG400017558	45.3106	9.75404	27.5323	2.20049	0.42255	5.20764	1.91e-07	6.39e-07
PGSC0003DMG400021435	7.31419	38.1445	22.7294	-2.42662	0.465864	-5.20886	1.9e-07	6.35e-07
PGSC0003DMG400011704	0	16.3939	8.19696	-6.5685	1.26061	-5.21056	1.88e-07	6.29e-07
PGSC0003DMG400005855	47.3813	11.727	29.5541	2.0308	0.388915	5.2217	1.77e-07	5.94e-07
PGSC0003DMG400036566	3.637	31.1246	17.3808	-3.17642	0.608309	-5.22172	1.77e-07	5.94e-07
PGSC0003DMG400004955	26.3006	1.57168	13.9362	4.06462	0.777998	5.22446	1.75e-07	5.85e-07
PGSC0003DMG400001671	55.9265	13.452	34.6893	2.16386	0.414096	5.22549	1.74e-07	5.82e-07
PGSC0003DMG400010025	28.2719	0.473773	14.3728	5.72073	1.0937	5.23064	1.69e-07	5.66e-07
PGSC0003DMG400016478	26.5136	1.56979	14.0417	4.08497	0.780834	5.23155	1.68e-07	5.64e-07
PGSC0003DMG400026554	38.4267	6.42078	22.4237	2.58793	0.493902	5.23977	1.61e-07	5.4e-07
PGSC0003DMG402013278	28.4971	1.26775	14.8824	4.49103	0.856237	5.24508	1.56e-07	5.25e-07
PGSC0003DMG400031090	29.9529	2.86005	16.4065	3.53522	0.673625	5.24805	1.54e-07	5.17e-07
PGSC0003DMG400025117	46.9238	9.94451	28.4341	2.2393	0.426627	5.24886	1.53e-07	5.15e-07
PGSC0003DMG400007231	29.7745	0.88013	15.3273	5.23657	0.997181	5.25138	1.51e-07	5.08e-07
PGSC0003DMG400007536	2.55551	27.421	14.9883	-3.51341	0.668922	-5.25234	1.5e-07	5.05e-07
PGSC0003DMG400015211	35.5765	1.84641	18.7114	4.8692	0.926554	5.25517	1.48e-07	4.98e-07
PGSC0003DMG400001655	33.3361	4.17705	18.7566	2.98347	0.567663	5.25571	1.47e-07	4.97e-07
PGSC0003DMG400023980	18.4168	0	9.20842	6.49103	1.23327	5.26326	1.42e-07	4.77e-07
PGSC0003DMG400021709	49.8624	12.2747	31.0685	2.03639	0.386734	5.2656	1.4e-07	4.71e-07
PGSC0003DMG402017934	23.9567	0.302037	12.1294	6.19282	1.17601	5.26597	1.39e-07	4.7e-07
PGSC0003DMG400016032	37.9635	6.62697	22.2952	2.53158	0.480158	5.27239	1.35e-07	4.55e-07
PGSC0003DMG400029108	6.86403	38.1859	22.525	-2.48484	0.471162	-5.27386	1.34e-07	4.51e-07
PGSC0003DMG401002532	29.4611	1.68003	15.5706	4.37161	0.82737	5.28375	1.27e-07	4.28e-07
PGSC0003DMG400012925	7.97783	42.6008	25.2893	-2.44489	0.462703	-5.28393	1.26e-07	4.28e-07
PGSC0003DMG400029387	24.3285	0.235942	12.2822	6.20595	1.17432	5.28474	1.26e-07	4.26e-07
PGSC0003DMG400017870	18.5686	0	9.28429	6.50883	1.23081	5.28825	1.23e-07	4.18e-07
PGSC0003DMG400005963	28.7101	1.16211	14.9361	4.71264	0.89078	5.29046	1.22e-07	4.13e-07
PGSC0003DMG400019278	27.7822	2.12971	14.956	3.70018	0.699371	5.29072	1.22e-07	4.13e-07
PGSC0003DMG400029348	40.4279	6.54648	23.4872	2.6222	0.495535	5.29165	1.21e-07	4.11e-07
PGSC0003DMG400029162	28.0315	2.1316	15.0816	3.71924	0.702562	5.29382	1.2e-07	4.06e-07
PGSC0003DMG400027951	37.097	6.26533	21.6812	2.5703	0.485037	5.29918	1.16e-07	3.95e-07
PGSC0003DMG400013255	39.919	6.15754	23.0383	2.77061	0.522017	5.3075	1.11e-07	3.78e-07
PGSC0003DMG400015647	25.4101	0.302037	12.856	6.21927	1.16976	5.31672	1.06e-07	3.59e-07
PGSC0003DMG400019136	35.0337	0.604074	17.8189	6.07355	1.13974	5.32891	9.88e-08	3.37e-07
PGSC0003DMG400015199	27.7839	1.26964	14.5268	4.4098	0.827332	5.33015	9.81e-08	3.34e-07
PGSC0003DMG400027418	37.6767	6.04944	21.8631	2.63062	0.493456	5.33102	9.77e-08	3.33e-07
PGSC0003DMG400003605	29.6305	0.775809	15.2031	5.19385	0.974017	5.3324	9.69e-08	3.3e-07
PGSC0003DMG400014461	19.2856	0	9.6428	6.53451	1.22441	5.33686	9.46e-08	3.23e-07
PGSC0003DMG400009724	29.7567	2.77579	16.2663	3.48531	0.652681	5.34	9.29e-08	3.17e-07
PGSC0003DMG400023522	19.3128	0	9.65638	6.55008	1.22497	5.34713	8.94e-08	3.05e-07
PGSC0003DMG400037576	60.8105	12.8147	36.8126	2.27989	0.426245	5.34877	8.86e-08	3.03e-07
PGSC0003DMG400022156	29.2127	1.4842	15.3484	4.40794	0.823558	5.35232	8.68e-08	2.97e-07
PGSC0003DMG400003927	51.7539	12.5483	32.1511	2.0328	0.379661	5.35424	8.59e-08	2.94e-07
PGSC0003DMG400008982	28.5067	0.471884	14.4893	5.84289	1.09124	5.35436	8.59e-08	2.94e-07
PGSC0003DMG400011129	53.8444	11.3282	32.5863	2.23508	0.416668	5.36417	8.13e-08	2.79e-07
PGSC0003DMG402021429	40.8056	5.85651	23.3311	2.83677	0.528711	5.36544	8.08e-08	2.77e-07
PGSC0003DMG400022281	19.3934	0	9.69668	6.56651	1.22314	5.36857	7.94e-08	2.72e-07
PGSC0003DMG400016892	19.3219	0	9.66096	6.57485	1.22361	5.37332	7.73e-08	2.65e-07
PGSC0003DMG400020665	40.039	6.53235	23.2857	2.6899	0.500477	5.37468	7.67e-08	2.63e-07
PGSC0003DMG400027225	34.9422	4.54518	19.7437	2.92775	0.544623	5.37573	7.63e-08	2.62e-07
PGSC0003DMG400007416	47.2316	9.54113	28.3864	2.37445	0.4417	5.37571	7.63e-08	2.62e-07
PGSC0003DMG400039700	31.5659	2.57776	17.0718	3.84228	0.714737	5.37579	7.62e-08	2.62e-07
PGSC0003DMG400001687	28.7441	2.19392	15.469	3.74415	0.696228	5.37777	7.54e-08	2.59e-07
PGSC0003DMG400009065	48.535	10.2479	29.3914	2.2387	0.416274	5.37794	7.53e-08	2.59e-07
PGSC0003DMG400026574	42.9253	6.90385	24.9146	2.67631	0.497508	5.37942	7.47e-08	2.57e-07
PGSC0003DMG400002103	30.097	0.475661	15.2863	5.90281	1.09515	5.38997	7.05e-08	2.43e-07
PGSC0003DMG400022377	53.2613	10.1932	31.7272	2.4306	0.449973	5.40165	6.6e-08	2.28e-07
PGSC0003DMG402031045	14.6782	58.2933	36.4857	-2.06537	0.382321	-5.40218	6.58e-08	2.27e-07
PGSC0003DMG400005825	11.9931	52.1025	32.0478	-2.18664	0.404393	-5.40722	6.4e-08	2.21e-07
PGSC0003DMG400022632	59.4571	14.8646	37.1608	2.08635	0.385684	5.40948	6.32e-08	2.18e-07
PGSC0003DMG401005180	9.68163	53.3685	31.5251	-2.44783	0.452215	-5.41299	6.2e-08	2.14e-07
PGSC0003DMG400028267	35.2022	1.67411	18.4382	4.61339	0.851816	5.41594	6.1e-08	2.11e-07
PGSC0003DMG400023747	13.2735	58.8356	36.0546	-2.23163	0.412048	-5.41596	6.1e-08	2.11e-07
PGSC0003DMG400029373	60.8455	13.9298	37.3876	2.09037	0.385918	5.41662	6.07e-08	2.1e-07
PGSC0003DMG400013144	33.8852	0.882019	17.3836	5.45413	1.00554	5.42408	5.83e-08	2.02e-07
PGSC0003DMG400000385	33.7726	1.24581	17.5092	4.89509	0.902047	5.42665	5.74e-08	1.99e-07
PGSC0003DMG400018887	33.9318	2.83943	18.3856	3.52595	0.64916	5.43157	5.59e-08	1.94e-07
PGSC0003DMG400011541	0.41835	26.4718	13.4451	-5.99129	1.10214	-5.43605	5.45e-08	1.89e-07
PGSC0003DMG400030514	34.1279	1.35768	17.7428	4.80736	0.884227	5.43679	5.42e-08	1.88e-07
PGSC0003DMG400031221	39.3595	5.21289	22.2862	2.92633	0.538054	5.43872	5.37e-08	1.86e-07
PGSC0003DMG400001077	51.5138	11.7302	31.622	2.1284	0.391312	5.43914	5.35e-08	1.86e-07
PGSC0003DMG400043108	30.3434	0.949433	15.6464	5.01026	0.91821	5.45655	4.85e-08	1.69e-07
PGSC0003DMG400012049	2.75138	29.0096	15.8805	-3.42876	0.627879	-5.46086	4.74e-08	1.65e-07
PGSC0003DMG400006940	46.299	7.28876	26.7939	2.75065	0.503499	5.46306	4.68e-08	1.63e-07
PGSC0003DMG400014878	30.5006	2.41358	16.4571	3.65705	0.668409	5.47128	4.47e-08	1.56e-07
PGSC0003DMG400003217	1.46877	27.4841	14.4764	-4.3837	0.801145	-5.47179	4.46e-08	1.56e-07
PGSC0003DMG400011639	20.929	0	10.4645	6.63148	1.21138	5.47434	4.39e-08	1.53e-07
PGSC0003DMG400000348	53.7334	9.61067	31.672	2.55068	0.46516	5.48346	4.17e-08	1.46e-07
PGSC0003DMG400029339	37.3589	4.39754	20.8782	3.20777	0.584942	5.48391	4.16e-08	1.46e-07
PGSC0003DMG400002074	27.2969	0.302037	13.7995	6.36653	1.15943	5.49107	3.99e-08	1.4e-07
PGSC0003DMG400002574	83.6255	20.7702	52.1979	2.09623	0.381272	5.49799	3.84e-08	1.35e-07
PGSC0003DMG400007086	20.512	0	10.256	6.67245	1.21272	5.50203	3.75e-08	1.32e-07
PGSC0003DMG400038469	38.1983	5.57756	21.8879	2.82413	0.513044	5.50466	3.7e-08	1.3e-07
PGSC0003DMG401000668	30.2126	2.21398	16.2133	3.84523	0.696057	5.52431	3.31e-08	1.16e-07
PGSC0003DMG400017245	37.2908	5.25678	21.2738	2.82693	0.51158	5.52588	3.28e-08	1.16e-07
PGSC0003DMG400010512	44.3865	6.49025	25.4384	2.93279	0.530647	5.52682	3.26e-08	1.15e-07
PGSC0003DMG400024844	35.2203	4.24182	19.7311	3.12161	0.562514	5.54939	2.87e-08	1.01e-07
PGSC0003DMG400030803	28.3043	0.235942	14.2701	6.41158	1.15524	5.54999	2.86e-08	1.01e-07
PGSC0003DMG400003339	21.0206	0	10.5103	6.71122	1.20822	5.55463	2.78e-08	9.85e-08
PGSC0003DMG402010623	56.8702	13.9877	35.429	2.02686	0.36465	5.55838	2.72e-08	9.64e-08
PGSC0003DMG400015664	30.1375	1.42	15.7788	4.47997	0.804403	5.56931	2.56e-08	9.07e-08
PGSC0003DMG400006589	38.1298	1.98396	20.0569	4.58054	0.822372	5.56992	2.55e-08	9.04e-08
PGSC0003DMG400020128	35.3625	1.44005	18.4013	4.77699	0.855772	5.58209	2.38e-08	8.45e-08
PGSC0003DMG400022203	33.6174	2.62222	18.1198	3.83378	0.686466	5.58481	2.34e-08	8.33e-08
PGSC0003DMG400000048	62.3955	9.8498	36.1226	2.82222	0.505223	5.58608	2.32e-08	8.27e-08
PGSC0003DMG400031122	52.9385	10.9213	31.9299	2.34266	0.419081	5.59	2.27e-08	8.1e-08
PGSC0003DMG400013879	56.8386	13.1415	34.99	2.14767	0.384092	5.59156	2.25e-08	8.03e-08
PGSC0003DMG401004423	56.2843	12.0688	34.1766	2.23822	0.400275	5.59172	2.25e-08	8.02e-08
PGSC0003DMG400024511	54.9215	12.9459	33.9337	2.09779	0.375125	5.59225	2.24e-08	8e-08
PGSC0003DMG400003322	63.9122	15.9428	39.9275	2.04936	0.366261	5.59535	2.2e-08	7.86e-08
PGSC0003DMG400006861	62.9759	14.4042	38.6901	2.25528	0.402495	5.60324	2.1e-08	7.52e-08
PGSC0003DMG400007080	60.0843	12.373	36.2286	2.36666	0.422026	5.60787	2.05e-08	7.33e-08
PGSC0003DMG400024783	77.5137	17.7585	47.6361	2.21605	0.394659	5.6151	1.96e-08	7.04e-08
PGSC0003DMG400022214	54.2436	10.199	32.2213	2.49701	0.444223	5.62107	1.9e-08	6.81e-08
PGSC0003DMG400008001	33.7898	2.3456	18.0677	3.81016	0.676902	5.62883	1.81e-08	6.52e-08
PGSC0003DMG400001692	1.10217	28.1196	14.6109	-4.66708	0.828896	-5.63047	1.8e-08	6.46e-08
PGSC0003DMG403007553	3.62895	32.0306	17.8298	-3.15396	0.559916	-5.63291	1.77e-08	6.37e-08
PGSC0003DMG400025608	10.7957	51.1825	30.9891	-2.24978	0.398905	-5.63988	1.7e-08	6.13e-08
PGSC0003DMG400011713	32.4926	1.46415	16.9784	4.64443	0.823164	5.64218	1.68e-08	6.05e-08
PGSC0003DMG400007552	46.3225	7.1032	26.7129	2.71735	0.481054	5.64875	1.62e-08	5.83e-08
PGSC0003DMG400021136	22.4585	0	11.2292	6.77061	1.19824	5.65045	1.6e-08	5.78e-08
PGSC0003DMG400004743	54.9293	11.8632	33.3962	2.23688	0.39534	5.65812	1.53e-08	5.53e-08
PGSC0003DMG401027032	32.0209	2.49596	17.2585	3.72373	0.658087	5.65843	1.53e-08	5.52e-08
PGSC0003DMG400024634	120.323	0.644188	60.4836	8.19053	1.4466	5.66193	1.5e-08	5.41e-08
PGSC0003DMG400031802	53.362	11.5875	32.4747	2.27985	0.401673	5.67589	1.38e-08	5e-08
PGSC0003DMG400015011	46.036	6.18352	26.1098	2.95763	0.521032	5.67648	1.37e-08	4.98e-08
PGSC0003DMG400010405	50.3292	10.0114	30.1703	2.35831	0.414496	5.68959	1.27e-08	4.63e-08
PGSC0003DMG400030731	30.3527	0.302037	15.3274	6.52645	1.14692	5.69039	1.27e-08	4.61e-08
PGSC0003DMG400028213	41.864	5.64875	23.7564	2.96958	0.520241	5.70807	1.14e-08	4.16e-08
PGSC0003DMG400018119	76.6367	1.27342	38.9551	6.34295	1.10977	5.71555	1.09e-08	3.99e-08
PGSC0003DMG400026566	60.3828	12.2573	36.32	2.37134	0.414578	5.71987	1.07e-08	3.89e-08
PGSC0003DMG400031240	32.1499	1.95986	17.0549	4.0776	0.710949	5.73543	9.73e-09	3.56e-08
PGSC0003DMG401005194	57.4643	13.5719	35.5181	2.09667	0.365386	5.73823	9.57e-09	3.5e-08
PGSC0003DMG400009604	36.4946	2.62543	19.56	3.83455	0.668124	5.73928	9.51e-09	3.48e-08
PGSC0003DMG400014054	32.2604	0.322094	16.2912	6.57947	1.14507	5.74594	9.14e-09	3.35e-08
PGSC0003DMG400000752	2.18036	31.656	16.9182	-3.82654	0.665051	-5.75376	8.73e-09	3.21e-08
PGSC0003DMG400008144	59.2125	14.2074	36.71	2.05317	0.356698	5.75605	8.61e-09	3.17e-08
PGSC0003DMG400040046	3.92102	41.3562	22.6386	-3.43496	0.595977	-5.76358	8.23e-09	3.03e-08
PGSC0003DMG400008160	47.1972	8.04911	27.6232	2.56237	0.444323	5.7669	8.07e-09	2.97e-08
PGSC0003DMG400010769	211.371	0.966282	106.169	8.96743	1.55218	5.77732	7.59e-09	2.8e-08
PGSC0003DMG400003761	46.1029	5.56812	25.8355	3.151	0.544749	5.7843	7.28e-09	2.69e-08
PGSC0003DMG400029379	2.23666	38.1014	20.169	-4.13541	0.714794	-5.78545	7.23e-09	2.67e-08
PGSC0003DMG401031741	2.09467	32.3575	17.2261	-4.02757	0.695006	-5.79501	6.83e-09	2.53e-08
PGSC0003DMG400006444	24.0576	0	12.0288	6.88385	1.18702	5.79927	6.66e-09	2.47e-08
PGSC0003DMG400025295	58.1319	10.9024	34.5171	2.49683	0.430441	5.80063	6.61e-09	2.45e-08
PGSC0003DMG401030517	36.1891	1.63399	18.9115	4.51485	0.77754	5.80658	6.38e-09	2.36e-08
PGSC0003DMG400014242	15.1626	63.7649	39.4638	-2.14195	0.368698	-5.8095	6.27e-09	2.33e-08
PGSC0003DMG400006394	36.7883	3.01173	19.9	3.6206	0.622377	5.81737	5.98e-09	2.22e-08
PGSC0003DMG400025332	44.3438	6.64702	25.4954	2.77111	0.476055	5.82099	5.85e-09	2.18e-08
PGSC0003DMG400000824	39.6922	4.28163	21.9869	3.26534	0.560906	5.82154	5.83e-09	2.17e-08
PGSC0003DMG400027378	41.3742	5.83488	23.6045	2.82421	0.485081	5.82215	5.81e-09	2.16e-08
PGSC0003DMG403020324	14.9066	66.2784	40.5925	-2.15884	0.370766	-5.82266	5.79e-09	2.16e-08
PGSC0003DMG400016144	24.582	0	12.291	6.89666	1.18397	5.82505	5.71e-09	2.13e-08
PGSC0003DMG400009006	24.2224	0	12.1112	6.91179	1.18571	5.82926	5.57e-09	2.08e-08
PGSC0003DMG400022608	54.7037	12.1587	33.4312	2.1761	0.3733	5.82937	5.56e-09	2.07e-08
PGSC0003DMG400015803	40.5238	0.882019	20.7029	5.67235	0.972873	5.83051	5.53e-09	2.06e-08
PGSC0003DMG400029835	40.7604	4.08712	22.4238	3.31476	0.567437	5.84163	5.17e-09	1.93e-08
PGSC0003DMG400008938	36.8549	1.4893	19.1721	4.64504	0.793991	5.85024	4.91e-09	1.84e-08
PGSC0003DMG400031075	50.2329	7.27568	28.7543	2.87957	0.491985	5.85295	4.83e-09	1.81e-08
PGSC0003DMG400026998	15.5023	64.3209	39.9116	-2.09998	0.358444	-5.85861	4.67e-09	1.75e-08
PGSC0003DMG400026032	41.4945	0.558036	21.0263	6.25584	1.06755	5.85999	4.63e-09	1.74e-08
PGSC0003DMG400013516	43.7196	0.473773	22.0967	6.33512	1.07967	5.86764	4.42e-09	1.66e-08
PGSC0003DMG400007733	33.9582	0.322094	17.1401	6.67471	1.137	5.87046	4.35e-09	1.63e-08
PGSC0003DMG400010770	33.9687	0.235942	17.1023	6.67605	1.13515	5.88123	4.07e-09	1.53e-08
PGSC0003DMG400030693	24.8554	0	12.4277	6.95255	1.18155	5.88427	4e-09	1.5e-08
PGSC0003DMG400029085	88.3654	2.08424	45.2248	5.93738	1.00858	5.88685	3.94e-09	1.48e-08
PGSC0003DMG400025330	43.7341	5.85387	24.794	2.94444	0.500055	5.88822	3.9e-09	1.47e-08
PGSC0003DMG401030252	4.67365	36.6812	20.6774	-2.98174	0.506179	-5.89069	3.85e-09	1.45e-08
PGSC0003DMG400003757	57.0068	12.1133	34.56	2.26071	0.383759	5.89097	3.84e-09	1.45e-08
PGSC0003DMG402028895	3.88258	780.014	391.948	-11.0335	1.8713	-5.89616	3.72e-09	1.4e-08
PGSC0003DMG400007863	46.2984	0.558036	23.4282	6.41764	1.08769	5.90026	3.63e-09	1.37e-08
PGSC0003DMG400001195	59.3295	13.4515	36.3905	2.18703	0.370295	5.90618	3.5e-09	1.32e-08
PGSC0003DMG400001854	42.7304	5.55158	24.141	3.03881	0.513954	5.91261	3.37e-09	1.27e-08
PGSC0003DMG400011197	0	23.0644	11.5322	-7.07609	1.19549	-5.91901	3.24e-09	1.23e-08
PGSC0003DMG400030384	66.7054	12.32	39.5127	2.531	0.427601	5.91906	3.24e-09	1.23e-08
PGSC0003DMG402019242	47.3745	7.33857	27.3565	2.69302	0.454878	5.92032	3.21e-09	1.22e-08
PGSC0003DMG400027089	38.9914	4.15378	21.5726	3.24294	0.547667	5.92138	3.19e-09	1.21e-08
PGSC0003DMG400029974	38.4229	1.18406	19.8035	5.151	0.869822	5.92191	3.18e-09	1.21e-08
PGSC0003DMG400005529	62.4197	12.967	37.6933	2.3379	0.394581	5.92501	3.12e-09	1.18e-08
PGSC0003DMG400012019	35.9678	1.50426	18.736	4.77616	0.804894	5.93389	2.96e-09	1.12e-08
PGSC0003DMG400026855	59.3055	11.6452	35.4754	2.36265	0.397717	5.94054	2.84e-09	1.08e-08
PGSC0003DMG400000403	26.0775	0	13.0387	6.99269	1.17551	5.94865	2.7e-09	1.03e-08
PGSC0003DMG400000664	25.7199	0	12.8599	7.00307	1.17667	5.95162	2.66e-09	1.01e-08
PGSC0003DMG400001204	53.5247	8.56331	31.044	2.72096	0.457075	5.95299	2.63e-09	1e-08
PGSC0003DMG400025194	55.8852	9.5579	32.7216	2.54726	0.427146	5.96345	2.47e-09	9.42e-09
PGSC0003DMG401009127	51.9225	6.37443	29.1485	3.11026	0.521033	5.96941	2.38e-09	9.1e-09
PGSC0003DMG400002808	55.4312	10.681	33.0561	2.40229	0.402328	5.97097	2.36e-09	9.01e-09
PGSC0003DMG400031868	46.8029	7.9031	27.353	2.56557	0.429653	5.97126	2.35e-09	9e-09
PGSC0003DMG400007913	95.1896	24.3915	59.7906	2.04097	0.341762	5.97192	2.34e-09	8.96e-09
PGSC0003DMG400006485	41.6933	0.473773	21.0835	6.2936	1.05219	5.98141	2.21e-09	8.47e-09
PGSC0003DMG400018174	43.2786	0.559925	21.9193	6.32569	1.05621	5.98902	2.11e-09	8.09e-09
PGSC0003DMG400024556	42.3196	3.04092	22.6803	3.8514	0.641934	5.99969	1.98e-09	7.59e-09
PGSC0003DMG400026976	36.914	3.14335	20.0287	3.53312	0.588697	6.00159	1.95e-09	7.5e-09
PGSC0003DMG400025808	53.7915	5.38791	29.5897	3.53454	0.588629	6.00471	1.92e-09	7.36e-09
PGSC0003DMG401001384	45.1079	0.537979	22.823	6.39505	1.06426	6.00892	1.87e-09	7.18e-09
PGSC0003DMG402005053	42.6487	3.95821	23.3035	3.58167	0.596057	6.00895	1.87e-09	7.18e-09
PGSC0003DMG400021620	62.3526	14.5398	38.4462	2.1087	0.350931	6.00888	1.87e-09	7.18e-09
PGSC0003DMG400012403	8.13004	51.5494	29.8397	-2.6718	0.444528	-6.01042	1.85e-09	7.12e-09
PGSC0003DMG400002690	39.1607	2.71373	20.9372	3.87553	0.6446	6.0123	1.83e-09	7.04e-09
PGSC0003DMG400015254	50.6211	5.55667	28.0889	3.28042	0.544963	6.01954	1.75e-09	6.74e-09
PGSC0003DMG400006503	66.8336	14.1429	40.4883	2.2719	0.377387	6.02008	1.74e-09	6.72e-09
PGSC0003DMG400005818	73.8247	17.4746	45.6497	2.08176	0.345687	6.0221	1.72e-09	6.64e-09
PGSC0003DMG400002689	44.4537	4.86671	24.6602	3.1595	0.52456	6.02314	1.71e-09	6.6e-09
PGSC0003DMG400032560	44.1114	5.83488	24.9731	2.92528	0.485374	6.02686	1.67e-09	6.45e-09
PGSC0003DMG400029645	27.3315	0	13.6657	7.05335	1.16947	6.03123	1.63e-09	6.28e-09
PGSC0003DMG400028632	3.32837	39.1644	21.2464	-3.66594	0.607703	-6.03246	1.61e-09	6.24e-09
PGSC0003DMG400010826	61.4692	13.41	37.4396	2.19969	0.36357	6.05026	1.45e-09	5.6e-09
PGSC0003DMG400028635	57.8142	12.3841	35.0991	2.22486	0.367531	6.05354	1.42e-09	5.48e-09
PGSC0003DMG400025031	1.21068	33.6615	17.4361	-4.91063	0.809689	-6.06483	1.32e-09	5.13e-09
PGSC0003DMG400011752	27.9552	0	13.9776	7.0805	1.16642	6.07028	1.28e-09	4.96e-09
PGSC0003DMG401018143	41.5952	0.951322	21.2733	5.56321	0.91644	6.07046	1.28e-09	4.96e-09
PGSC0003DMG400017751	0.826024	35.2691	18.0475	-5.4316	0.893606	-6.07829	1.21e-09	4.73e-09
PGSC0003DMG400025254	66.9189	16.2144	41.5667	2.05697	0.33803	6.08519	1.16e-09	4.53e-09
PGSC0003DMG402027258	84.6698	21.2382	52.954	2.0019	0.328588	6.09243	1.11e-09	4.34e-09
PGSC0003DMG400013221	27.9826	0	13.9913	7.10441	1.16513	6.09754	1.08e-09	4.2e-09
PGSC0003DMG402012985	3.61827	36.7363	20.1773	-3.32572	0.544154	-6.11174	9.86e-10	3.86e-09
PGSC0003DMG400005030	28.2163	0	14.1082	7.11848	1.16392	6.11596	9.6e-10	3.76e-09
PGSC0003DMG400014542	60.5172	10.169	35.3431	2.62204	0.428511	6.11895	9.42e-10	3.69e-09
PGSC0003DMG400029165	12.315	56.4069	34.3609	-2.21173	0.361375	-6.12033	9.34e-10	3.66e-09
PGSC0003DMG400025538	39.9552	1.09602	20.5256	5.19891	0.849405	6.12065	9.32e-10	3.65e-09
PGSC0003DMG400019034	7.31632	45.1552	26.2358	-2.63477	0.42927	-6.13779	8.37e-10	3.29e-09
PGSC0003DMG400024725	178.394	0.644188	89.5192	8.74017	1.42393	6.13808	8.35e-10	3.28e-09
PGSC0003DMG400030908	43.7549	4.13882	23.9469	3.42129	0.556816	6.14438	8.03e-10	3.16e-09
PGSC0003DMG400015535	62.8671	14.0566	38.4618	2.18206	0.354621	6.15323	7.59e-10	2.99e-09
PGSC0003DMG400017202	11.1321	61.5436	36.3379	-2.4377	0.395786	-6.15912	7.31e-10	2.88e-09
PGSC0003DMG400025261	51.1097	0.604074	25.8569	6.57941	1.0681	6.15991	7.28e-10	2.87e-09
PGSC0003DMG400016643	55.1286	10.6601	32.8944	2.36645	0.383745	6.16673	6.97e-10	2.75e-09
PGSC0003DMG400036797	40.1009	0.23783	20.1694	6.91614	1.11935	6.17871	6.46e-10	2.55e-09
PGSC0003DMG400003427	1.9377	35.6193	18.7785	-4.23759	0.684331	-6.1923	5.93e-10	2.35e-09
PGSC0003DMG400025825	29.5923	0	14.7961	7.19072	1.15798	6.2097	5.31e-10	2.11e-09
PGSC0003DMG400010060	77.0402	17.05	47.0451	2.24816	0.361792	6.21397	5.17e-10	2.06e-09
PGSC0003DMG400002275	64.2931	13.4257	38.8594	2.31222	0.371928	6.21686	5.07e-10	2.02e-09
PGSC0003DMG402029558	5.9347	44.8498	25.3923	-2.95549	0.475261	-6.21867	5.01e-10	2e-09
PGSC0003DMG400039443	50.8489	0.604074	25.7265	6.58421	1.05816	6.22231	4.9e-10	1.95e-09
PGSC0003DMG400032510	46.3283	0.711603	23.5199	5.88276	0.94376	6.23332	4.57e-10	1.83e-09
PGSC0003DMG400028180	77.4439	18.4203	47.9321	2.07293	0.332143	6.24109	4.35e-10	1.74e-09
PGSC0003DMG400030428	56.8167	6.7589	31.7878	3.1822	0.50978	6.24231	4.31e-10	1.73e-09
PGSC0003DMG400022781	8.16945	49.0832	28.6263	-2.60736	0.417655	-6.24286	4.3e-10	1.72e-09
PGSC0003DMG400018110	40.2483	3.76559	22.0069	3.42608	0.548603	6.2451	4.24e-10	1.7e-09
PGSC0003DMG400004082	30.0621	0	15.0311	7.22769	1.15557	6.25463	3.98e-10	1.6e-09
PGSC0003DMG401020339	39.3902	2.77579	21.083	3.87922	0.619886	6.25795	3.9e-10	1.57e-09
PGSC0003DMG400003949	48.6374	5.23673	26.9371	3.19405	0.510366	6.25835	3.89e-10	1.56e-09
PGSC0003DMG400026760	39.8869	1.26964	20.5783	4.90587	0.783794	6.25913	3.87e-10	1.56e-09
PGSC0003DMG400011085	87.3257	19.7347	53.5302	2.16642	0.345602	6.26854	3.64e-10	1.47e-09
PGSC0003DMG400010844	44.7184	1.18406	22.9512	5.37577	0.85757	6.26861	3.64e-10	1.47e-09
PGSC0003DMG400000807	42.0271	0.322094	21.1746	6.9912	1.11503	6.26995	3.61e-10	1.45e-09
PGSC0003DMG400013928	41.2248	2.8576	22.0412	3.94045	0.628439	6.27023	3.61e-10	1.45e-09
PGSC0003DMG400011200	41.7488	3.16209	22.4554	3.82983	0.60987	6.27976	3.39e-10	1.37e-09
PGSC0003DMG400028135	74.8618	17.1531	46.0074	2.13829	0.340398	6.28173	3.35e-10	1.35e-09
PGSC0003DMG400024029	30.5647	0	15.2824	7.25251	1.15362	6.28676	3.24e-10	1.31e-09
PGSC0003DMG400001780	66.3977	14.8177	40.6077	2.16695	0.344429	6.29143	3.15e-10	1.27e-09
PGSC0003DMG400012630	43.3494	1.03559	22.1925	5.44159	0.864749	6.29268	3.12e-10	1.26e-09
PGSC0003DMG400008337	54.0878	6.50101	30.2944	3.12045	0.495485	6.29777	3.02e-10	1.22e-09
PGSC0003DMG400010892	54.5145	0.559925	27.5372	6.65789	1.05573	6.30644	2.86e-10	1.16e-09
PGSC0003DMG400038332	31.163	0	15.5815	7.27841	1.15128	6.32202	2.58e-10	1.05e-09
PGSC0003DMG400025304	50.3634	0.559925	25.4617	6.54128	1.03233	6.33643	2.35e-10	9.58e-10
PGSC0003DMG400019300	56.6424	9.90711	33.2748	2.5481	0.401982	6.33883	2.32e-10	9.44e-10
PGSC0003DMG400008090	111.515	1.3119	56.4133	6.67489	1.05196	6.34517	2.22e-10	9.08e-10
PGSC0003DMG400012826	0	28.7775	14.3888	-7.38909	1.16436	-6.34607	2.21e-10	9.03e-10
PGSC0003DMG400014243	66.16	13.7941	39.977	2.25629	0.355283	6.35069	2.14e-10	8.77e-10
PGSC0003DMG400010721	63.1211	13.5475	38.3343	2.22034	0.34947	6.35345	2.11e-10	8.62e-10
PGSC0003DMG400001760	80.3624	17.4824	48.9224	2.25184	0.354212	6.35731	2.05e-10	8.41e-10
PGSC0003DMG400028732	52.2853	7.66527	29.9753	2.78176	0.437125	6.36375	1.97e-10	8.07e-10
PGSC0003DMG400009782	51.5859	6.91272	29.2493	2.8721	0.450708	6.37243	1.86e-10	7.64e-10
PGSC0003DMG400001038	63.3728	13.4763	38.4246	2.22574	0.34889	6.37949	1.78e-10	7.31e-10
PGSC0003DMG400010353	51.0264	2.08828	26.5574	4.81534	0.752735	6.39713	1.58e-10	6.53e-10
PGSC0003DMG400030337	67.0706	13.2931	40.1819	2.36229	0.369252	6.3975	1.58e-10	6.51e-10
PGSC0003DMG400024058	91.6214	1.20411	46.4127	6.64515	1.0383	6.40003	1.55e-10	6.41e-10
PGSC0003DMG400000360	6.41594	51.5795	28.9977	-3.02631	0.4727	-6.40218	1.53e-10	6.32e-10
PGSC0003DMG400005206	32.8318	0	16.4159	7.33455	1.14557	6.40253	1.53e-10	6.31e-10
PGSC0003DMG400016429	17.2681	69.715	43.4915	-2.02729	0.316416	-6.40704	1.48e-10	6.13e-10
PGSC0003DMG400007994	44.2456	1.01364	22.6296	5.3766	0.838749	6.41026	1.45e-10	6.01e-10
PGSC0003DMG400024275	61.7627	11.3602	36.5614	2.46359	0.383751	6.41976	1.36e-10	5.65e-10
PGSC0003DMG400026472	54.1534	6.80305	30.4782	3.03355	0.472292	6.42305	1.34e-10	5.53e-10
PGSC0003DMG400018341	50.6234	5.25275	27.9381	3.37256	0.524928	6.4248	1.32e-10	5.47e-10
PGSC0003DMG400020481	33.305	0	16.6525	7.35163	1.14417	6.42529	1.32e-10	5.45e-10
PGSC0003DMG400029632	72.7182	12.5121	42.6151	2.64676	0.41162	6.4301	1.28e-10	5.29e-10
PGSC0003DMG400012458	33.4422	0	16.7211	7.3561	1.14346	6.43316	1.25e-10	5.18e-10
PGSC0003DMG400028303	74.2008	17.7577	45.9792	2.051	0.318728	6.43495	1.24e-10	5.13e-10
PGSC0003DMG400033928	0.456589	51.8735	26.165	-6.85058	1.06455	-6.4352	1.23e-10	5.12e-10
PGSC0003DMG401029906	60.6723	10.5968	35.6345	2.54153	0.394912	6.43568	1.23e-10	5.1e-10
PGSC0003DMG400012297	50.8386	6.27915	28.5589	3.06522	0.476076	6.43851	1.21e-10	5.01e-10
PGSC0003DMG400006462	112.243	0.946225	56.5947	7.22449	1.12142	6.44225	1.18e-10	4.89e-10
PGSC0003DMG400026087	50.1976	6.13963	28.1686	3.08984	0.479616	6.44232	1.18e-10	4.89e-10
PGSC0003DMG400024016	56.1386	7.85008	31.9943	2.90937	0.449761	6.4687	9.88e-11	4.12e-10
PGSC0003DMG400024763	48.9686	3.22573	26.0972	3.87784	0.59891	6.47483	9.49e-11	3.97e-10
PGSC0003DMG402019239	69.6944	13.7868	41.7406	2.36429	0.364884	6.47955	9.2e-11	3.84e-10
PGSC0003DMG400001667	33.9372	0	16.9686	7.40295	1.14122	6.48686	8.76e-11	3.67e-10
PGSC0003DMG400000077	65.3849	10.3884	37.8867	2.72767	0.420467	6.48723	8.74e-11	3.66e-10
PGSC0003DMG400004668	47.8085	0.235942	24.0222	7.16887	1.10467	6.48962	8.61e-11	3.6e-10
PGSC0003DMG400022502	48.369	0.235942	24.3025	7.189	1.10494	6.50626	7.7e-11	3.23e-10
PGSC0003DMG400011230	115.724	0.604074	58.1642	7.92231	1.21565	6.51692	7.18e-11	3.02e-10
PGSC0003DMG400005472	0.242661	43.0645	21.6536	-7.26619	1.11486	-6.51759	7.14e-11	3e-10
PGSC0003DMG400018090	46.6268	3.06098	24.8439	3.93055	0.602546	6.52325	6.88e-11	2.89e-10
PGSC0003DMG400021142	61.5379	12.0363	36.7871	2.35756	0.361306	6.52511	6.79e-11	2.86e-10
PGSC0003DMG400004404	54.4761	4.81878	29.6475	3.51905	0.539069	6.52801	6.66e-11	2.81e-10
PGSC0003DMG400006838	55.8019	8.20431	32.0031	2.78165	0.426091	6.52829	6.65e-11	2.8e-10
PGSC0003DMG400011690	79.0946	19.4699	49.2823	2.04176	0.312684	6.52979	6.59e-11	2.77e-10
PGSC0003DMG400027585	61.21	11.0063	36.1082	2.4804	0.379647	6.53344	6.43e-11	2.71e-10
PGSC0003DMG402009490	10.2608	59.4091	34.8349	-2.57378	0.39353	-6.54024	6.14e-11	2.59e-10
PGSC0003DMG400018914	36.4037	0	18.2018	7.43674	1.13497	6.55236	5.66e-11	2.4e-10
PGSC0003DMG402002794	9.27558	59.7992	34.5374	-2.71503	0.4141	-6.55645	5.51e-11	2.33e-10
PGSC0003DMG400016003	16.812	79.3668	48.0894	-2.1964	0.334452	-6.56717	5.13e-11	2.17e-10
PGSC0003DMG400034790	53.6815	4.93658	29.3091	3.44619	0.524582	6.56941	5.05e-11	2.14e-10
PGSC0003DMG400030351	66.3609	11.7067	39.0338	2.54971	0.388034	6.57084	5e-11	2.12e-10
PGSC0003DMG400018937	70.7642	13.0158	41.89	2.47167	0.375958	6.57432	4.89e-11	2.07e-10
PGSC0003DMG402023533	50.2566	5.92103	28.0888	3.10408	0.469795	6.60731	3.91e-11	1.67e-10
PGSC0003DMG400017167	83.9029	15.7445	49.8237	2.45349	0.370812	6.61653	3.68e-11	1.57e-10
PGSC0003DMG400030346	51.0536	3.72605	27.3898	3.87996	0.58622	6.61861	3.63e-11	1.55e-10
PGSC0003DMG400007815	51.3118	0.322094	25.8169	7.28535	1.09923	6.62769	3.41e-11	1.46e-10
PGSC0003DMG400029515	85.1326	20.0025	52.5676	2.12172	0.319968	6.63103	3.33e-11	1.43e-10
PGSC0003DMG400006185	11.1489	63.9157	37.5323	-2.55513	0.385133	-6.63441	3.26e-11	1.4e-10
PGSC0003DMG401007101	78.2436	16.1895	47.2166	2.29202	0.345311	6.63757	3.19e-11	1.37e-10
PGSC0003DMG400014253	49.8719	1.01175	25.4418	5.54288	0.834261	6.64406	3.05e-11	1.31e-10
PGSC0003DMG400013739	72.362	13.9197	43.1408	2.42048	0.36428	6.64457	3.04e-11	1.31e-10
PGSC0003DMG400000811	58.4702	6.89241	32.6813	3.15276	0.474234	6.64812	2.97e-11	1.28e-10
PGSC0003DMG400023051	108.434	26.9019	67.6678	2.03488	0.305525	6.66026	2.73e-11	1.18e-10
PGSC0003DMG402018816	63.0725	10.7861	36.9293	2.54548	0.381617	6.67025	2.55e-11	1.1e-10
PGSC0003DMG400022132	73.5709	15.8489	44.7099	2.20639	0.32988	6.68846	2.26e-11	9.73e-11
PGSC0003DMG400004659	119.341	0.644188	59.9924	7.9091	1.18207	6.6909	2.22e-11	9.58e-11
PGSC0003DMG400013433	66.1674	10.0258	38.0966	2.76918	0.413859	6.69112	2.21e-11	9.56e-11
PGSC0003DMG400007188	54.2973	2.97105	28.6342	4.20878	0.628945	6.69181	2.2e-11	9.52e-11
PGSC0003DMG400002763	61.2302	6.28564	33.7579	3.31494	0.494469	6.70405	2.03e-11	8.77e-11
PGSC0003DMG400025904	48.1434	2.02407	25.0837	4.65589	0.693967	6.7091	1.96e-11	8.47e-11
PGSC0003DMG400001120	79.8841	18.4717	49.1779	2.11593	0.3147	6.72366	1.77e-11	7.69e-11
PGSC0003DMG400001320	81.7924	17.1459	49.4691	2.25582	0.335215	6.72947	1.7e-11	7.39e-11
PGSC0003DMG400011266	76.114	14.5272	45.3206	2.46097	0.365694	6.72959	1.7e-11	7.39e-11
PGSC0003DMG400010095	47.7458	1.41943	24.5826	5.04515	0.749571	6.73071	1.69e-11	7.33e-11
PGSC0003DMG401018597	54.4981	5.95951	30.2288	3.19835	0.474413	6.7417	1.57e-11	6.81e-11
PGSC0003DMG400027499	57.4527	1.71958	29.5862	5.1274	0.758563	6.75936	1.39e-11	6.04e-11
PGSC0003DMG400013696	81.4114	17.7388	49.5751	2.22274	0.328697	6.76229	1.36e-11	5.92e-11
PGSC0003DMG400025168	55.9555	0.235942	28.0957	7.39975	1.09392	6.76446	1.34e-11	5.84e-11
PGSC0003DMG400013556	62.2691	3.48041	32.8748	4.35843	0.644261	6.765	1.33e-11	5.82e-11
PGSC0003DMG400017519	80.0592	19.0974	49.5783	2.06188	0.304556	6.77013	1.29e-11	5.62e-11
PGSC0003DMG400026004	46.6317	2.3456	24.4886	4.29479	0.633396	6.78057	1.2e-11	5.24e-11
PGSC0003DMG400021279	46.404	1.56979	23.9869	4.89914	0.72237	6.78203	1.18e-11	5.18e-11
PGSC0003DMG400003641	39.985	0	19.9925	7.6319	1.12409	6.78938	1.13e-11	4.93e-11
PGSC0003DMG402016888	19.8695	82.3408	51.1052	-2.04564	0.300523	-6.80693	9.97e-12	4.37e-11
PGSC0003DMG400006358	8.79697	58.0021	33.3995	-2.7221	0.398903	-6.82396	8.86e-12	3.89e-11
PGSC0003DMG400030994	51.681	1.4842	26.5826	5.25379	0.768098	6.84	7.92e-12	3.49e-11
PGSC0003DMG400010747	67.0668	12.7647	39.9158	2.40345	0.35104	6.84665	7.56e-12	3.33e-11
PGSC0003DMG400023464	87.3537	21.3336	54.3436	2.04661	0.298284	6.86129	6.82e-12	3.02e-11
PGSC0003DMG400030181	4.25626	50.1754	27.2158	-3.67523	0.534983	-6.86981	6.43e-12	2.85e-11
PGSC0003DMG400028676	56.4929	7.10534	31.7991	3.01089	0.438043	6.87349	6.26e-12	2.78e-11
PGSC0003DMG400004448	42.1085	0	21.0543	7.70975	1.11929	6.88805	5.66e-12	2.51e-11
PGSC0003DMG400000823	49.9626	3.29692	26.6298	3.90743	0.567181	6.88921	5.61e-12	2.49e-11
PGSC0003DMG400039214	49.6002	1.33385	25.467	5.20376	0.754289	6.89889	5.24e-12	2.33e-11
PGSC0003DMG400030810	54.1117	1.01364	27.5627	5.66741	0.82117	6.90163	5.14e-12	2.29e-11
PGSC0003DMG400003701	1130.13	249.053	689.59	2.24844	0.325669	6.90406	5.05e-12	2.25e-11
PGSC0003DMG400029934	50.1987	3.83867	27.0187	3.75583	0.543872	6.90573	4.99e-12	2.23e-11
PGSC0003DMG400008128	12.8999	69.0445	40.9722	-2.42813	0.351395	-6.90998	4.85e-12	2.16e-11
PGSC0003DMG400018879	69.8641	13.3498	41.6069	2.38489	0.345069	6.91135	4.8e-12	2.14e-11
PGSC0003DMG400002620	89.634	20.4589	55.0464	2.17919	0.315095	6.91598	4.65e-12	2.07e-11
PGSC0003DMG400021439	77.0952	16.7542	46.9247	2.21161	0.319663	6.91856	4.56e-12	2.04e-11
PGSC0003DMG402003586	55.2886	5.72678	30.5077	3.24501	0.468041	6.93318	4.11e-12	1.84e-11
PGSC0003DMG400001916	48.0564	2.02407	25.0402	4.66421	0.671484	6.94612	3.75e-12	1.68e-11
PGSC0003DMG400016573	47.6687	2.34749	25.0081	4.31429	0.620484	6.95311	3.57e-12	1.6e-11
PGSC0003DMG400012708	87.1092	14.53	50.8196	2.63972	0.378949	6.96589	3.26e-12	1.47e-11
PGSC0003DMG400022845	53.4373	5.25169	29.3445	3.37198	0.48391	6.9682	3.21e-12	1.44e-11
PGSC0003DMG400025953	19.2332	88.6275	53.9303	-2.21809	0.318288	-6.96883	3.2e-12	1.44e-11
PGSC0003DMG400008568	51.3584	2.68964	27.024	4.25159	0.609343	6.97733	3.01e-12	1.35e-11
PGSC0003DMG400003070	23.4233	96.7757	60.0995	-2.08153	0.298188	-6.9806	2.94e-12	1.32e-11
PGSC0003DMG400031775	91.9088	18.1752	55.042	2.37592	0.340234	6.98318	2.89e-12	1.3e-11
PGSC0003DMG400012669	66.2943	5.71791	36.0061	3.62587	0.518678	6.9906	2.74e-12	1.24e-11
PGSC0003DMG400030636	75.6001	6.97856	41.2893	3.49737	0.500282	6.99078	2.73e-12	1.23e-11
PGSC0003DMG400013659	95.5546	22.9337	59.2442	2.07496	0.296701	6.99343	2.68e-12	1.21e-11
PGSC0003DMG400032112	63.9925	0.777698	32.3851	6.36952	0.9098	7.00102	2.54e-12	1.15e-11
PGSC0003DMG400025480	55.4562	3.26988	29.363	4.13025	0.589522	7.0061	2.45e-12	1.11e-11
PGSC0003DMG400000422	56.747	1.09602	28.9215	5.73962	0.817944	7.01713	2.26e-12	1.03e-11
PGSC0003DMG400004670	45.2641	0	22.632	7.81964	1.11268	7.02774	2.1e-12	9.54e-12
PGSC0003DMG400012719	60.2232	7.89529	34.0592	2.96076	0.421021	7.03234	2.03e-12	9.24e-12
PGSC0003DMG400032231	61.2835	9.28027	35.2819	2.72649	0.387399	7.03794	1.95e-12	8.89e-12
PGSC0003DMG402029142	108.211	22.3897	65.3004	2.34678	0.333186	7.04345	1.88e-12	8.55e-12
PGSC0003DMG400028458	51.1286	3.5096	27.3191	3.86884	0.548202	7.05732	1.7e-12	7.75e-12
PGSC0003DMG400026901	10.7422	67.4505	39.0964	-2.65582	0.376228	-7.05907	1.68e-12	7.66e-12
PGSC0003DMG400022013	62.4438	7.61923	35.0315	2.99914	0.424445	7.06602	1.59e-12	7.3e-12
PGSC0003DMG400007950	93.2902	22.6412	57.9657	2.03578	0.286899	7.0958	1.29e-12	5.91e-12
PGSC0003DMG400008659	89.6728	21.2451	55.4589	2.07662	0.292497	7.09964	1.25e-12	5.76e-12
PGSC0003DMG400007072	153.195	2.0623	77.6286	6.50334	0.915248	7.10555	1.2e-12	5.52e-12
PGSC0003DMG400008549	93.5955	17.1232	55.3594	2.50428	0.352211	7.11016	1.16e-12	5.34e-12
PGSC0003DMG400012816	67.3806	10.4592	38.9199	2.68785	0.377937	7.1119	1.14e-12	5.28e-12
PGSC0003DMG400006924	54.4481	5.10322	29.7756	3.39749	0.477492	7.11528	1.12e-12	5.16e-12
PGSC0003DMG400031888	1.49917	45.8001	23.6497	-4.89202	0.687442	-7.11626	1.11e-12	5.12e-12
PGSC0003DMG400026455	76.5686	13.937	45.2528	2.45079	0.344038	7.1236	1.05e-12	4.86e-12
PGSC0003DMG400031371	49.9171	3.07726	26.4972	4.01845	0.563495	7.1313	9.94e-13	4.6e-12
PGSC0003DMG400022221	117.92	27.2876	72.6037	2.17957	0.305595	7.1322	9.88e-13	4.58e-12
PGSC0003DMG400013975	60.3194	3.9799	32.1496	4.0679	0.569984	7.13688	9.55e-13	4.43e-12
PGSC0003DMG400020742	49.0398	0	24.5199	7.90603	1.10733	7.13974	9.35e-13	4.34e-12
PGSC0003DMG401004603	62.5827	5.87204	34.2274	3.46289	0.484803	7.14289	9.14e-13	4.24e-12
PGSC0003DMG400007962	84.5116	19.5308	52.0212	2.11245	0.295579	7.14684	8.88e-13	4.13e-12
PGSC0003DMG400016293	76.9556	10.9551	43.9553	2.84191	0.397012	7.15824	8.17e-13	3.81e-12
PGSC0003DMG400021555	71.876	13.2642	42.5701	2.44262	0.340921	7.16476	7.79e-13	3.63e-12
PGSC0003DMG400007020	76.6534	11.0318	43.8426	2.84642	0.396793	7.17357	7.31e-13	3.41e-12
PGSC0003DMG400017161	63.5715	7.93887	35.7552	2.9989	0.417993	7.17452	7.26e-13	3.39e-12
PGSC0003DMG400017398	71.9264	11.8932	41.9098	2.61783	0.364666	7.1787	7.04e-13	3.29e-12
PGSC0003DMG400026251	57.3903	1.63399	29.5122	5.18886	0.722465	7.18216	6.86e-13	3.21e-12
PGSC0003DMG400019611	180.422	4.88702	92.6547	5.40477	0.752201	7.18526	6.71e-13	3.14e-12
PGSC0003DMG400013428	53.7745	3.48928	28.6319	3.99171	0.555055	7.19156	6.41e-13	3e-12
PGSC0003DMG400022738	84.1295	18.3013	51.2154	2.20035	0.305947	7.19192	6.39e-13	3e-12
PGSC0003DMG400025771	57.2147	1.78945	29.5021	4.9613	0.689588	7.19458	6.27e-13	2.94e-12
PGSC0003DMG400009380	77.4188	8.73367	43.0763	3.21316	0.446527	7.19589	6.21e-13	2.91e-12
PGSC0003DMG400006965	55.5825	4.75975	30.1711	3.5923	0.49866	7.20391	5.85e-13	2.75e-12
PGSC0003DMG400032211	61.7014	6.34556	34.0235	3.36477	0.467001	7.20507	5.8e-13	2.73e-12
PGSC0003DMG400030562	7.21586	59.0295	33.1227	-3.02085	0.418819	-7.21277	5.48e-13	2.58e-12
PGSC0003DMG400015194	89.7985	17.1908	53.4946	2.39853	0.332362	7.21663	5.33e-13	2.51e-12
PGSC0003DMG400016004	18.6399	81.3264	49.9831	-2.13763	0.295807	-7.22644	4.96e-13	2.34e-12
PGSC0003DMG400033885	116.53	29.6406	73.0855	2.00392	0.277278	7.22711	4.93e-13	2.33e-12
PGSC0003DMG400002235	59.1742	6.15969	32.667	3.30657	0.457277	7.23099	4.79e-13	2.26e-12
PGSC0003DMG400018803	1.98925	46.0059	23.9976	-4.55991	0.630348	-7.23396	4.69e-13	2.22e-12
PGSC0003DMG400025274	84.2656	0.840016	42.5528	6.73308	0.930552	7.23557	4.64e-13	2.19e-12
PGSC0003DMG400009638	66.524	9.65901	38.0915	2.80245	0.386347	7.25371	4.06e-13	1.92e-12
PGSC0003DMG400007902	87.6296	18.7925	53.2111	2.23886	0.30858	7.25538	4.01e-13	1.9e-12
PGSC0003DMG400035783	70.9574	8.85328	39.9053	3.04473	0.419644	7.25551	4e-13	1.9e-12
PGSC0003DMG400026510	74.4885	8.86329	41.6759	3.15147	0.433711	7.26631	3.69e-13	1.76e-12
PGSC0003DMG400016747	4.87478	51.3454	28.1101	-3.38971	0.465602	-7.28027	3.33e-13	1.59e-12
PGSC0003DMG400005573	12.6945	76.8018	44.7481	-2.60263	0.357343	-7.28329	3.26e-13	1.55e-12
PGSC0003DMG400012440	90.5121	20.8775	55.6948	2.13124	0.292576	7.28439	3.23e-13	1.54e-12
PGSC0003DMG400003277	65.4696	8.95817	37.2139	2.8564	0.39151	7.29584	2.97e-13	1.42e-12
PGSC0003DMG400042481	12.16	80.906	46.533	-2.77059	0.379601	-7.29869	2.91e-13	1.39e-12
PGSC0003DMG400008120	65.781	9.36321	37.5721	2.83815	0.38865	7.30259	2.82e-13	1.35e-12
PGSC0003DMG400016008	65.507	9.25454	37.3808	2.82011	0.385961	7.30674	2.74e-13	1.31e-12
PGSC0003DMG400025017	0.758841	147.795	74.2767	-7.8619	1.07579	-7.30804	2.71e-13	1.3e-12
PGSC0003DMG402007970	17.786	84.2125	50.9992	-2.25284	0.308181	-7.31012	2.67e-13	1.28e-12
PGSC0003DMG402023713	53.1305	0	26.5652	8.04345	1.09963	7.31471	2.58e-13	1.24e-12
PGSC0003DMG400029328	9.09735	73.391	41.2442	-3.09632	0.423103	-7.31813	2.51e-13	1.21e-12
PGSC0003DMG400004078	64.6155	1.03181	32.8237	5.89665	0.805703	7.31864	2.5e-13	1.2e-12
PGSC0003DMG400010611	21.5026	93.6291	57.5659	-2.11689	0.288989	-7.32515	2.39e-13	1.15e-12
PGSC0003DMG400015387	86.2184	11.1225	48.6704	3.04316	0.415308	7.32747	2.35e-13	1.13e-12
PGSC0003DMG400029519	73.4461	7.74361	40.5949	3.27521	0.446933	7.3282	2.33e-13	1.12e-12
PGSC0003DMG400011257	25.0074	109.343	67.175	-2.13975	0.291787	-7.33326	2.25e-13	1.08e-12
PGSC0003DMG400002787	56.7953	2.36377	29.5795	4.62718	0.630912	7.33412	2.23e-13	1.07e-12
PGSC0003DMG400003747	75.6404	8.40637	42.0234	3.23429	0.440019	7.35035	1.98e-13	9.52e-13
PGSC0003DMG400005578	23.0993	95.4213	59.2603	-2.04481	0.277922	-7.35748	1.87e-13	9.05e-13
PGSC0003DMG401015433	88.2606	17.149	52.7048	2.38817	0.324216	7.36596	1.76e-13	8.5e-13
PGSC0003DMG400010877	55.1821	4.04946	29.6158	3.78107	0.513194	7.36771	1.74e-13	8.39e-13
PGSC0003DMG400019506	75.6907	10.5361	43.1134	2.87732	0.390224	7.3735	1.66e-13	8.05e-13
PGSC0003DMG400012436	55.2829	0	27.6415	8.10334	1.09668	7.389	1.48e-13	7.18e-13
PGSC0003DMG400020906	60.2055	1.39805	30.8018	5.49819	0.744027	7.38977	1.47e-13	7.14e-13
PGSC0003DMG400018548	93.7698	21.9217	57.8457	2.09897	0.283644	7.40001	1.36e-13	6.63e-13
PGSC0003DMG400027396	57.0169	3.85496	30.4359	3.86811	0.522184	7.40756	1.29e-13	6.27e-13
PGSC0003DMG402016307	8.55006	68.0974	38.3237	-3.06198	0.41318	-7.41076	1.26e-13	6.13e-13
PGSC0003DMG400016198	66.493	9.15268	37.8228	2.8601	0.385596	7.41736	1.19e-13	5.83e-13
PGSC0003DMG400012171	3.14625	49.709	26.4276	-4.04509	0.545332	-7.41766	1.19e-13	5.82e-13
PGSC0003DMG400006790	81.0549	12.6476	46.8512	2.70303	0.364061	7.42467	1.13e-13	5.53e-13
PGSC0003DMG400027777	77.1032	11.6152	44.3592	2.75391	0.370428	7.43439	1.05e-13	5.14e-13
PGSC0003DMG400025433	18.6088	98.4473	58.528	-2.46999	0.332196	-7.43532	1.04e-13	5.11e-13
PGSC0003DMG400027675	80.1783	12.1396	46.1589	2.80128	0.376581	7.43871	1.02e-13	4.99e-13
PGSC0003DMG401000860	58.6203	1.61583	30.1181	5.21871	0.701429	7.44011	1.01e-13	4.94e-13
PGSC0003DMG400023347	94.0838	21.611	57.8474	2.12597	0.285718	7.4408	1e-13	4.91e-13
PGSC0003DMG401028141	57.3519	0	28.676	8.15326	1.09408	7.45213	9.18e-14	4.52e-13
PGSC0003DMG400015420	55.4703	2.10777	28.789	4.72111	0.633201	7.45594	8.92e-14	4.39e-13
PGSC0003DMG400029794	63.8788	6.8084	35.3436	3.23653	0.432885	7.47666	7.62e-14	3.76e-13
PGSC0003DMG400019264	83.8819	15.8503	49.8661	2.41077	0.322349	7.47877	7.5e-14	3.7e-13
PGSC0003DMG401027402	101.182	10.2066	55.6943	3.53067	0.47208	7.47895	7.49e-14	3.7e-13
PGSC0003DMG400019137	60.734	4.49782	32.6159	3.80802	0.507693	7.50063	6.35e-14	3.15e-13
PGSC0003DMG400025496	70.307	9.77655	40.0418	2.87899	0.383735	7.50255	6.26e-14	3.1e-13
PGSC0003DMG400023429	92.1876	16.6611	54.4244	2.44131	0.324871	7.51471	5.7e-14	2.83e-13
PGSC0003DMG400025537	64.6111	1.31379	32.9624	5.60945	0.746237	7.51698	5.61e-14	2.78e-13
PGSC0003DMG400022039	55.8264	2.58211	29.2043	4.50945	0.599772	7.51861	5.54e-14	2.75e-13
PGSC0003DMG400025924	59.022	3.61524	31.3186	4.00846	0.532175	7.53222	4.99e-14	2.48e-13
PGSC0003DMG400000608	96.7121	17.7885	57.2503	2.5046	0.331831	7.5478	4.43e-14	2.21e-13
PGSC0003DMG400007784	76.0364	9.83962	42.938	2.94119	0.389431	7.55254	4.27e-14	2.13e-13
PGSC0003DMG400016776	60.2242	2.84132	31.5328	4.36779	0.578139	7.5549	4.19e-14	2.09e-13
PGSC0003DMG400008984	89.8908	17.6087	53.7498	2.37208	0.31393	7.55608	4.15e-14	2.08e-13
PGSC0003DMG400019277	61.232	0	30.616	8.24498	1.09038	7.56154	3.98e-14	1.99e-13
PGSC0003DMG400020361	104.326	24.7186	64.5222	2.07685	0.274591	7.5634	3.93e-14	1.96e-13
PGSC0003DMG400000124	89.8219	0.23783	45.0298	8.08668	1.06754	7.57508	3.59e-14	1.8e-13
PGSC0003DMG400016013	69.882	3.6431	36.7626	4.30775	0.567555	7.59001	3.2e-14	1.6e-13
PGSC0003DMG400020170	10.7617	70.9361	40.8489	-2.72214	0.358384	-7.59558	3.06e-14	1.54e-13
PGSC0003DMG400003398	71.8016	8.48843	40.145	3.09456	0.407131	7.60089	2.94e-14	1.48e-13
PGSC0003DMG401003156	120.52	25.369	72.9446	2.24956	0.295737	7.60662	2.81e-14	1.41e-13
PGSC0003DMG400021666	133.38	26.9816	80.181	2.32952	0.306079	7.61083	2.72e-14	1.37e-13
PGSC0003DMG401012985	1.39375	58.9003	30.147	-5.42615	0.712764	-7.61283	2.68e-14	1.35e-13
PGSC0003DMG400029628	63.0364	0	31.5182	8.28393	1.08796	7.6142	2.65e-14	1.34e-13
PGSC0003DMG400004035	89.7699	0.711603	45.2407	6.8112	0.893009	7.62724	2.4e-14	1.21e-13
PGSC0003DMG400026955	64.601	6.96065	35.7808	3.23282	0.423737	7.62931	2.36e-14	1.19e-13
PGSC0003DMG400030400	61.6915	6.26533	33.9784	3.31253	0.434081	7.63112	2.33e-14	1.18e-13
PGSC0003DMG400005901	67.0814	4.96725	36.0243	3.77867	0.494358	7.64357	2.11e-14	1.07e-13
PGSC0003DMG400030982	635.989	7.24626	321.618	6.78844	0.887221	7.65135	1.99e-14	1.01e-13
PGSC0003DMG400021895	3.24146	56.2381	29.7398	-4.14181	0.540963	-7.65637	1.91e-14	9.7e-14
PGSC0003DMG400014869	69.3594	9.40925	39.3843	2.90449	0.379178	7.65997	1.86e-14	9.44e-14
PGSC0003DMG400014895	62.989	1.61583	32.3024	5.31947	0.69409	7.66395	1.8e-14	9.16e-14
PGSC0003DMG400024120	65.4234	1.67411	33.5488	5.39608	0.703963	7.66529	1.78e-14	9.07e-14
PGSC0003DMG400029392	76.7995	11.4531	44.1263	2.77631	0.36175	7.67466	1.66e-14	8.45e-14
PGSC0003DMG401018646	59.7095	2.11343	30.9114	4.82727	0.628613	7.67923	1.6e-14	8.16e-14
PGSC0003DMG400023523	65.2898	0	32.6449	8.34184	1.08591	7.68185	1.57e-14	8e-14
PGSC0003DMG400001526	65.8312	5.05397	35.4426	3.77725	0.490755	7.69683	1.39e-14	7.14e-14
PGSC0003DMG401016495	69.8114	1.42	35.6157	5.68075	0.737028	7.70765	1.28e-14	6.57e-14
PGSC0003DMG402024557	102.381	21.7436	62.0622	2.27852	0.295436	7.71241	1.23e-14	6.34e-14
PGSC0003DMG400035893	138.291	32.378	85.3344	2.11363	0.273909	7.71654	1.2e-14	6.14e-14
PGSC0003DMG400024285	99.9087	0.322094	50.1154	8.23044	1.06647	7.71743	1.19e-14	6.1e-14
PGSC0003DMG400017730	12.0401	74.4524	43.2462	-2.63976	0.341983	-7.71898	1.17e-14	6.03e-14
PGSC0003DMG400028883	103.541	19.63	61.5857	2.40371	0.310902	7.73141	1.06e-14	5.48e-14
PGSC0003DMG400020156	70.7602	7.98547	39.3728	3.16102	0.40874	7.73357	1.05e-14	5.39e-14
PGSC0003DMG401022600	76.072	1.11796	38.595	6.14828	0.79492	7.73446	1.04e-14	5.35e-14
PGSC0003DMG400010609	6.18613	62.5456	34.3658	-3.33944	0.431577	-7.73776	1.01e-14	5.22e-14
PGSC0003DMG402009338	29.2533	124.827	77.0401	-2.12986	0.27482	-7.75002	9.19e-15	4.74e-14
PGSC0003DMG400018668	67.3967	4.7525	36.0746	4.04229	0.5213	7.75426	8.89e-15	4.59e-14
PGSC0003DMG400010136	96.195	0.793978	48.4945	6.93691	0.894471	7.75533	8.81e-15	4.56e-14
PGSC0003DMG400012590	72.7316	9.21096	40.9713	2.99169	0.385156	7.76747	8.01e-15	4.15e-14
PGSC0003DMG400010388	140.707	2.85816	71.7827	5.77902	0.743559	7.7721	7.72e-15	4e-14
PGSC0003DMG400003124	61.3746	4.73509	33.0548	3.69111	0.474355	7.78133	7.18e-15	3.72e-14
PGSC0003DMG400029050	165.858	7.26507	86.5617	4.71359	0.605374	7.78625	6.9e-15	3.59e-14
PGSC0003DMG400042273	95.4978	20.3709	57.9343	2.22627	0.285884	7.78733	6.84e-15	3.56e-14
PGSC0003DMG400029575	181.078	5.72143	93.3997	5.04774	0.647999	7.78973	6.72e-15	3.49e-14
PGSC0003DMG400011585	64.1959	5.27118	34.7335	3.61268	0.463605	7.79257	6.57e-15	3.41e-14
PGSC0003DMG401014059	66.6511	2.2619	34.4565	4.9361	0.632524	7.80381	6.01e-15	3.13e-14
PGSC0003DMG400006162	71.6296	0	35.8148	8.4491	1.08136	7.81343	5.57e-15	2.9e-14
PGSC0003DMG400027654	0	61.1704	30.5852	-8.52066	1.09044	-7.81398	5.54e-15	2.89e-14
PGSC0003DMG400017295	3.96615	62.0649	33.0155	-4.12022	0.526436	-7.82664	5.01e-15	2.62e-14
PGSC0003DMG400027433	116.89	26.2337	71.5617	2.19114	0.279855	7.82953	4.9e-15	2.56e-14
PGSC0003DMG400015525	216.899	0.302037	108.6	9.36483	1.19428	7.84139	4.46e-15	2.33e-14
PGSC0003DMG400024512	19.4729	95.2875	57.3802	-2.30392	0.293696	-7.84458	4.34e-15	2.27e-14
PGSC0003DMG402026940	34.5067	143.428	88.9672	-2.01754	0.257058	-7.84855	4.21e-15	2.21e-14
PGSC0003DMG400002664	124.099	29.207	76.6532	2.08597	0.265184	7.86611	3.66e-15	1.92e-14
PGSC0003DMG400009969	79.5369	3.78074	41.6588	4.74635	0.602861	7.87303	3.46e-15	1.82e-14
PGSC0003DMG400002100	111.034	26.3548	68.6945	2.06706	0.262498	7.87458	3.42e-15	1.8e-14
PGSC0003DMG402031759	100.892	0.711603	50.802	7.00191	0.888908	7.87697	3.35e-15	1.77e-14
PGSC0003DMG401017657	74.0206	9.12564	41.5731	3.06653	0.388427	7.89474	2.91e-15	1.54e-14
PGSC0003DMG400032199	110.573	0.235942	55.4045	8.36823	1.05897	7.90225	2.74e-15	1.45e-14
PGSC0003DMG400009400	67.8175	1.70198	34.7597	5.39168	0.682009	7.90559	2.67e-15	1.41e-14
PGSC0003DMG402015879	64.7744	2.1316	33.453	4.90797	0.619906	7.91728	2.43e-15	1.29e-14
PGSC0003DMG400023897	65.39	6.03127	35.7106	3.46324	0.436976	7.92548	2.27e-15	1.21e-14
PGSC0003DMG400007800	112.491	0.322094	56.4067	8.41264	1.06081	7.93037	2.19e-15	1.16e-14
PGSC0003DMG400027705	45.4502	192.307	118.878	-2.10883	0.265428	-7.945	1.94e-15	1.03e-14
PGSC0003DMG402014605	85.3683	11.189	48.2787	2.94773	0.370608	7.95377	1.81e-15	9.65e-15
PGSC0003DMG400026636	78.9187	11.0277	44.9732	2.83826	0.356713	7.95671	1.77e-15	9.42e-15
PGSC0003DMG400027852	95.5362	16.5329	56.0346	2.52057	0.315771	7.98227	1.44e-15	7.68e-15
PGSC0003DMG400015764	121.361	13.2635	67.3125	3.34341	0.418755	7.98415	1.41e-15	7.57e-15
PGSC0003DMG400015035	115.755	0.322094	58.0384	8.45146	1.05824	7.98633	1.39e-15	7.44e-15
PGSC0003DMG400030167	4.68433	59.7057	32.195	-3.68187	0.460782	-7.99048	1.34e-15	7.2e-15
PGSC0003DMG400019350	74.4895	4.84401	39.6668	4.00626	0.500948	7.99735	1.27e-15	6.82e-15
PGSC0003DMG400037894	175.321	1.58985	88.4555	6.84134	0.855197	7.99972	1.25e-15	6.69e-15
PGSC0003DMG400025246	175.139	1.01553	88.0774	7.52972	0.939635	8.01345	1.12e-15	6e-15
PGSC0003DMG400028675	100.923	21.5747	61.249	2.22972	0.278235	8.0138	1.11e-15	5.98e-15
PGSC0003DMG400004161	82.6613	10.3308	46.4961	3.01497	0.375752	8.02383	1.03e-15	5.53e-15
PGSC0003DMG400030954	71.4692	2.04356	36.7564	5.09115	0.633746	8.03342	9.48e-16	5.11e-15
PGSC0003DMG402020263	87.1946	8.61996	47.9073	3.43389	0.427066	8.04065	8.94e-16	4.82e-15
PGSC0003DMG400016899	156.618	3.18215	79.9002	5.83528	0.72545	8.04367	8.72e-16	4.71e-15
PGSC0003DMG400010753	19.4288	106.037	62.7327	-2.43444	0.301065	-8.08608	6.16e-16	3.35e-15
PGSC0003DMG400006211	32.6167	140.807	86.7119	-2.12805	0.262955	-8.09282	5.83e-16	3.17e-15
PGSC0003DMG400007718	126.801	0.302037	63.5516	8.58404	1.06036	8.09537	5.71e-16	3.11e-15
PGSC0003DMG400029153	0.926483	169.231	85.079	-7.75856	0.958235	-8.09672	5.65e-16	3.07e-15
PGSC0003DMG400017955	84.4505	0	42.2252	8.69801	1.07161	8.11675	4.79e-16	2.62e-15
PGSC0003DMG400010257	99.8002	12.6782	56.2392	3.02665	0.372521	8.12478	4.48e-16	2.45e-15
PGSC0003DMG400025757	84.0345	4.45846	44.2465	4.26089	0.524019	8.13118	4.25e-16	2.33e-15
PGSC0003DMG400030808	65.9972	2.66958	34.3334	4.59545	0.564901	8.13496	4.12e-16	2.26e-15
PGSC0003DMG400033059	83.9466	12.0191	47.9829	2.80483	0.34444	8.14316	3.85e-16	2.11e-15
PGSC0003DMG400003654	108.413	13.0182	60.7155	3.15131	0.386712	8.149	3.67e-16	2.01e-15
PGSC0003DMG400032159	75.1411	4.77357	39.9573	4.02408	0.4937	8.15086	3.61e-16	1.98e-15
PGSC0003DMG400014223	111.721	22.5792	67.15	2.30045	0.281756	8.16467	3.22e-16	1.77e-15
PGSC0003DMG400000931	104.235	20.2406	62.2377	2.34503	0.286702	8.17934	2.85e-16	1.57e-15
PGSC0003DMG400030397	1.96051	60.9808	31.4707	-4.98049	0.608187	-8.18908	2.63e-16	1.45e-15
PGSC0003DMG400000818	81.505	3.47621	42.4906	4.77531	0.583021	8.19063	2.6e-16	1.43e-15
PGSC0003DMG400018795	102.977	20.5237	61.7501	2.34492	0.286221	8.19268	2.55e-16	1.41e-15
PGSC0003DMG400024997	135.835	30.9111	83.373	2.16924	0.264273	8.20831	2.24e-16	1.24e-15
PGSC0003DMG400022674	107.727	18.4307	63.0791	2.55701	0.31142	8.21082	2.2e-16	1.22e-15
PGSC0003DMG400003429	9.31003	75.4183	42.3641	-3.03495	0.369535	-8.2129	2.16e-16	1.2e-15
PGSC0003DMG400018631	33.1952	140.906	87.0507	-2.08147	0.253253	-8.21895	2.05e-16	1.14e-15
PGSC0003DMG400011751	81.8102	9.21745	45.5138	3.18907	0.387924	8.22086	2.02e-16	1.12e-15
PGSC0003DMG400023447	7.25101	69.2897	38.2704	-3.26813	0.396898	-8.23417	1.81e-16	1.01e-15
PGSC0003DMG400013547	67.2681	3.25548	35.2618	4.41532	0.536137	8.23544	1.79e-16	9.96e-16
PGSC0003DMG401006333	87.1578	1.82579	44.4918	5.60122	0.679018	8.249	1.6e-16	8.91e-16
PGSC0003DMG400006880	187.875	2.68832	95.2816	6.3711	0.772124	8.25139	1.57e-16	8.74e-16
PGSC0003DMG400012261	74.5187	7.98358	41.2511	3.25091	0.393818	8.25487	1.52e-16	8.5e-16
PGSC0003DMG400030893	119.677	22.9557	71.3165	2.40713	0.291127	8.26831	1.36e-16	7.62e-16
PGSC0003DMG401020138	77.1529	1.70198	39.4274	5.58306	0.673526	8.2893	1.14e-16	6.4e-16
PGSC0003DMG400008649	84.6864	9.2797	46.983	3.17917	0.383007	8.30056	1.04e-16	5.83e-16
PGSC0003DMG400015793	87.4164	8.81405	48.1152	3.34921	0.403337	8.30376	1.01e-16	5.68e-16
PGSC0003DMG400028931	140.529	28.4214	84.4754	2.3184	0.279006	8.30949	9.61e-17	5.41e-16
PGSC0003DMG400005791	125.607	29.3567	77.4821	2.12321	0.255266	8.31765	8.97e-17	5.06e-16
PGSC0003DMG400017610	132.774	28.4823	80.6283	2.22329	0.266728	8.33542	7.72e-17	4.36e-16
PGSC0003DMG400002870	116.987	19.4115	68.199	2.59964	0.310397	8.3752	5.51e-17	3.14e-16
PGSC0003DMG400025478	147.351	0.235942	73.7932	8.79995	1.05047	8.37718	5.42e-17	3.08e-16
PGSC0003DMG400022295	100.413	1.18217	50.7975	6.52369	0.777391	8.39178	4.79e-17	2.73e-16
PGSC0003DMG400030402	131.847	24.6469	78.2472	2.46271	0.293393	8.39388	4.7e-17	2.69e-16
PGSC0003DMG400029452	68.6267	2.90552	35.7661	4.55316	0.54216	8.39818	4.53e-17	2.59e-16
PGSC0003DMG400017184	11.981	83.8927	47.9368	-2.80392	0.333753	-8.4012	4.42e-17	2.53e-16
PGSC0003DMG400018321	76.2377	6.20358	41.2206	3.69079	0.438986	8.40754	4.19e-17	2.4e-16
PGSC0003DMG400025535	17.0581	108.011	62.5348	-2.71019	0.321578	-8.42779	3.52e-17	2.02e-16
PGSC0003DMG400023751	112.38	10.7738	61.5771	3.40677	0.404208	8.42824	3.51e-17	2.01e-16
PGSC0003DMG400023931	113.069	23.3171	68.1929	2.26384	0.268153	8.44233	3.11e-17	1.79e-16
PGSC0003DMG404000594	30.5182	122.283	76.4008	-2.01437	0.238464	-8.44725	2.98e-17	1.72e-16
PGSC0003DMG400015749	141.541	34.509	88.025	2.04272	0.241785	8.4485	2.95e-17	1.7e-16
PGSC0003DMG400000981	35.3433	142.915	89.1293	-2.04276	0.241735	-8.45042	2.9e-17	1.67e-16
PGSC0003DMG400007951	36.2417	164.044	100.143	-2.20939	0.26145	-8.45053	2.9e-17	1.67e-16
PGSC0003DMG400018755	128.359	32.0155	80.1873	2.00468	0.236735	8.46804	2.5e-17	1.44e-16
PGSC0003DMG400016292	119.711	15.0492	67.38	3.09025	0.363928	8.49137	2.04e-17	1.18e-16
PGSC0003DMG400026023	117.489	26.1579	71.8234	2.18317	0.256983	8.49536	1.97e-17	1.14e-16
PGSC0003DMG400010557	159.117	38.489	98.8029	2.0325	0.239241	8.49564	1.97e-17	1.14e-16
PGSC0003DMG400007334	25.3431	122.219	73.7812	-2.29759	0.270298	-8.50023	1.89e-17	1.1e-16
PGSC0003DMG400019174	3.58479	64.3309	33.9578	-4.15956	0.488294	-8.51856	1.62e-17	9.4e-17
PGSC0003DMG400029331	78.0277	1.89188	39.9598	5.38873	0.632284	8.52265	1.56e-17	9.08e-17
PGSC0003DMG400009915	83.1772	9.30361	46.2404	3.22242	0.378086	8.52297	1.56e-17	9.06e-17
PGSC0003DMG400000917	106.329	15.5397	60.9342	2.78223	0.326405	8.52385	1.54e-17	8.99e-17
PGSC0003DMG400002843	94.1858	10.3446	52.2652	3.22137	0.376987	8.54504	1.28e-17	7.51e-17
PGSC0003DMG400002634	139.675	32.0993	85.8872	2.1391	0.24962	8.56942	1.04e-17	6.1e-17
PGSC0003DMG400026784	98.1076	9.09086	53.5992	3.49221	0.406948	8.58148	9.37e-18	5.51e-17
PGSC0003DMG400020809	76.3484	4.62567	40.487	4.06739	0.472684	8.60488	7.64e-18	4.51e-17
PGSC0003DMG400016971	100.167	17.3917	58.7793	2.52657	0.293279	8.61488	7e-18	4.14e-17
PGSC0003DMG400007125	24.5404	128.366	76.4531	-2.39709	0.277953	-8.62407	6.46e-18	3.83e-17
PGSC0003DMG400027269	131.451	28.5131	79.9819	2.24848	0.260609	8.62778	6.26e-18	3.71e-17
PGSC0003DMG400027520	136.334	31.6615	83.9979	2.10712	0.244192	8.62896	6.19e-18	3.67e-17
PGSC0003DMG400026290	103.603	12.2119	57.9075	3.16769	0.366956	8.63233	6.01e-18	3.57e-17
PGSC0003DMG400006668	82.814	9.73077	46.2724	3.09111	0.357465	8.64732	5.27e-18	3.14e-17
PGSC0003DMG400006345	25.6609	118.245	71.9529	-2.21975	0.256438	-8.6561	4.88e-18	2.91e-17
PGSC0003DMG400008381	95.6118	1.26964	48.4407	6.17609	0.713192	8.65978	4.73e-18	2.82e-17
PGSC0003DMG403013782	88.769	1.65972	45.2144	5.79021	0.666405	8.68872	3.67e-18	2.2e-17
PGSC0003DMG400004136	77.706	5.59705	41.6515	3.79985	0.437186	8.69162	3.57e-18	2.14e-17
PGSC0003DMG400022795	11.9275	94.5572	53.2424	-3.00659	0.345187	-8.71003	3.04e-18	1.83e-17
PGSC0003DMG400030543	99.4668	14.4964	56.9816	2.81132	0.322188	8.72573	2.64e-18	1.6e-17
PGSC0003DMG400027740	121.634	0	60.817	9.22218	1.05668	8.7275	2.6e-18	1.57e-17
PGSC0003DMG400024500	122.813	17.7873	70.3	2.84143	0.324933	8.74465	2.24e-18	1.35e-17
PGSC0003DMG400017948	129.741	21.3571	75.549	2.61186	0.298653	8.74549	2.22e-18	1.34e-17
PGSC0003DMG401028907	0	104.651	52.3257	-9.2956	1.06225	-8.75088	2.12e-18	1.28e-17
PGSC0003DMG400010665	119.044	16.7832	67.9134	2.86642	0.3273	8.7578	1.99e-18	1.21e-17
PGSC0003DMG400005214	88.7782	4.79797	46.7881	4.2546	0.484235	8.78623	1.55e-18	9.42e-18
PGSC0003DMG400010246	80.6218	6.43517	43.5285	3.63809	0.412428	8.82114	1.13e-18	6.93e-18
PGSC0003DMG400001119	174.393	0.709715	87.5511	7.78323	0.882212	8.82241	1.12e-18	6.85e-18
PGSC0003DMG400022670	316.656	0.926168	158.791	8.65075	0.977406	8.85072	8.7e-19	5.34e-18
PGSC0003DMG400015573	92.7855	9.84857	51.317	3.27841	0.370023	8.86002	8e-19	4.92e-18
PGSC0003DMG400004872	85.3126	6.77921	46.0459	3.65174	0.411701	8.86988	7.32e-19	4.51e-18
PGSC0003DMG400004044	123.897	24.662	74.2797	2.33626	0.263084	8.88029	6.67e-19	4.12e-18
PGSC0003DMG400006678	141.589	33.7449	87.6668	2.06985	0.232794	8.89135	6.04e-19	3.73e-18
PGSC0003DMG400016967	88.9912	10.1203	49.5557	3.12163	0.351049	8.89229	5.99e-19	3.7e-18
PGSC0003DMG400013171	25.2096	139.751	82.4802	-2.48251	0.278987	-8.89828	5.67e-19	3.51e-18
PGSC0003DMG400023004	106.316	15.1042	60.71	2.82873	0.317873	8.89894	5.64e-19	3.49e-18
PGSC0003DMG401031759	352.142	0.235942	176.189	10.0628	1.12859	8.91633	4.82e-19	2.99e-18
PGSC0003DMG400006588	88.2806	7.65557	47.9681	3.57173	0.400247	8.92382	4.5e-19	2.8e-18
PGSC0003DMG400026189	386.579	1.07973	193.83	8.64118	0.967593	8.93059	4.24e-19	2.64e-18
PGSC0003DMG400026569	32.2697	133.887	83.0785	-2.05661	0.230162	-8.93547	4.05e-19	2.53e-18
PGSC0003DMG400024849	118.811	12.6133	65.7119	3.28952	0.367985	8.93928	3.92e-19	2.44e-18
PGSC0003DMG400011211	163.132	35.1263	99.1291	2.2348	0.249701	8.94988	3.56e-19	2.22e-18
PGSC0003DMG400005352	143.928	26.418	85.173	2.46679	0.275567	8.95169	3.5e-19	2.19e-18
PGSC0003DMG400009304	92.1709	9.92849	51.0497	3.20773	0.356278	9.00344	2.19e-19	1.38e-18
PGSC0003DMG400027083	89.1474	8.80272	48.9751	3.32505	0.368243	9.0295	1.72e-19	1.09e-18
PGSC0003DMG400013524	27.3124	125.939	76.6256	-2.19786	0.24334	-9.03207	1.68e-19	1.06e-18
PGSC0003DMG400030979	141.58	1.16211	71.371	7.03605	0.778321	9.04003	1.57e-19	9.91e-19
PGSC0003DMG400007562	170.083	39.6435	104.863	2.12662	0.235153	9.04357	1.52e-19	9.59e-19
PGSC0003DMG400019587	136.771	28.6664	82.7189	2.25878	0.249696	9.04613	1.48e-19	9.38e-19
PGSC0003DMG400012024	2.85826	88.9284	45.8934	-5.00464	0.551637	-9.07233	1.16e-19	7.39e-19
PGSC0003DMG400017509	86.2238	5.74495	45.9844	3.89912	0.428609	9.09713	9.27e-20	5.91e-19
PGSC0003DMG400031074	176.311	42.8309	109.571	2.04862	0.224312	9.13288	6.67e-20	4.26e-19
PGSC0003DMG400029106	93.3316	9.15834	51.245	3.36856	0.368836	9.13295	6.67e-20	4.26e-19
PGSC0003DMG400006096	11.5351	91.6799	51.6075	-2.99037	0.326908	-9.14742	5.83e-20	3.74e-19
PGSC0003DMG400000488	157.53	34.578	96.0542	2.17227	0.237236	9.15661	5.36e-20	3.44e-19
PGSC0003DMG400026105	127.146	23.8355	75.4906	2.41644	0.263521	9.16982	4.74e-20	3.04e-19
PGSC0003DMG400002880	115.321	2.02728	58.6742	5.78462	0.630057	9.18111	4.27e-20	2.75e-19
PGSC0003DMG400002108	163.959	0	81.9796	9.65739	1.04796	9.21545	3.1e-20	2.01e-19
PGSC0003DMG400024594	13.289	95.1661	54.2275	-2.86144	0.310376	-9.21929	2.99e-20	1.94e-19
PGSC0003DMG400000480	2.85205	77.8325	40.3423	-4.77149	0.516765	-9.23338	2.62e-20	1.7e-19
PGSC0003DMG401005053	119.122	14.7398	66.931	3.09613	0.334747	9.24915	2.26e-20	1.47e-19
PGSC0003DMG400027264	124.088	17.9804	71.0341	2.81628	0.304426	9.25112	2.22e-20	1.44e-19
PGSC0003DMG400020645	121.973	17.4033	69.6884	2.84435	0.307412	9.25257	2.19e-20	1.42e-19
PGSC0003DMG402013193	163.888	39.9768	101.932	2.03474	0.219673	9.26261	1.99e-20	1.3e-19
PGSC0003DMG400023741	119.227	3.18429	61.2059	5.35923	0.576816	9.29107	1.53e-20	9.99e-20
PGSC0003DMG400005748	103.898	2.17386	53.0361	5.60195	0.602345	9.30024	1.4e-20	9.17e-20
PGSC0003DMG400019852	149.878	32.0166	90.9473	2.2358	0.240131	9.31073	1.27e-20	8.32e-20
PGSC0003DMG400011255	152.081	22.2107	87.1459	2.81678	0.30239	9.31506	1.22e-20	7.99e-20
PGSC0003DMG400022258	109.66	16.2152	62.9375	2.74972	0.294457	9.33829	9.79e-21	6.45e-20
PGSC0003DMG400024486	152.106	35.2568	93.6814	2.11358	0.226252	9.34172	9.48e-21	6.24e-20
PGSC0003DMG400004325	101.865	2.37132	52.118	5.4496	0.581647	9.36925	7.31e-21	4.84e-20
PGSC0003DMG400009777	124.853	22.1904	73.5217	2.49513	0.266282	9.37024	7.24e-21	4.79e-20
PGSC0003DMG400028191	108.575	6.80602	57.6907	4.12946	0.440202	9.38084	6.54e-21	4.34e-20
PGSC0003DMG400028929	162.362	40.7041	101.533	2.00135	0.213048	9.39387	5.78e-21	3.85e-20
PGSC0003DMG400033054	129.808	22.7423	76.2751	2.53456	0.269764	9.39548	5.7e-21	3.79e-20
PGSC0003DMG400002749	12.976	98.6695	55.8228	-2.93704	0.312151	-9.40903	5.01e-21	3.35e-20
PGSC0003DMG400005904	137.768	26.6749	82.2217	2.36967	0.251767	9.41215	4.86e-21	3.25e-20
PGSC0003DMG402030515	17.7067	110.365	64.0356	-2.66009	0.282606	-9.41273	4.83e-21	3.23e-20
PGSC0003DMG400042760	386.883	94.6154	240.749	2.05663	0.218467	9.41394	4.78e-21	3.2e-20
PGSC0003DMG400022760	101.198	5.68698	53.4424	4.18393	0.443742	9.42876	4.15e-21	2.78e-20
PGSC0003DMG400024476	4.12115	85.852	44.9866	-4.42617	0.468308	-9.4514	3.34e-21	2.25e-20
PGSC0003DMG400028030	118.775	16.7285	67.7516	2.82097	0.297646	9.47761	2.6e-21	1.76e-20
PGSC0003DMG400017707	14.7483	101.653	58.2007	-2.7859	0.293752	-9.48385	2.45e-21	1.66e-20
PGSC0003DMG400022779	15.3053	110.981	63.1434	-2.85993	0.301531	-9.48471	2.43e-21	1.65e-20
PGSC0003DMG400044242	114.068	1.63777	57.8529	6.14277	0.647473	9.4873	2.37e-21	1.61e-20
PGSC0003DMG400015273	108.642	9.80763	59.2248	3.49536	0.368278	9.49107	2.29e-21	1.55e-20
PGSC0003DMG400010771	116.608	1.78624	59.197	6.16383	0.648832	9.49989	2.1e-21	1.43e-20
PGSC0003DMG400031207	914.408	121.196	517.802	2.96626	0.312236	9.50005	2.1e-21	1.42e-20
PGSC0003DMG401024894	35.281	168.65	101.965	-2.27647	0.239399	-9.50911	1.92e-21	1.31e-20
PGSC0003DMG400031758	128.856	2.06362	65.4596	5.94082	0.624653	9.51059	1.9e-21	1.29e-20
PGSC0003DMG400031437	116.016	2.41547	59.2159	5.60277	0.588941	9.51329	1.85e-21	1.26e-20
PGSC0003DMG400004682	126.661	17.726	72.1935	2.8555	0.299712	9.52746	1.61e-21	1.1e-20
PGSC0003DMG401017656	92.974	6.13635	49.5552	3.90574	0.409759	9.5318	1.55e-21	1.05e-20
PGSC0003DMG400005103	172.721	39.8927	106.307	2.12596	0.22233	9.56222	1.15e-21	7.89e-21
PGSC0003DMG402023644	107.46	1.80951	54.6349	5.86598	0.613133	9.56723	1.1e-21	7.53e-21
PGSC0003DMG400020909	36.1777	157.376	96.7769	-2.13454	0.223103	-9.56749	1.1e-21	7.51e-21
PGSC0003DMG400034688	102.278	2.12971	52.204	5.56161	0.581063	9.57143	1.05e-21	7.23e-21
PGSC0003DMG400010713	15.5617	115.621	65.5913	-2.9032	0.302778	-9.58855	8.93e-22	6.14e-21
PGSC0003DMG400012288	104.357	6.9434	55.6501	3.95234	0.411679	9.60055	7.95e-22	5.48e-21
PGSC0003DMG400009664	9.21532	93.5201	51.3677	-3.34108	0.347579	-9.61243	7.09e-22	4.88e-21
PGSC0003DMG402010991	179.882	41.226	110.554	2.12005	0.220505	9.61451	6.94e-22	4.79e-21
PGSC0003DMG400014540	143.706	29.4678	86.5867	2.28633	0.237651	9.62055	6.55e-22	4.52e-21
PGSC0003DMG400004921	131.267	10.7818	71.0244	3.6377	0.377582	9.6342	5.73e-22	3.96e-21
PGSC0003DMG400014162	39.1051	163.153	101.129	-2.05956	0.213303	-9.65552	4.66e-22	3.23e-21
PGSC0003DMG400013657	143.764	24.8842	84.3242	2.54843	0.263591	9.66814	4.12e-22	2.86e-21
PGSC0003DMG400003773	260.542	0.797755	130.67	8.34278	0.862641	9.6712	4e-22	2.78e-21
PGSC0003DMG400024615	131.692	2.30145	66.9968	5.78636	0.597346	9.6868	3.43e-22	2.39e-21
PGSC0003DMG400000001	37.4313	158.471	97.9512	-2.0883	0.214002	-9.75834	1.7e-22	1.19e-21
PGSC0003DMG400027138	144.727	28.0026	86.365	2.36914	0.241976	9.79079	1.23e-22	8.69e-22
PGSC0003DMG400035897	234.163	0	117.081	10.1876	1.03972	9.79848	1.14e-22	8.06e-22
PGSC0003DMG402014186	154.654	10.3068	82.4805	3.96388	0.404455	9.80055	1.12e-22	7.9e-22
PGSC0003DMG400024599	125.31	11.5737	68.4418	3.48783	0.354861	9.82874	8.47e-23	6e-22
PGSC0003DMG400010869	110.426	10.7715	60.5988	3.36276	0.342061	9.83087	8.29e-23	5.87e-22
PGSC0003DMG400026880	3.52257	86.8702	45.1964	-4.63233	0.471183	-9.83129	8.26e-23	5.85e-22
PGSC0003DMG400011746	130.86	1.70009	66.2798	6.35088	0.64465	9.85166	6.74e-23	4.8e-22
PGSC0003DMG400018426	124.339	18.3214	71.3301	2.76363	0.279968	9.87123	5.55e-23	3.95e-22
PGSC0003DMG400026750	115.519	3.87124	59.6953	4.89561	0.494775	9.89463	4.39e-23	3.14e-22
PGSC0003DMG400017163	294.314	12.4391	153.377	4.66477	0.471107	9.90173	4.09e-23	2.93e-22
PGSC0003DMG400016280	180.81	41.8066	111.308	2.10833	0.212829	9.90624	3.91e-23	2.8e-22
PGSC0003DMG400029557	41.4435	169.506	105.475	-2.03866	0.205659	-9.91285	3.66e-23	2.63e-22
PGSC0003DMG401024975	147.06	9.74245	78.4011	3.9496	0.398292	9.91633	3.54e-23	2.54e-22
PGSC0003DMG400008062	169.638	38.9958	104.317	2.12874	0.214586	9.92023	3.4e-23	2.44e-22
PGSC0003DMG400015225	123.182	15.3466	69.2644	3.01152	0.303353	9.92743	3.16e-23	2.27e-22
PGSC0003DMG400013933	196.826	49.9518	123.389	2.00176	0.201445	9.93699	2.87e-23	2.07e-22
PGSC0003DMG400010064	99.916	4.71503	52.3155	4.38042	0.440243	9.95001	2.52e-23	1.82e-22
PGSC0003DMG400000443	177.004	27.2867	102.146	2.70765	0.271698	9.96564	2.15e-23	1.56e-22
PGSC0003DMG400010470	205.665	1.01364	103.339	7.58067	0.760473	9.96836	2.1e-23	1.52e-22
PGSC0003DMG400007597	175.66	35.6937	105.677	2.32693	0.23333	9.9727	2.01e-23	1.46e-22
PGSC0003DMG400016654	170.961	38.2285	104.595	2.15697	0.21627	9.97351	1.99e-23	1.44e-22
PGSC0003DMG400024524	116.921	12.121	64.5209	3.2692	0.327603	9.97916	1.88e-23	1.37e-22
PGSC0003DMG400003032	11.9684	109.604	60.7863	-3.20229	0.320379	-9.99532	1.6e-23	1.16e-22
PGSC0003DMG400020122	34.9462	173.265	104.106	-2.31931	0.231713	-10.0094	1.39e-23	1.01e-22
PGSC0003DMG400008357	145.677	15.4868	80.5821	3.27831	0.32731	10.0159	1.3e-23	9.48e-23
PGSC0003DMG400008980	315.07	10.0019	162.536	5.1141	0.510242	10.0229	1.21e-23	8.84e-23
PGSC0003DMG400014363	57.5882	237.199	147.394	-2.07262	0.206747	-10.0249	1.18e-23	8.67e-23
PGSC0003DMG400002204	145.465	20.9733	83.2189	2.80155	0.279455	10.0251	1.18e-23	8.65e-23
PGSC0003DMG400025868	104.74	9.19279	56.9664	3.51945	0.350021	10.055	8.73e-24	6.41e-23
PGSC0003DMG400001460	154.767	32.0853	93.4262	2.2725	0.225582	10.0739	7.2e-24	5.3e-23
PGSC0003DMG400018158	118.063	14.1211	66.0918	3.09144	0.306873	10.074	7.2e-24	5.3e-23
PGSC0003DMG402031741	3.88587	105.693	54.7893	-4.80798	0.477023	-10.0791	6.83e-24	5.03e-23
PGSC0003DMG400022836	159.262	1.72335	80.4925	6.45355	0.640104	10.082	6.63e-24	4.88e-23
PGSC0003DMG400009947	104.173	4.97185	54.5724	4.44128	0.439341	10.109	5.04e-24	3.72e-23
PGSC0003DMG400010049	223.902	46.7016	135.302	2.27861	0.225208	10.1178	4.61e-24	3.41e-23
PGSC0003DMG400021658	297.674	9.64224	153.658	5.08754	0.502016	10.1342	3.89e-24	2.89e-23
PGSC0003DMG400013275	155.708	14.4047	85.0564	3.48819	0.343004	10.1695	2.71e-24	2.02e-23
PGSC0003DMG400009175	34.2958	162.342	98.3188	-2.2374	0.219991	-10.1704	2.69e-24	2e-23
PGSC0003DMG400029576	150.792	1.42509	76.1083	6.62823	0.650281	10.1929	2.13e-24	1.59e-23
PGSC0003DMG400009933	187.543	46.6463	117.095	2.0085	0.196821	10.2047	1.89e-24	1.41e-23
PGSC0003DMG400014339	44.2247	181.098	112.661	-2.04434	0.200307	-10.206	1.86e-24	1.4e-23
PGSC0003DMG400012677	5.96344	104.085	55.0242	-4.16189	0.407757	-10.2068	1.85e-24	1.39e-23
PGSC0003DMG400030528	23.9744	156.357	90.1656	-2.72177	0.265267	-10.2605	1.06e-24	8.01e-24
PGSC0003DMG402005074	128.189	3.72145	65.9551	5.09671	0.496572	10.2638	1.03e-24	7.74e-24
PGSC0003DMG400030819	256.113	59.9518	158.032	2.0964	0.204094	10.2717	9.45e-25	7.14e-24
PGSC0003DMG400014093	217.297	47.8486	132.573	2.18828	0.213013	10.273	9.33e-25	7.05e-24
PGSC0003DMG400008492	132.8	2.45181	67.6261	5.76468	0.560556	10.2839	8.33e-25	6.31e-24
PGSC0003DMG400006048	82.9514	338.337	210.644	-2.03351	0.197678	-10.2869	8.07e-25	6.11e-24
PGSC0003DMG400000761	107.454	4.08958	55.772	4.73051	0.459428	10.2965	7.31e-25	5.54e-24
PGSC0003DMG402016214	164.638	29.27	96.9539	2.50249	0.242453	10.3216	5.63e-25	4.29e-24
PGSC0003DMG400024633	186.639	37.5457	112.092	2.31969	0.223768	10.3665	3.52e-25	2.7e-24
PGSC0003DMG400005749	106.49	5.10511	55.7976	4.39148	0.422574	10.3922	2.69e-25	2.07e-24
PGSC0003DMG400007786	20.5455	137.706	79.1257	-2.76447	0.265135	-10.4267	1.87e-25	1.45e-24
PGSC0003DMG400019964	173.914	37.5258	105.72	2.21073	0.21169	10.4432	1.57e-25	1.22e-24
PGSC0003DMG400011767	23.7226	141.788	82.7553	-2.58765	0.247269	-10.4649	1.25e-25	9.7e-25
PGSC0003DMG400025096	149.021	19.6533	84.3372	2.91127	0.27773	10.4824	1.04e-25	8.07e-25
PGSC0003DMG400027228	168.994	31.9583	100.476	2.4109	0.229686	10.4965	8.96e-26	6.96e-25
PGSC0003DMG400025614	256.265	45.7214	150.993	2.52435	0.239881	10.5233	6.74e-26	5.26e-25
PGSC0003DMG400030767	33.2225	166.982	100.102	-2.34579	0.222911	-10.5235	6.74e-26	5.25e-25
PGSC0003DMG400011538	29.8462	198.65	114.248	-2.73698	0.259965	-10.5282	6.4e-26	4.99e-25
PGSC0003DMG400023602	167.291	12.3253	89.8081	3.80469	0.361049	10.5379	5.78e-26	4.52e-25
PGSC0003DMG400020209	216.029	51.6921	133.861	2.05404	0.193912	10.5926	3.22e-26	2.53e-25
PGSC0003DMG400000296	154.812	5.92752	80.3698	4.7986	0.452069	10.6148	2.54e-26	2.01e-25
PGSC0003DMG400029164	172.031	34.2238	103.128	2.33188	0.219024	10.6467	1.81e-26	1.43e-25
PGSC0003DMG400000177	205.871	45.6526	125.762	2.19319	0.205909	10.6513	1.72e-26	1.36e-25
PGSC0003DMG400028423	5.75447	99.4963	52.6254	-4.10577	0.385415	-10.6529	1.69e-26	1.34e-25
PGSC0003DMG400010728	410.241	0	205.12	10.9998	1.03175	10.6613	1.54e-26	1.22e-25
PGSC0003DMG400021603	1631.45	204.102	917.778	3.00267	0.28164	10.6614	1.54e-26	1.22e-25
PGSC0003DMG400005273	641.478	1.59362	321.536	8.7211	0.817252	10.6712	1.39e-26	1.1e-25
PGSC0003DMG400001846	4.50389	99.1724	51.8381	-4.46974	0.418828	-10.672	1.38e-26	1.09e-25
PGSC0003DMG400026232	16.8313	126.262	71.5465	-2.90693	0.271804	-10.695	1.07e-26	8.57e-26
PGSC0003DMG400024274	174.347	8.83471	91.591	4.35993	0.407529	10.6985	1.03e-26	8.26e-26
PGSC0003DMG400011337	144.012	12.9103	78.4611	3.57806	0.334441	10.6986	1.03e-26	8.25e-26
PGSC0003DMG400024961	245.641	53.5627	149.602	2.20759	0.20628	10.7019	9.97e-27	7.97e-26
PGSC0003DMG400020364	213.032	43.9271	128.48	2.27474	0.212446	10.7074	9.39e-27	7.52e-26
PGSC0003DMG400021106	148.747	3.29125	76.019	5.46884	0.509116	10.7418	6.47e-27	5.21e-26
PGSC0003DMG400015371	118.694	9.31932	64.0066	3.68835	0.342336	10.774	4.56e-27	3.69e-26
PGSC0003DMG400009866	27.7621	157.286	92.5238	-2.51645	0.233547	-10.7749	4.52e-27	3.66e-26
PGSC0003DMG400024967	342.024	9.16405	175.594	5.32673	0.493039	10.8039	3.3e-27	2.67e-26
PGSC0003DMG402019061	60.7429	264.866	162.805	-2.13207	0.196447	-10.8532	1.93e-27	1.56e-26
PGSC0003DMG400007295	44.3487	195.82	120.085	-2.14024	0.197163	-10.8552	1.88e-27	1.53e-26
PGSC0003DMG400021763	177.333	12.9801	95.1566	3.80198	0.349762	10.8702	1.6e-27	1.3e-26
PGSC0003DMG400022808	140.995	14.1646	77.5798	3.31565	0.304884	10.8751	1.51e-27	1.23e-26
PGSC0003DMG400007309	172.457	32.2777	102.368	2.42183	0.222025	10.9079	1.06e-27	8.64e-27
PGSC0003DMG400001078	181.031	35.6369	108.334	2.3458	0.214783	10.9217	9.07e-28	7.44e-27
PGSC0003DMG400001072	243.314	29.2534	136.284	3.08726	0.281927	10.9505	6.6e-28	5.43e-27
PGSC0003DMG400047074	269.694	61.3518	165.523	2.13886	0.195036	10.9665	5.54e-28	4.56e-27
PGSC0003DMG400000307	200.01	42.0933	121.052	2.26318	0.206117	10.9801	4.76e-28	3.93e-27
PGSC0003DMG400016744	123.014	5.4272	64.2206	4.521	0.411032	10.9992	3.86e-28	3.19e-27
PGSC0003DMG400028959	146.544	2.4759	74.5098	5.9283	0.538849	11.0018	3.75e-28	3.1e-27
PGSC0003DMG400024281	166.48	27.8127	97.1461	2.58495	0.234537	11.0215	3.01e-28	2.5e-27
PGSC0003DMG400024060	684.34	4.19012	344.265	7.50758	0.680984	11.0246	2.91e-28	2.42e-27
PGSC0003DMG400023850	187.101	36.7874	111.944	2.35313	0.213331	11.0304	2.73e-28	2.27e-27
PGSC0003DMG400021284	21.1381	148.675	84.9065	-2.81225	0.254327	-11.0576	2.01e-28	1.68e-27
PGSC0003DMG400021095	860.933	0.322094	430.627	11.3503	1.02577	11.0651	1.85e-28	1.55e-27
PGSC0003DMG400026154	149.235	5.98606	77.6107	4.72765	0.42675	11.0783	1.6e-28	1.34e-27
PGSC0003DMG400029061	127.592	4.62567	66.1086	4.79513	0.431654	11.1087	1.14e-28	9.56e-28
PGSC0003DMG400034939	187.315	27.6223	107.469	2.76919	0.248693	11.135	8.48e-29	7.13e-28
PGSC0003DMG400012034	250.875	62.3881	156.632	2.01009	0.180476	11.1377	8.22e-29	6.92e-28
PGSC0003DMG400023556	10.1301	118.426	64.2779	-3.55497	0.319163	-11.1384	8.16e-29	6.87e-28
PGSC0003DMG402032203	180.492	32.6629	106.578	2.48354	0.222736	11.1502	7.15e-29	6.03e-28
PGSC0003DMG400014152	243.109	61.1105	152.11	2.00233	0.179465	11.1572	6.6e-29	5.58e-28
PGSC0003DMG400006502	28.8926	184.718	106.805	-2.7144	0.24282	-11.1786	5.19e-29	4.39e-28
PGSC0003DMG400007061	55.0905	246.883	150.987	-2.17284	0.193405	-11.2347	2.75e-29	2.34e-28
PGSC0003DMG400006461	184.515	2.2199	93.3675	6.45209	0.573804	11.2444	2.47e-29	2.1e-28
PGSC0003DMG400004922	209.772	34.882	122.327	2.60776	0.231816	11.2493	2.34e-29	1.99e-28
PGSC0003DMG400018216	61.2432	254.182	157.713	-2.05308	0.18248	-11.251	2.29e-29	1.95e-28
PGSC0003DMG400030177	190.301	28.5405	109.421	2.74079	0.242834	11.2867	1.53e-29	1.31e-28
PGSC0003DMG401014864	13.61	129.513	71.5616	-3.24901	0.28705	-11.3186	1.06e-29	9.12e-29
PGSC0003DMG400024294	35.2215	193.575	114.398	-2.4686	0.217967	-11.3256	9.8e-30	8.43e-29
PGSC0003DMG400014642	19.6666	167.217	93.4418	-3.09528	0.272887	-11.3427	8.06e-30	6.95e-29
PGSC0003DMG400027591	144.086	10.0417	77.0638	3.84526	0.338534	11.3586	6.72e-30	5.81e-29
PGSC0003DMG400004109	175.039	2.10777	88.5735	6.3615	0.557826	11.4041	3.99e-30	3.46e-29
PGSC0003DMG400004318	190.475	32.3465	111.411	2.57225	0.224893	11.4376	2.71e-30	2.37e-29
PGSC0003DMG400012293	136.761	11.0414	73.9011	3.65293	0.319097	11.4477	2.42e-30	2.12e-29
PGSC0003DMG400018250	151.648	17.8912	84.7696	3.07246	0.268354	11.4493	2.37e-30	2.08e-29
PGSC0003DMG400008109	274.165	63.0934	168.629	2.14121	0.186455	11.4838	1.59e-30	1.4e-29
PGSC0003DMG400020441	216.628	47.3424	131.985	2.19148	0.190271	11.5177	1.07e-30	9.51e-30
PGSC0003DMG400028332	274.384	67.763	171.073	2.02686	0.175533	11.5469	7.65e-31	6.79e-30
PGSC0003DMG400004669	169.236	2.45181	85.8441	6.12753	0.529874	11.5641	6.26e-31	5.56e-30
PGSC0003DMG400010666	208.171	42.8886	125.53	2.28678	0.197558	11.5752	5.5e-31	4.89e-30
PGSC0003DMG400029516	8.48759	131.523	70.0055	-3.97133	0.342044	-11.6106	3.64e-31	3.26e-30
PGSC0003DMG400003067	239.242	46.6144	142.928	2.37148	0.203879	11.6318	2.84e-31	2.55e-30
PGSC0003DMG401022117	201.541	30.5814	116.061	2.7055	0.232181	11.6525	2.23e-31	2e-30
PGSC0003DMG400000353	177.171	12.1789	94.675	3.89782	0.333226	11.6972	1.32e-31	1.19e-30
PGSC0003DMG400026463	152.772	16.5573	84.6648	3.20419	0.273928	11.6972	1.32e-31	1.19e-30
PGSC0003DMG400033085	321.808	75.8859	198.847	2.0907	0.178549	11.7094	1.14e-31	1.03e-30
PGSC0003DMG400025008	223.605	2.04734	112.826	6.71573	0.57347	11.7107	1.12e-31	1.02e-30
PGSC0003DMG400023708	181.942	30.1217	106.032	2.59158	0.221106	11.721	9.95e-32	9.04e-31
PGSC0003DMG400008021	171.454	23.3117	97.3827	2.90331	0.247553	11.728	9.16e-32	8.33e-31
PGSC0003DMG400020708	239.387	57.2713	148.329	2.06667	0.17609	11.7364	8.29e-32	7.56e-31
PGSC0003DMG401022324	41.2747	210.406	125.84	-2.35496	0.200551	-11.7424	7.72e-32	7.05e-31
PGSC0003DMG402014333	42.1459	210.715	126.431	-2.32472	0.197924	-11.7455	7.45e-32	6.8e-31
PGSC0003DMG400001504	20.4198	156.916	88.6677	-2.94713	0.250655	-11.7577	6.45e-32	5.89e-31
PGSC0003DMG400027243	284.098	65.1776	174.638	2.12563	0.180229	11.7941	4.19e-32	3.84e-31
PGSC0003DMG400000963	185.147	24.1652	104.656	2.95929	0.250886	11.7954	4.12e-32	3.79e-31
PGSC0003DMG400000803	174.645	3.72737	89.1862	5.55402	0.467541	11.8792	1.52e-32	1.41e-31
PGSC0003DMG400020174	198.349	29.9608	114.155	2.73198	0.229424	11.908	1.08e-32	1e-31
PGSC0003DMG400007082	10.2142	131.726	70.9701	-3.68025	0.308909	-11.9137	1e-32	9.35e-32
PGSC0003DMG400008056	268.635	60.3455	164.49	2.14766	0.180236	11.9158	9.79e-33	9.11e-32
PGSC0003DMG400026946	253.055	62.3493	157.702	2.02086	0.169515	11.9214	9.15e-33	8.53e-32
PGSC0003DMG400014809	163.571	8.23406	85.9026	4.3416	0.363586	11.941	7.23e-33	6.76e-32
PGSC0003DMG400005611	227.33	43.71	135.52	2.39316	0.200305	11.9476	6.69e-33	6.26e-32
PGSC0003DMG400013022	277.911	66.3717	172.142	2.06189	0.172315	11.9659	5.36e-33	5.04e-32
PGSC0003DMG400005415	216.021	26.5995	121.31	3.02937	0.252894	11.9788	4.59e-33	4.32e-32
PGSC0003DMG400031168	252.953	56.1401	154.546	2.17353	0.18122	11.9939	3.82e-33	3.6e-32
PGSC0003DMG400024185	207.674	13.1895	110.432	4.0389	0.335104	12.0527	1.88e-33	1.78e-32
PGSC0003DMG400003543	194.782	25.8706	110.326	2.93355	0.242243	12.1099	9.36e-34	8.91e-33
PGSC0003DMG400000896	291.181	69.0661	180.124	2.08597	0.172038	12.125	7.78e-34	7.42e-33
PGSC0003DMG400008491	227.873	28.2577	128.065	3.07709	0.252623	12.1805	3.95e-34	3.79e-33
PGSC0003DMG400026461	149.924	6.58308	78.2538	4.50673	0.368459	12.2313	2.11e-34	2.04e-33
PGSC0003DMG400030391	358.547	6.76886	182.658	5.77421	0.470638	12.2689	1.33e-34	1.29e-33
PGSC0003DMG400018248	163.356	10.4549	86.9054	3.97278	0.323511	12.2802	1.16e-34	1.12e-33
PGSC0003DMG400018811	188.886	26.7408	107.813	2.83372	0.230668	12.2848	1.09e-34	1.06e-33
PGSC0003DMG402022202	79.8606	325.27	202.565	-2.02527	0.16482	-12.2878	1.05e-34	1.03e-33
PGSC0003DMG400012407	183.169	20.7668	101.968	3.17142	0.257951	12.2946	9.68e-35	9.42e-34
PGSC0003DMG400010622	172.302	20.7591	96.5307	3.05877	0.248737	12.2972	9.38e-35	9.13e-34
PGSC0003DMG400031444	68.6	310.199	189.4	-2.16698	0.176172	-12.3003	9.02e-35	8.79e-34
PGSC0003DMG400030320	59.2593	266.518	162.888	-2.17409	0.176626	-12.309	8.1e-35	7.91e-34
PGSC0003DMG400007374	292.304	47.0302	169.667	2.66179	0.215992	12.3236	6.76e-35	6.61e-34
PGSC0003DMG400009035	164.963	15.9156	90.4395	3.37231	0.273083	12.3491	4.93e-35	4.83e-34
PGSC0003DMG400001437	192.728	5.18182	98.955	5.25137	0.425167	12.3513	4.79e-35	4.7e-34
PGSC0003DMG400018093	198.681	31.1099	114.895	2.68039	0.217003	12.3518	4.76e-35	4.67e-34
PGSC0003DMG401004716	200.845	31.2188	116.032	2.68715	0.216227	12.4275	1.85e-35	1.84e-34
PGSC0003DMG400016685	207.083	5.42557	106.254	5.29012	0.425254	12.4399	1.59e-35	1.57e-34
PGSC0003DMG400021710	181.423	14.944	98.1835	3.60339	0.289056	12.466	1.14e-35	1.14e-34
PGSC0003DMG400000897	336.589	61.5967	199.093	2.47629	0.19858	12.47	1.09e-35	1.08e-34
PGSC0003DMG400005436	183.56	20.338	101.949	3.19091	0.255715	12.4784	9.8e-36	9.76e-35
PGSC0003DMG402007356	155.693	11.2163	83.4545	3.79226	0.303781	12.4835	9.18e-36	9.16e-35
PGSC0003DMG400013857	270.533	59.108	164.821	2.20008	0.175416	12.5421	4.39e-36	4.42e-35
PGSC0003DMG400001703	252.231	49.9087	151.07	2.33469	0.185916	12.5577	3.6e-36	3.64e-35
PGSC0003DMG400005404	251.607	47.7135	149.66	2.40825	0.191738	12.5601	3.5e-36	3.53e-35
PGSC0003DMG400010999	216.003	11.6975	113.85	4.25189	0.338241	12.5706	3.06e-36	3.1e-35
PGSC0003DMG400018614	28.9182	202.929	115.924	-2.82241	0.224513	-12.5713	3.04e-36	3.08e-35
PGSC0003DMG400016194	192.144	20.0732	106.109	3.26078	0.259364	12.5722	3e-36	3.04e-35
PGSC0003DMG400009930	201.374	9.66985	105.522	4.45951	0.353877	12.6019	2.06e-36	2.09e-35
PGSC0003DMG400000827	481.282	10.1193	245.701	5.69962	0.452032	12.6089	1.89e-36	1.92e-35
PGSC0003DMG400027354	174.868	14.14	94.5041	3.61859	0.286952	12.6104	1.85e-36	1.88e-35
PGSC0003DMG400003656	265.664	57.8794	161.772	2.19638	0.173767	12.6398	1.27e-36	1.3e-35
PGSC0003DMG400002535	228.214	26.6641	127.439	3.14715	0.248403	12.6696	8.72e-37	8.92e-36
PGSC0003DMG400001960	188.579	23.5305	106.055	2.99403	0.235591	12.7086	5.3e-37	5.44e-36
PGSC0003DMG400011431	199.988	4.09335	102.041	5.63556	0.443065	12.7195	4.61e-37	4.73e-36
PGSC0003DMG400003774	236.139	35.767	135.953	2.73249	0.214759	12.7235	4.38e-37	4.51e-36
PGSC0003DMG400018374	279.954	63.491	171.722	2.14163	0.168173	12.7347	3.79e-37	3.91e-36
[truncated: 602 more rows]
