# Supplementary material for: Drought-Induced Regulatory Cascades and Their Effects on the Nutritional Quality of Developing Potato Tubers
Source: Genes (Basel). 2020 Jul 30;11(8):864. doi: 10.3390/genes11080864 (PMC7465940; doi:10.3390/genes11080864)
Supplement: Supplementary file 1 [file genes-11-00864-s001.zip › Supplementary Results/TableS2_Rawreadcounts.xlsx]

## Sheet: Supplemental Table 2
Supplemental Table 2: Raw gene read counts for four control potato tubers (70 % FC) and four drought-stressed potato tubers (35 % FC).
Gene ID	70FC_1	70FC_2	70FC_3	70FC_4	35FC_1	35FC_2	35FC_3	35FC_4
ENSRNA049434199	0	0	0	0	0	0	0	0
ENSRNA049434246	0	0	0	0	0	0	0	0
ENSRNA049434252	0	0	0	0	0	0	0	0
ENSRNA049434260	0	0	0	0	0	0	0	0
ENSRNA049434273	0	0	0	0	0	0	0	0
ENSRNA049434281	0	0	0	0	0	0	0	0
ENSRNA049434309	0	0	0	0	0	0	0	0
ENSRNA049434331	0	0	0	0	0	0	0	0
ENSRNA049434344	0	0	0	0	0	0	0	0
ENSRNA049434375	0	0	0	0	0	0	0	0
ENSRNA049434386	0	0	0	0	0	0	0	0
ENSRNA049434390	0	0	0	0	0	0	0	0
ENSRNA049434395	0	0	0	0	0	0	0	0
ENSRNA049434400	0	0	0	0	0	0	0	0
ENSRNA049434432	0	0	0	0	0	0	0	0
ENSRNA049434472	0	0	0	0	0	0	0	0
ENSRNA049434476	0	0	0	0	0	0	0	0
ENSRNA049434484	0	0	0	0	0	0	0	0
ENSRNA049434496	0	0	0	0	0	0	0	0
ENSRNA049434515	0	0	0	0	0	0	0	0
ENSRNA049434544	0	0	0	0	0	0	0	0
ENSRNA049434547	0	0	0	0	0	0	0	0
ENSRNA049434549	0	0	0	0	0	0	0	0
ENSRNA049434555	0	0	0	0	0	0	0	0
ENSRNA049434561	0	0	0	0	0	0	0	0
ENSRNA049434569	0	0	0	0	0	0	0	0
ENSRNA049434588	0	0	0	0	0	0	0	0
ENSRNA049434679	0	0	0	0	0	0	0	0
ENSRNA049434693	0	0	0	0	0	0	0	0
ENSRNA049434699	0	0	0	0	0	0	0	0
ENSRNA049434731	0	0	0	0	0	0	0	0
ENSRNA049434742	0	0	0	0	0	0	0	0
ENSRNA049434751	0	0	0	0	0	0	0	0
ENSRNA049434761	0	0	0	0	0	0	0	0
ENSRNA049434771	0	0	0	0	0	0	0	0
ENSRNA049434776	0	0	0	0	0	0	0	0
ENSRNA049434831	0	0	0	0	0	0	0	0
ENSRNA049434836	0	0	0	0	0	0	0	0
ENSRNA049434843	0	0	0	0	0	0	0	0
ENSRNA049434852	0	0	0	0	0	0	0	0
ENSRNA049434870	0	0	0	0	0	0	0	0
ENSRNA049434886	0	0	0	0	0	0	0	0
ENSRNA049434896	0	0	0	0	0	0	0	0
ENSRNA049434924	0	0	0	0	0	0	0	0
ENSRNA049434957	0	0	0	0	0	0	0	0
ENSRNA049434961	0	0	0	0	0	0	0	0
ENSRNA049434997	0	0	0	0	0	0	0	0
ENSRNA049435006	0	0	0	0	0	0	0	0
ENSRNA049435016	0	0	0	0	0	0	0	0
ENSRNA049435023	0	0	0	0	0	0	0	0
ENSRNA049435051	0	0	0	0	0	0	0	0
ENSRNA049435079	0	0	0	0	0	0	0	0
ENSRNA049435150	0	0	0	0	0	0	0	0
ENSRNA049435162	0	0	0	0	0	0	0	0
ENSRNA049435166	0	0	0	0	0	0	0	0
ENSRNA049435173	0	0	0	0	0	0	0	0
ENSRNA049435179	0	0	0	0	0	0	0	0
ENSRNA049435187	0	0	0	0	0	0	0	0
ENSRNA049435213	0	0	0	0	0	0	0	0
ENSRNA049435218	0	0	0	0	0	0	0	0
ENSRNA049435227	0	0	0	0	0	0	0	0
ENSRNA049435241	0	0	0	0	0	0	0	0
ENSRNA049435252	0	0	0	0	0	0	0	0
ENSRNA049435261	0	0	0	0	0	0	0	0
ENSRNA049435278	0	0	0	0	0	0	0	0
ENSRNA049435286	0	0	0	0	0	0	0	0
ENSRNA049435316	0	0	0	0	0	0	0	0
ENSRNA049435338	0	0	0	0	0	0	0	0
ENSRNA049435350	0	0	0	0	0	0	0	0
ENSRNA049435367	0	0	0	0	0	0	0	0
ENSRNA049435384	0	0	0	0	0	0	0	0
ENSRNA049435406	0	0	0	0	0	0	0	0
ENSRNA049435415	0	0	0	0	0	0	0	0
ENSRNA049435460	0	0	0	0	0	0	0	0
ENSRNA049435486	0	0	0	0	0	0	0	0
ENSRNA049435496	0	0	0	0	0	0	0	0
ENSRNA049435511	0	0	0	0	0	0	0	0
ENSRNA049435516	0	0	0	0	0	0	0	0
ENSRNA049435522	0	0	0	0	0	0	0	0
ENSRNA049435544	0	0	0	0	0	0	0	0
ENSRNA049435562	0	0	0	0	0	0	0	0
ENSRNA049435568	0	0	0	0	0	0	0	0
ENSRNA049435583	0	0	0	0	0	0	0	0
ENSRNA049435603	0	0	0	0	0	0	0	0
ENSRNA049435617	0	0	0	0	0	0	0	0
ENSRNA049435627	0	0	0	0	0	0	0	0
ENSRNA049435640	0	0	0	0	0	0	0	0
ENSRNA049435655	0	0	0	0	0	0	0	0
ENSRNA049435664	0	0	0	0	0	0	0	0
ENSRNA049435672	0	0	0	0	0	0	0	0
ENSRNA049435680	0	0	0	0	0	0	0	0
ENSRNA049435689	0	0	0	0	0	0	0	0
ENSRNA049435705	0	0	0	0	0	0	0	0
ENSRNA049435721	0	0	0	0	0	0	0	0
ENSRNA049435755	0	0	0	0	0	0	0	0
ENSRNA049435784	0	0	0	0	0	0	0	0
ENSRNA049435793	0	0	0	0	0	0	0	0
ENSRNA049435849	0	0	0	0	0	0	0	0
ENSRNA049435886	0	0	0	0	0	0	0	0
ENSRNA049435903	0	0	0	0	0	0	0	0
ENSRNA049435908	0	0	0	0	0	0	0	0
ENSRNA049435921	0	0	0	0	0	0	0	0
ENSRNA049435936	0	0	0	0	0	0	0	0
ENSRNA049435957	0	0	0	0	0	0	0	0
ENSRNA049435970	0	0	0	0	0	0	0	0
ENSRNA049435980	0	0	0	0	0	0	0	0
ENSRNA049435991	0	0	0	0	0	0	0	0
ENSRNA049435999	0	0	0	0	0	0	0	0
ENSRNA049436007	0	0	0	0	0	0	0	0
ENSRNA049436025	0	0	0	0	0	0	0	0
ENSRNA049436044	0	0	0	0	0	0	0	0
ENSRNA049436065	0	0	0	0	0	0	0	0
ENSRNA049436078	0	0	0	0	0	0	0	0
ENSRNA049436090	0	0	0	0	0	0	0	0
ENSRNA049436101	0	0	0	0	0	0	0	0
ENSRNA049436112	0	0	0	0	0	0	0	0
ENSRNA049436123	0	0	0	0	0	0	0	0
ENSRNA049436136	0	0	0	0	0	0	0	0
ENSRNA049436146	0	0	0	0	0	0	0	0
ENSRNA049436161	0	0	0	0	0	0	0	0
ENSRNA049436217	0	0	0	0	0	0	0	0
ENSRNA049436229	0	0	0	0	0	0	0	0
ENSRNA049436234	0	0	0	0	0	0	0	0
ENSRNA049436266	0	0	0	0	0	0	0	0
ENSRNA049436277	0	0	0	0	0	0	0	0
ENSRNA049436288	0	0	0	0	0	0	0	0
ENSRNA049436303	0	0	0	0	0	0	0	0
ENSRNA049436314	0	0	0	0	0	0	0	0
ENSRNA049436325	0	0	0	0	0	0	0	0
ENSRNA049436336	0	0	0	0	0	0	0	0
ENSRNA049436342	0	0	0	0	0	0	0	0
ENSRNA049436355	0	0	0	0	0	0	0	0
ENSRNA049436387	0	0	0	0	0	0	0	0
ENSRNA049436422	0	0	0	0	0	0	0	0
ENSRNA049436441	0	0	0	0	0	0	0	0
ENSRNA049436452	0	0	0	0	0	0	0	0
ENSRNA049436480	0	0	0	0	0	0	0	0
ENSRNA049436514	0	0	0	0	0	0	0	0
ENSRNA049436526	0	0	0	0	0	0	0	0
ENSRNA049436531	0	0	0	0	0	0	0	0
ENSRNA049436537	0	0	0	0	0	0	0	0
ENSRNA049436562	0	0	0	0	0	0	0	0
ENSRNA049436586	0	0	0	0	0	0	0	0
ENSRNA049436596	0	0	0	0	0	0	0	0
ENSRNA049436619	0	0	0	0	0	0	0	0
ENSRNA049436629	0	0	0	0	0	0	0	0
ENSRNA049436659	0	0	0	0	0	0	0	0
ENSRNA049436669	0	0	0	0	0	0	0	0
ENSRNA049436690	0	0	0	0	0	0	0	0
ENSRNA049436738	0	0	0	0	0	0	0	0
ENSRNA049436748	0	0	0	0	0	0	0	0
ENSRNA049436761	0	0	0	0	0	0	0	0
ENSRNA049436774	0	0	0	0	0	0	0	0
ENSRNA049436791	0	0	0	0	0	0	0	0
ENSRNA049436802	0	0	0	0	0	0	0	0
ENSRNA049436813	0	0	0	0	0	0	0	0
ENSRNA049436829	0	0	0	0	0	0	0	0
ENSRNA049436842	0	0	0	0	0	0	0	0
ENSRNA049436858	0	0	0	0	0	0	0	0
ENSRNA049436869	0	0	0	0	0	0	0	0
ENSRNA049436886	0	0	0	0	0	0	0	0
ENSRNA049436915	0	0	0	0	0	0	0	0
ENSRNA049436954	0	0	0	0	0	0	0	0
ENSRNA049436963	0	0	0	0	0	0	0	0
ENSRNA049436976	0	0	0	0	0	0	0	0
ENSRNA049437016	0	0	0	0	0	0	0	0
ENSRNA049437032	0	0	0	0	0	0	0	0
ENSRNA049437042	0	0	0	0	0	0	0	0
ENSRNA049437052	0	0	0	0	0	0	0	0
ENSRNA049437061	0	0	0	0	0	0	0	0
ENSRNA049437066	0	0	0	0	0	0	0	0
ENSRNA049437072	0	0	0	0	0	0	0	0
ENSRNA049437091	0	0	0	0	0	0	0	0
ENSRNA049437113	0	0	0	0	0	0	0	0
ENSRNA049437117	0	0	0	0	0	0	0	0
ENSRNA049437139	0	0	0	0	0	0	0	0
ENSRNA049437195	0	0	0	0	0	0	0	0
ENSRNA049437228	0	0	0	0	0	0	0	0
ENSRNA049437254	0	0	0	0	0	0	0	0
ENSRNA049437262	0	0	0	0	0	0	0	0
ENSRNA049437269	0	0	0	0	0	0	0	0
ENSRNA049437285	0	0	0	0	0	0	0	0
ENSRNA049437294	0	0	0	0	0	0	0	0
ENSRNA049437305	0	0	0	0	0	0	0	0
ENSRNA049437314	0	0	0	0	0	0	0	0
ENSRNA049437321	0	0	0	0	0	0	0	0
ENSRNA049437323	0	0	0	0	0	0	0	0
ENSRNA049437331	0	0	0	0	0	0	0	0
ENSRNA049437343	0	0	0	0	0	0	0	0
ENSRNA049437355	0	0	0	0	0	0	0	0
ENSRNA049437377	0	0	0	0	0	0	0	0
ENSRNA049437386	0	0	0	0	0	0	0	0
ENSRNA049437397	0	0	0	0	0	0	0	0
ENSRNA049437398	0	0	0	0	0	0	0	0
ENSRNA049437399	0	0	0	0	0	0	0	0
ENSRNA049437406	0	0	0	0	0	0	0	0
ENSRNA049437410	0	0	0	0	0	0	0	0
ENSRNA049437425	0	0	0	0	0	0	0	0
ENSRNA049437429	0	0	0	0	0	0	0	0
ENSRNA049437434	0	0	0	0	0	0	0	0
ENSRNA049437444	0	0	0	0	0	0	0	0
ENSRNA049437453	0	0	0	0	0	0	0	0
ENSRNA049437476	0	0	0	0	0	0	0	0
ENSRNA049437481	0	0	0	0	0	0	0	0
ENSRNA049437484	0	0	0	0	0	0	0	0
ENSRNA049437514	0	0	0	0	0	0	0	0
ENSRNA049437539	0	0	0	0	0	0	0	0
ENSRNA049437551	0	0	0	0	0	0	0	0
ENSRNA049437555	0	0	0	0	0	0	0	0
ENSRNA049437581	0	0	0	0	0	0	0	0
ENSRNA049437596	0	0	0	0	0	0	0	0
ENSRNA049437606	0	0	0	0	0	0	0	0
ENSRNA049437621	0	0	0	0	0	0	0	0
ENSRNA049437627	0	0	0	0	0	0	0	0
ENSRNA049437653	0	0	0	0	0	0	0	0
ENSRNA049437663	0	0	0	0	0	0	0	0
ENSRNA049437681	0	0	0	0	0	0	0	0
ENSRNA049437696	0	0	0	0	0	0	0	0
ENSRNA049437703	0	0	0	0	0	0	0	0
ENSRNA049437706	0	0	0	0	0	0	0	0
ENSRNA049437725	0	0	0	0	0	0	0	0
ENSRNA049437749	0	0	0	0	0	0	0	0
ENSRNA049437754	0	0	0	0	0	0	0	0
ENSRNA049437781	0	0	0	0	0	0	0	0
ENSRNA049437795	0	0	0	0	0	0	0	0
ENSRNA049437817	0	0	0	0	0	0	0	0
ENSRNA049437824	0	0	0	0	0	0	0	0
ENSRNA049437840	0	0	0	0	0	0	0	0
ENSRNA049437851	0	0	0	0	0	0	0	0
ENSRNA049437867	0	0	0	0	0	0	0	0
ENSRNA049437914	0	0	0	0	0	0	0	0
ENSRNA049437920	0	0	0	0	0	0	0	0
ENSRNA049437942	0	0	0	0	0	0	0	0
ENSRNA049437959	0	0	0	0	0	0	0	0
ENSRNA049437980	0	0	0	0	0	0	0	0
ENSRNA049437992	0	0	0	0	0	0	0	0
ENSRNA049438066	0	0	0	0	0	0	0	0
ENSRNA049438087	0	0	0	0	0	0	0	0
ENSRNA049438108	0	0	0	0	0	0	0	0
ENSRNA049438125	0	0	0	0	0	0	0	0
ENSRNA049438146	0	0	0	0	0	0	0	0
ENSRNA049438160	0	0	0	0	0	0	0	0
ENSRNA049438166	0	0	0	0	0	0	0	0
ENSRNA049438183	0	0	0	0	0	0	0	0
ENSRNA049438198	0	0	0	0	0	0	0	0
ENSRNA049438205	0	0	0	0	0	0	0	0
ENSRNA049438217	0	0	0	0	0	0	0	0
ENSRNA049438236	0	0	0	0	0	0	0	0
ENSRNA049438251	0	0	0	0	0	0	0	0
ENSRNA049438259	0	0	0	0	0	0	0	0
ENSRNA049438274	0	0	0	0	0	0	0	0
ENSRNA049438301	0	0	0	0	0	0	0	0
ENSRNA049438356	0	0	0	0	0	0	0	0
ENSRNA049438364	0	0	0	0	0	0	0	0
ENSRNA049438390	0	0	0	0	0	0	0	0
ENSRNA049438446	0	0	0	0	0	0	0	0
ENSRNA049438471	0	0	0	0	0	0	0	0
ENSRNA049438478	0	0	0	0	0	0	0	0
ENSRNA049438488	0	0	0	0	0	0	0	0
ENSRNA049438505	0	0	0	0	0	0	0	0
ENSRNA049438516	0	0	0	0	0	0	0	0
ENSRNA049438527	0	0	0	0	0	0	0	0
ENSRNA049438569	0	0	0	0	0	0	0	0
ENSRNA049438575	0	0	0	0	0	0	0	0
ENSRNA049438585	0	0	0	0	0	0	0	0
ENSRNA049438601	0	0	0	0	0	0	0	0
ENSRNA049438609	0	0	0	0	0	0	0	0
ENSRNA049438617	0	0	0	0	0	0	0	0
ENSRNA049438631	0	0	0	0	0	0	0	0
ENSRNA049438641	0	0	0	0	0	0	0	0
ENSRNA049438654	0	0	0	0	0	0	0	0
ENSRNA049438682	0	0	0	0	0	0	0	0
ENSRNA049438702	0	0	0	0	0	0	0	0
ENSRNA049438708	0	0	0	0	0	0	0	0
ENSRNA049438722	0	0	0	0	0	0	0	0
ENSRNA049438732	0	0	0	0	0	0	0	0
ENSRNA049438743	0	0	0	0	0	0	0	0
ENSRNA049438768	0	0	0	0	0	0	0	0
ENSRNA049438799	0	0	0	0	0	0	0	0
ENSRNA049438808	0	0	0	0	0	0	0	0
ENSRNA049438819	0	0	0	0	0	0	0	0
ENSRNA049438826	0	0	0	0	0	0	0	0
ENSRNA049438836	0	0	0	0	0	0	0	0
ENSRNA049438848	0	0	0	0	0	0	0	0
ENSRNA049438857	0	0	0	0	0	0	0	0
ENSRNA049438865	0	0	0	0	0	0	0	0
ENSRNA049438892	0	0	0	0	0	0	0	0
ENSRNA049438907	0	0	0	0	0	0	0	0
ENSRNA049438914	0	0	0	0	0	0	0	0
ENSRNA049438928	0	0	0	0	0	0	0	0
ENSRNA049438938	0	0	0	0	0	0	0	0
ENSRNA049438953	0	0	0	0	0	0	0	0
ENSRNA049438960	0	0	0	0	0	0	0	0
ENSRNA049438970	0	0	0	0	0	0	0	0
ENSRNA049438979	0	0	0	0	0	0	0	0
ENSRNA049438991	0	0	0	0	0	0	0	0
ENSRNA049439007	0	0	0	0	0	0	0	0
ENSRNA049439020	0	0	0	0	0	0	0	0
ENSRNA049439028	0	0	0	0	0	0	0	0
ENSRNA049439034	0	0	0	0	0	0	0	0
ENSRNA049439044	0	0	0	0	0	0	0	0
ENSRNA049439066	0	0	0	0	0	0	0	0
ENSRNA049439076	0	0	0	0	0	0	0	0
ENSRNA049439113	0	0	0	0	0	0	0	0
ENSRNA049439166	0	0	0	0	0	0	0	0
ENSRNA049439182	0	0	0	0	0	0	0	0
ENSRNA049439190	0	0	0	0	0	0	0	0
ENSRNA049439200	0	0	0	0	0	0	0	0
ENSRNA049439234	0	0	0	0	0	0	0	0
ENSRNA049439258	0	0	0	0	0	0	0	0
ENSRNA049439270	0	0	0	0	0	0	0	0
ENSRNA049439285	0	0	0	0	0	0	0	0
ENSRNA049439293	0	0	0	0	0	0	0	0
ENSRNA049439330	0	0	0	0	0	0	0	0
ENSRNA049439340	0	0	0	0	0	0	0	0
ENSRNA049439352	0	0	0	0	0	0	0	0
ENSRNA049439365	0	0	0	0	0	0	0	0
ENSRNA049439380	0	0	0	0	0	0	0	0
ENSRNA049439391	0	0	0	0	0	0	0	0
ENSRNA049439396	0	0	0	0	0	0	0	0
ENSRNA049439405	0	0	0	0	0	0	0	0
ENSRNA049439414	0	0	0	0	0	0	0	0
ENSRNA049439427	0	0	0	0	0	0	0	0
ENSRNA049439449	0	0	0	0	0	0	0	0
ENSRNA049439477	0	0	0	0	0	0	0	0
ENSRNA049439493	0	0	0	0	0	0	0	0
ENSRNA049439514	0	0	0	0	0	0	0	0
ENSRNA049439529	0	0	0	0	0	0	0	0
ENSRNA049439544	0	0	0	0	0	0	0	0
ENSRNA049439557	0	0	0	0	0	0	0	0
ENSRNA049439566	0	0	0	0	0	0	0	0
ENSRNA049439575	0	0	0	0	0	0	0	0
ENSRNA049439581	0	0	0	0	0	0	0	0
ENSRNA049439601	0	0	0	0	0	0	0	0
ENSRNA049439628	0	0	0	0	0	0	0	0
ENSRNA049439638	0	0	0	0	0	0	0	0
ENSRNA049439649	0	0	0	0	0	0	0	0
ENSRNA049439665	0	0	0	0	0	0	0	0
ENSRNA049439675	0	0	0	0	0	0	0	0
ENSRNA049439680	0	0	0	0	0	0	0	0
ENSRNA049439711	0	0	0	0	0	0	0	0
ENSRNA049439724	0	0	0	0	0	0	0	0
ENSRNA049439741	0	0	0	0	0	0	0	0
ENSRNA049439750	0	0	0	0	0	0	0	0
ENSRNA049439757	0	0	0	0	0	0	0	0
ENSRNA049439762	0	0	0	0	0	0	0	0
ENSRNA049439767	0	0	0	0	0	0	0	0
ENSRNA049439794	0	0	0	0	0	0	0	0
ENSRNA049439801	0	0	0	0	0	0	0	0
ENSRNA049439816	0	0	0	0	0	0	0	0
ENSRNA049439852	0	0	0	0	0	0	0	0
ENSRNA049439865	0	0	0	0	0	0	0	0
ENSRNA049439882	0	0	0	0	0	0	0	0
ENSRNA049439917	0	0	0	0	0	0	0	0
ENSRNA049439928	0	0	0	0	0	0	0	0
ENSRNA049439938	0	0	0	0	0	0	0	0
ENSRNA049439964	0	0	0	0	0	0	0	0
ENSRNA049439973	0	0	0	0	0	0	0	0
ENSRNA049439981	0	0	0	0	0	0	0	0
ENSRNA049440011	0	0	0	0	0	0	0	0
ENSRNA049440022	0	0	0	0	0	0	0	0
ENSRNA049440030	0	0	0	0	0	0	0	0
ENSRNA049440044	0	0	0	0	0	0	0	0
ENSRNA049440052	0	0	0	0	0	0	0	0
ENSRNA049440086	0	0	0	0	0	0	0	0
ENSRNA049440119	0	0	0	0	0	0	0	0
ENSRNA049440131	0	0	0	0	0	0	0	0
ENSRNA049440169	0	0	0	0	0	0	0	0
ENSRNA049440180	0	0	0	0	0	0	0	0
ENSRNA049440234	0	0	0	0	0	0	0	0
ENSRNA049440239	0	0	0	0	0	0	0	0
ENSRNA049440267	0	0	0	0	0	0	0	0
ENSRNA049440282	0	0	0	0	0	0	0	0
ENSRNA049440320	0	0	0	0	0	0	0	0
ENSRNA049440343	0	0	0	0	0	0	0	0
ENSRNA049440359	0	0	0	0	0	0	0	0
ENSRNA049440405	0	0	0	0	0	0	0	0
ENSRNA049440450	0	0	0	0	0	0	0	0
ENSRNA049440487	0	0	0	0	0	0	0	0
ENSRNA049440509	0	0	0	0	0	0	0	0
ENSRNA049440525	0	0	0	0	0	0	0	0
ENSRNA049440542	0	0	0	0	0	0	0	0
ENSRNA049440552	0	0	0	0	0	0	0	0
ENSRNA049440563	0	0	0	0	0	0	0	0
ENSRNA049440586	0	0	0	0	0	0	0	0
ENSRNA049440596	0	0	0	0	0	0	0	0
ENSRNA049440611	0	0	0	0	0	0	0	0
ENSRNA049440619	0	0	0	0	0	0	0	0
ENSRNA049440635	0	0	0	0	0	0	0	0
ENSRNA049440659	0	0	0	0	0	0	0	0
ENSRNA049440672	0	0	0	0	0	0	0	0
ENSRNA049440719	0	0	0	0	0	0	0	0
ENSRNA049440731	0	0	0	0	0	0	0	0
ENSRNA049440743	0	0	0	0	0	0	0	0
ENSRNA049440755	0	0	0	0	0	0	0	0
ENSRNA049440768	0	0	0	0	0	0	0	0
ENSRNA049440901	0	0	0	0	0	0	0	0
ENSRNA049440918	0	0	0	0	0	0	0	0
ENSRNA049440925	0	0	0	0	0	0	0	0
ENSRNA049440936	0	0	0	0	0	0	0	0
ENSRNA049440975	0	0	0	0	0	0	0	0
ENSRNA049440984	0	0	0	0	0	0	0	0
ENSRNA049441008	0	0	0	0	0	0	0	0
ENSRNA049441025	0	0	0	0	0	0	0	0
ENSRNA049441050	0	0	0	0	0	0	0	0
ENSRNA049441073	0	0	0	0	0	0	0	0
ENSRNA049441091	0	0	0	0	0	0	0	0
ENSRNA049441101	0	0	0	0	0	0	0	0
ENSRNA049441109	0	0	0	0	0	0	0	0
ENSRNA049441125	0	0	0	0	0	0	0	0
ENSRNA049441133	0	0	0	0	0	0	0	0
ENSRNA049441145	0	0	0	0	0	0	0	0
ENSRNA049441151	0	0	0	0	0	0	0	0
ENSRNA049441163	0	0	0	0	0	0	0	0
ENSRNA049441181	0	0	0	0	0	0	0	0
ENSRNA049441215	0	0	0	0	0	0	0	0
ENSRNA049441230	0	0	0	0	0	0	0	0
ENSRNA049441257	0	0	0	0	0	0	0	0
ENSRNA049441278	0	0	0	0	0	0	0	0
ENSRNA049441286	0	0	0	0	0	0	0	0
ENSRNA049441296	0	0	0	0	0	0	0	0
ENSRNA049441305	0	0	0	0	0	0	0	0
ENSRNA049441321	0	0	0	0	0	0	0	0
ENSRNA049441331	0	0	0	0	0	0	0	0
ENSRNA049441352	0	0	0	0	0	0	0	0
ENSRNA049441362	0	0	0	0	0	0	0	0
ENSRNA049441376	0	0	0	0	0	0	0	0
ENSRNA049441387	0	0	0	0	0	0	0	0
ENSRNA049441391	0	0	0	0	0	0	0	0
ENSRNA049441420	0	0	0	0	0	0	0	0
ENSRNA049441440	0	0	0	0	0	0	0	0
ENSRNA049441452	0	0	0	0	0	0	0	0
ENSRNA049441461	0	0	0	0	0	0	0	0
ENSRNA049441472	0	0	0	0	0	0	0	0
ENSRNA049441485	0	0	0	0	0	0	0	0
ENSRNA049441498	0	0	0	0	0	0	0	0
ENSRNA049441509	0	0	0	0	0	0	0	0
ENSRNA049441519	0	0	0	0	0	0	0	0
ENSRNA049441524	0	0	0	0	0	0	0	0
ENSRNA049441554	0	0	0	0	0	0	0	0
ENSRNA049441563	0	0	0	0	0	0	0	0
ENSRNA049441575	0	0	0	0	0	0	0	0
ENSRNA049441590	0	0	0	0	0	0	0	0
ENSRNA049441615	0	0	0	0	0	0	0	0
ENSRNA049441636	0	0	0	0	0	0	0	0
ENSRNA049441649	0	0	0	0	0	0	0	0
ENSRNA049441653	0	0	0	0	0	0	0	0
ENSRNA049441666	0	0	0	0	0	0	0	0
ENSRNA049441698	0	0	0	0	0	0	0	0
ENSRNA049441708	0	0	0	0	0	0	0	0
ENSRNA049441748	0	0	0	0	0	0	0	0
ENSRNA049441801	0	0	0	0	0	0	0	0
ENSRNA049441879	0	0	0	0	0	0	0	0
ENSRNA049441920	0	0	0	0	0	0	0	0
ENSRNA049441956	0	0	0	0	0	0	0	0
ENSRNA049441966	0	0	0	0	0	0	0	0
ENSRNA049441986	0	0	0	0	0	0	0	0
ENSRNA049442001	0	0	0	0	0	0	0	0
ENSRNA049442025	0	0	0	0	0	0	0	0
ENSRNA049442064	0	0	0	0	0	0	0	0
ENSRNA049442082	0	0	0	0	0	0	0	0
ENSRNA049442089	0	0	0	0	0	0	0	0
ENSRNA049442101	0	0	0	0	0	0	0	0
ENSRNA049442121	0	0	0	0	0	0	0	0
ENSRNA049442127	0	0	0	0	0	0	0	0
ENSRNA049442150	0	0	0	0	0	0	0	0
ENSRNA049442170	0	0	0	0	0	0	0	0
ENSRNA049442178	0	0	0	0	0	0	0	0
ENSRNA049442186	0	0	0	0	0	0	0	0
ENSRNA049442194	0	0	0	0	0	0	0	0
ENSRNA049442216	0	0	0	0	0	0	0	0
ENSRNA049442231	0	0	0	0	0	0	0	0
ENSRNA049442253	0	0	0	0	0	0	0	0
ENSRNA049442267	0	0	0	0	0	0	0	0
ENSRNA049442286	0	0	0	0	0	0	0	0
ENSRNA049442292	0	0	0	0	0	0	0	0
ENSRNA049442322	0	0	0	0	0	0	0	0
ENSRNA049442329	0	0	0	0	0	0	0	0
ENSRNA049442335	0	0	0	0	0	0	0	0
ENSRNA049442410	0	0	0	0	0	0	0	0
ENSRNA049442418	0	0	0	0	0	0	0	0
ENSRNA049442429	0	0	0	0	0	0	0	0
ENSRNA049442436	0	0	0	0	0	0	0	0
ENSRNA049442441	0	0	0	0	0	0	0	0
ENSRNA049442452	0	0	0	0	0	0	0	0
ENSRNA049442468	0	0	0	0	0	0	0	0
ENSRNA049442480	0	0	0	0	0	0	0	0
ENSRNA049442507	0	0	0	0	0	0	0	0
ENSRNA049442530	0	0	0	0	0	0	0	0
ENSRNA049442551	0	0	0	0	0	0	0	0
ENSRNA049442560	0	0	0	0	0	0	0	0
ENSRNA049442591	0	0	0	0	0	0	0	0
ENSRNA049442615	0	0	0	0	0	0	0	0
ENSRNA049442626	0	0	0	0	0	0	0	0
ENSRNA049442635	0	0	0	0	0	0	0	0
ENSRNA049442655	0	0	0	0	0	0	0	0
ENSRNA049442664	0	0	0	0	0	0	0	0
ENSRNA049442680	0	0	0	0	0	0	0	0
ENSRNA049442693	0	0	0	0	0	0	0	0
ENSRNA049442704	0	0	0	0	0	0	0	0
ENSRNA049442712	0	0	0	0	0	0	0	0
ENSRNA049442723	0	0	0	0	0	0	0	0
ENSRNA049442731	0	0	0	0	0	0	0	0
ENSRNA049442737	0	0	0	0	0	0	0	0
ENSRNA049442745	0	0	0	0	0	0	0	0
ENSRNA049442787	0	0	0	0	0	0	0	0
ENSRNA049442832	0	0	0	0	0	0	0	0
ENSRNA049442857	0	0	0	0	0	0	0	0
ENSRNA049442866	0	0	0	0	0	0	0	0
ENSRNA049442882	0	0	0	0	0	0	0	0
ENSRNA049442970	0	0	0	0	0	0	0	0
ENSRNA049443063	0	0	0	0	0	0	0	0
ENSRNA049443154	0	0	0	0	0	0	0	0
ENSRNA049443176	0	0	0	0	0	0	0	0
ENSRNA049443193	0	0	0	0	0	0	0	0
ENSRNA049443212	0	0	0	0	0	0	0	0
ENSRNA049443239	0	0	0	0	0	0	0	0
ENSRNA049443262	0	0	0	0	0	0	0	0
ENSRNA049443289	0	0	0	0	0	0	0	0
ENSRNA049443301	0	0	0	0	0	0	0	0
ENSRNA049443308	0	0	0	0	0	0	0	0
ENSRNA049443334	0	0	0	0	0	0	0	0
ENSRNA049443355	0	0	0	0	0	0	0	0
ENSRNA049443371	0	0	0	0	0	0	0	0
ENSRNA049443385	0	0	0	0	0	0	0	0
ENSRNA049443395	0	0	0	0	0	0	0	0
ENSRNA049443423	0	0	0	0	0	0	0	0
ENSRNA049443436	0	0	0	0	0	0	0	0
ENSRNA049443455	0	0	0	0	0	0	0	0
ENSRNA049443463	0	0	0	0	0	0	0	0
ENSRNA049443479	0	0	0	0	0	0	0	0
ENSRNA049443493	0	0	0	0	0	0	0	0
ENSRNA049443514	0	0	0	0	0	0	0	0
ENSRNA049443522	0	0	0	0	0	0	0	0
ENSRNA049443527	0	0	0	0	0	0	0	0
ENSRNA049443543	0	0	0	0	0	0	0	0
ENSRNA049443555	0	0	0	0	0	0	0	0
ENSRNA049443567	0	0	0	0	0	0	0	0
ENSRNA049443572	0	0	0	0	0	0	0	0
ENSRNA049443584	0	0	0	0	0	0	0	0
ENSRNA049443590	0	0	0	0	0	0	0	0
ENSRNA049443601	0	0	0	0	0	0	0	0
ENSRNA049443624	0	0	0	0	0	0	0	0
ENSRNA049443636	0	0	0	0	0	0	0	0
ENSRNA049443638	0	0	0	0	0	0	0	0
ENSRNA049443662	0	0	0	0	0	0	0	0
ENSRNA049443670	0	0	0	0	0	0	0	0
ENSRNA049443680	0	0	0	0	0	0	0	0
ENSRNA049443692	0	0	0	0	0	0	0	0
ENSRNA049443703	0	0	0	0	0	0	0	0
ENSRNA049443718	0	0	0	0	0	0	0	0
ENSRNA049443725	0	0	0	0	0	0	0	0
ENSRNA049443732	0	0	0	0	0	0	0	0
ENSRNA049443737	0	0	0	0	0	0	0	0
ENSRNA049443751	0	0	0	0	0	0	0	0
ENSRNA049443767	0	0	0	0	0	0	0	0
ENSRNA049453046	0	0	0	0	0	0	0	0
ENSRNA049453104	0	0	0	0	0	0	0	0
ENSRNA049453112	0	0	0	0	0	0	0	0
ENSRNA049453121	0	0	0	0	0	0	0	0
ENSRNA049453138	0	0	0	0	0	0	0	0
ENSRNA049453145	0	0	0	0	0	0	0	0
ENSRNA049453153	0	0	0	0	0	0	0	0
ENSRNA049453162	0	0	0	0	0	0	0	0
ENSRNA049453169	0	0	0	0	0	0	0	0
ENSRNA049453182	0	0	0	0	0	0	0	0
ENSRNA049453193	0	0	0	0	0	0	0	0
ENSRNA049453217	0	0	0	0	0	0	0	0
ENSRNA049453223	0	0	0	0	0	0	0	0
ENSRNA049453237	0	0	0	0	0	0	0	0
ENSRNA049453249	0	0	0	0	0	0	0	0
ENSRNA049453270	0	0	0	0	0	0	0	0
ENSRNA049453282	0	0	0	0	0	0	0	0
ENSRNA049453292	0	0	0	0	0	0	0	0
ENSRNA049453305	0	0	0	0	0	0	0	0
ENSRNA049453314	0	0	0	0	0	0	0	0
ENSRNA049453337	0	0	0	0	0	0	0	0
ENSRNA049453355	0	0	0	0	0	0	0	0
ENSRNA049453367	0	0	0	0	0	0	0	0
ENSRNA049453397	0	0	0	0	0	0	0	0
ENSRNA049453407	0	0	0	0	0	0	0	0
ENSRNA049453434	0	0	0	0	0	0	0	0
ENSRNA049453444	0	0	0	0	0	0	0	0
ENSRNA049453455	0	0	0	0	0	0	0	0
ENSRNA049453466	0	0	0	0	0	0	0	0
ENSRNA049453478	0	0	0	0	0	0	0	0
ENSRNA049453489	0	0	0	0	0	0	0	0
ENSRNA049453500	0	0	0	0	0	0	0	0
ENSRNA049453513	0	0	0	0	0	0	0	0
ENSRNA049453529	0	0	0	0	0	0	0	0
ENSRNA049453534	0	0	0	0	0	0	0	0
ENSRNA049453552	0	0	0	0	0	0	0	0
ENSRNA049453557	0	0	0	0	0	0	0	0
ENSRNA049453586	0	0	0	0	0	0	0	0
ENSRNA049453590	0	0	0	0	0	0	0	0
ENSRNA049453605	0	0	0	0	0	0	0	0
ENSRNA049453619	0	0	0	0	0	0	0	0
ENSRNA049453633	0	0	0	0	0	0	0	0
ENSRNA049453651	27	9	0	6	0	7	21	25
ENSRNA049453662	0	0	0	0	0	0	0	0
ENSRNA049453676	12	4	3	9	0	0	2	5
ENSRNA049453687	0	0	0	0	0	0	0	0
ENSRNA049453702	0	0	0	0	0	0	0	0
ENSRNA049453730	0	0	1	0	2	0	1	0
ENSRNA049453746	0	0	0	0	0	0	0	0
ENSRNA049453763	0	0	0	0	0	0	0	0
ENSRNA049453779	0	0	0	0	0	0	0	0
ENSRNA049453880	0	0	0	0	0	0	0	0
ENSRNA049453887	0	0	0	0	0	0	0	0
ENSRNA049453899	0	0	0	0	0	0	0	0
ENSRNA049453925	0	0	0	0	0	0	0	0
ENSRNA049453938	0	0	0	0	0	0	0	0
ENSRNA049453953	0	0	0	0	0	0	0	0
ENSRNA049453966	0	0	0	0	0	0	0	0
ENSRNA049453984	0	0	0	0	0	0	0	0
ENSRNA049453997	0	0	0	0	0	0	0	0
ENSRNA049454008	0	0	0	0	0	0	0	0
ENSRNA049454021	0	0	0	0	0	0	0	0
ENSRNA049454037	0	0	0	0	0	0	0	0
ENSRNA049454049	0	0	0	0	0	0	0	0
ENSRNA049454064	9	0	3	1	0	1	2	3
ENSRNA049454082	0	0	0	0	0	0	0	0
ENSRNA049454097	1	0	0	0	0	0	0	1
ENSRNA049454112	171	56	22	60	2	34	82	82
ENSRNA049454129	59	12	6	23	0	1	6	13
ENSRNA049454141	2	0	0	0	0	1	2	0
ENSRNA049454161	102.03	30	7	37	1	6	36	60
ENSRNA049454179	340.97	84	23	93.13	0	64	146.19	189
ENSRNA049454212	0	0	0	0	0	0	0	0
ENSRNA049454222	0	0	0	0	0	0	0	0
ENSRNA049454231	0	0	0	0	0	0	0	0
ENSRNA049454284	0	0	0	0	0	0	0	0
ENSRNA049454330	0	0	0	0	0	0	0	0
ENSRNA049454346	0	0	0	0	0	0	0	0
ENSRNA049454359	0	0	0	0	0	0	0	0
ENSRNA049454374	0	0	0	0	0	0	0	0
ENSRNA049454401	0	0	0	0	0	0	0	0
ENSRNA049454416	0	0	0	0	0	0	0	0
ENSRNA049454436	0	0	0	0	0	0	0	0
ENSRNA049454450	0	0	0	0	0	0	0	0
ENSRNA049454467	0	1	0	0	0	0	0	0
ENSRNA049454495	0	0	0	0	0	0	0	0
ENSRNA049454513	0	0	0	0	0	0	0	0
ENSRNA049454531	4.06	3	0	1	2	3	4	11
ENSRNA049454542	4.96	7	0	1	0	0	4	10
ENSRNA049454556	15.43	7	0	4	0	3	16	22
ENSRNA049454570	0	0	0	0	0	0	0	0
ENSRNA049454581	1	0	0	0	0	1	0	0
ENSRNA049454595	0	0	0	2	0	0	0	0
ENSRNA049454618	2	0	0	0	0	0	0	0
ENSRNA049454633	19	2	0	4	0	5	10	13
ENSRNA049454702	0	0	0	0	0	0	0	0
ENSRNA049454740	0	0	0	0	0	0	0	0
ENSRNA049454747	9170	3596	3319	4627	10247	5965	8368	3697
ENSRNA049454761	0	0	0	0	0	0	0	0
ENSRNA049454780	0	0	0	0	0	0	0	0
ENSRNA049454826	0	0	0	0	0	0	0	0
ENSRNA049454836	0	0	0	0	0	0	0	0
ENSRNA049454846	0	0	0	0	0	0	0	0
ENSRNA049454858	0	0	0	0	0	0	0	0
ENSRNA049454878	0	0	0	0	0	0	0	0
ENSRNA049454887	0	0	0	0	0	0	0	0
ENSRNA049454898	0	0	0	0	0	0	0	0
ENSRNA049454910	0	0	0	0	0	0	0	0
ENSRNA049454923	0	0	0	0	0	0	0	0
ENSRNA049454931	0	0	0	0	0	0	0	0
ENSRNA049454947	0	0	0	0	0	0	0	0
ENSRNA049454955	0	0	0	0	0	0	0	0
ENSRNA049454963	0	0	0	0	0	0	0	0
ENSRNA049454974	0	0	0	0	0	0	0	0
ENSRNA049454987	0	0	0	0	0	0	0	0
ENSRNA049455003	0	0	0	0	0	0	0	0
ENSRNA049455017	0	0	0	0	0	0	0	0
ENSRNA049455032	0	0	0	0	0	0	0	0
ENSRNA049455038	0	0	0	0	0	0	0	0
ENSRNA049455052	0	0	0	0	0	0	0	0
ENSRNA049455063	0	0	0	0	0	2	0	0
ENSRNA049455079	26	6	1	4	0	2	8	12
ENSRNA049455087	8	2	2	2	0	0	5	6
ENSRNA049455100	21	11	0	1	0	2	8	14
ENSRNA049455111	0	0	1	0	0	0	0	0
ENSRNA049455172	0	0	0	0	0	0	0	0
ENSRNA049455212	0	0	0	0	0	0	0	0
ENSRNA049455246	0	0	0	0	0	0	0	0
ENSRNA049455266	0	0	0	0	0	0	0	0
ENSRNA049455300	0	0	0	0	0	0	0	0
ENSRNA049455316	0	0	0	0	0	0	0	0
ENSRNA049455329	0	0	0	0	0	0	0	0
ENSRNA049455343	0	0	0	0	0	0	0	0
ENSRNA049455362	0	0	0	0	0	0	0	0
ENSRNA049455382	0	0	0	0	0	0	0	0
ENSRNA049455395	0	0	0	0	0	0	0	0
ENSRNA049455403	0	0	0	0	0	0	0	0
ENSRNA049455476	895	335	300	390	1008	636	544	260
ENSRNA049455566	0	0	0	0	0	0	0	0
ENSRNA049455578	0	0	0	0	0	0	0	0
ENSRNA049455702	0	0	0	0	0	0	0	0
ENSRNA049455709	0	0	0	0	0	0	0	0
ENSRNA049455740	4	2	0	0	0	0	1	0
ENSRNA049455745	1	3	0	0	0	1	0	3
ENSRNA049455757	0	0	0	0	0	0	0	0
ENSRNA049455773	0	0	0	0	0	0	0	0
ENSRNA049455783	7	4	1	5.94	0	5	6.89	11.88
ENSRNA049455796	2	2	0	2.06	0	6	2.11	6.12
ENSRNA049455803	222	73	11	62.87	1	37	96.81	112
ENSRNA049455858	0	0	0	0	0	0	0	0
ENSRNA049455881	0	0	0	0	0	0	0	0
ENSRNA049455888	0	0	0	0	0	0	0	0
ENSRNA049455900	0	0	0	0	0	0	0	0
ENSRNA049455913	0	0	0	0	0	0	0	0
ENSRNA049455932	0	0	0	0	0	0	0	0
ENSRNA049455944	0	0	0	0	0	0	0	0
ENSRNA049455962	0	0	0	0	0	0	0	0
ENSRNA049455980	0	3.45	0	0	5.14	0	0	0
ENSRNA049455996	0	0	0	0	0	0	0	0
ENSRNA049456020	0	0	0	0	0	0	0	0
ENSRNA049456031	1	1	0	1	4	1	1	3
ENSRNA049456046	0	0	0	0	0	0	0	0
ENSRNA049456062	0	0	0	0	0	0	0	0
ENSRNA049456071	0	0	0	0	0	0	0	0
ENSRNA049456102	0	0	0	0	0	0	0	0
ENSRNA049456125	0	0	0	0	0	0	0	0
ENSRNA049456160	0	0	0	0	0	0	0	0
ENSRNA049456174	0	0	0	0	0	0	0	0
ENSRNA049456197	0	0	0	0	0	0	0	0
ENSRNA049456211	0	0	0	0	0	0	0	0
ENSRNA049456221	0	0	0	0	0	0	0	0
ENSRNA049456237	0	0	0	0	0	0	0	0
ENSRNA049456248	0	0	0	0	0	0	0	1
ENSRNA049456259	0	0	0	0	0	0	0	0
ENSRNA049456326	0	0	0	0	0	0	0	0
ENSRNA049456351	0	0	0	0	0	0	0	0
ENSRNA049456361	0	0	0	0	0	0	0	0
ENSRNA049456373	0	0	0	0	0	0	0	0
ENSRNA049456395	0	0	0	0	0	0	0	0
ENSRNA049456408	0	0	0	0	0	0	0	0
ENSRNA049456418	0	0	0	0	0	0	0	0
ENSRNA049456437	0	0	0	0	0	0	0	0
ENSRNA049456443	0	0	0	0	0	0	0	0
ENSRNA049456463	0	0	0	0	0	0	0	0
ENSRNA049456473	0	0	0	0	0	0	0	0
ENSRNA049456487	0	0	0	0	0	0	0	0
ENSRNA049456501	0	0	0	0	0	0	0	0
ENSRNA049456513	0	0	0	0	0	0	0	0
ENSRNA049456522	0	0	0	0	0	0	0	0
ENSRNA049456532	0	0	0	0	0	0	0	0
ENSRNA049456543	0	0	0	0	0	0	0	0
ENSRNA049456550	1	0	0	0	0	2	0	2
ENSRNA049456562	0	0	0	1	0	0	0	0
ENSRNA049456573	1	2	3	0	1	1	6	2
ENSRNA049456584	0	0	0	0	0	0	0	0
ENSRNA049456595	83	40	6	30	0	5	27	27
ENSRNA049456611	0	0	0	0	0	0	0	0
ENSRNA049456621	0	0	0	0	0	0	0	0
ENSRNA049456628	0	0	0	0	0	0	0	0
ENSRNA049456645	0	0	0	0	0	0	0	0
ENSRNA049456667	0	0	0	0	0	0	0	0
ENSRNA049456681	0	0	0	0	0	0	0	0
ENSRNA049456706	0	0	0	0	0	0	0	0
ENSRNA049456722	0	0	0	0	0	0	0	0
ENSRNA049456731	0	0	0	0	0	0	0	0
ENSRNA049456743	0	0	0	0	0	0	0	0
ENSRNA049456761	0	0	0	0	0	0	0	0
ENSRNA049456773	0	0	0	0	0	0	0	0
ENSRNA049456794	0	0	0	0	0	0	0	0
ENSRNA049456816	0	0	0	0	0	0	0	0
ENSRNA049456830	0	0	0	0	0	0	0	0
ENSRNA049456846	1	1	0	1	1.97	0	1	7
ENSRNA049456859	0	0	0	0	0	0	0	0
ENSRNA049456877	0	0	0	0	0	0	0	0
ENSRNA049456884	0	0	0	0	0	0	0	0
ENSRNA049456919	0	0	0	0	0	0	0	0
ENSRNA049456932	0	0	0	0	0	0	0	0
ENSRNA049457023	0	0	0	0	0	0	0	0
ENSRNA049457035	0	0	0	0	0	0	0	0
ENSRNA049457044	0	0	0	0	0	0	0	0
ENSRNA049457050	0	0	0	0	0	0	0	0
ENSRNA049457058	0	0	0	0	0	0	0	0
ENSRNA049457068	0	0	0	0	0	0	0	0
ENSRNA049457074	0	0	0	0	0	0	0	0
ENSRNA049457086	0	0	0	0	0	0	0	0
ENSRNA049457093	0	0	0	0	0	0	0	0
ENSRNA049457102	0	0	0	0	0	0	0	0
ENSRNA049457116	0	0	0	0	0	0	0	0
ENSRNA049457124	0	0	0	0	0	0	0	0
ENSRNA049457133	0	0	0	0	0	0	0	0
ENSRNA049457139	0	0	0	0	0	0	0	0
ENSRNA049457143	0	0	0	0	0	0	0	0
ENSRNA049457152	0	0	0	0	0	0	0	0
ENSRNA049457161	0	0	0	0	0	0	0	0
ENSRNA049457174	0	0	0	0	0	0	0	0
ENSRNA049457182	0	0	0	0	0	0	0	0
ENSRNA049457197	0	0	0	0	0	0	0	0
ENSRNA049457203	0	0	0	0	0	0	0	0
ENSRNA049457215	0	0	0	0	0	0	0	0
ENSRNA049457229	0	0	0	0	0	0	0	0
ENSRNA049457235	0	0	0	0	0	0	0	0
ENSRNA049457245	0	0	0	0	0	0	0	0
ENSRNA049457255	0	0	0	0	0	0	0	0
ENSRNA049457276	0	0	0	0	0	0	0	0
ENSRNA049457290	0	0	0	0	0	0	0	0
ENSRNA049457311	0	0	0	0	0	0	0	0
ENSRNA049457316	0	0	0	0	0	0	0	0
ENSRNA049457335	0	0	0	0	0	0	0	0
ENSRNA049457345	0	0	0	0	0	0	0	0
ENSRNA049457350	0	0	0	0	0	0	0	0
ENSRNA049457362	0	0	0	0	0	0	0	0
ENSRNA049457374	0	0	0	0	0	0	0	0
ENSRNA049457384	0	0	0	0	0	0	0	0
ENSRNA049457397	0	0	0	0	0	0	0	0
ENSRNA049457412	0	0	0	0	0	0	0	0
ENSRNA049457425	0	0	0	0	0	0	0	0
ENSRNA049457441	0	0	0	0	0	0	0	0
ENSRNA049457456	0	0	0	0	0	0	0	0
ENSRNA049457475	0	0	0	0	0	0	0	0
ENSRNA049457484	0	0	0	0	0	0	0	0
ENSRNA049457496	0	0	0	0	0	0	0	0
ENSRNA049457507	0	0	0	0	0	0	0	0
ENSRNA049457530	0	0	0	0	0	0	0	0
ENSRNA049457540	0	0	0	0	0	0	0	0
ENSRNA049457549	0	0	0	0	0	0	0	0
ENSRNA049457558	0	0	0	0	0	0	0	0
ENSRNA049457564	0	0	0	0	0	0	0	0
ENSRNA049457573	0	0	0	0	0	0	0	0
ENSRNA049457580	0	0	0	0	0	0	0	0
ENSRNA049457590	0	0	0	0	0	0	0	0
ENSRNA049457596	0	0	0	0	0	0	0	0
ENSRNA049457607	0	0	0	0	0	0	0	0
ENSRNA049457617	0	0	0	0	0	0	0	0
ENSRNA049457629	0	0	0	0	0	0	0	0
ENSRNA049457636	0	0	0	0	0	0	0	0
ENSRNA049457641	0	0	0	0	0	0	0	0
ENSRNA049457650	0	0	0	0	0	0	0	0
ENSRNA049457657	0	0	0	0	0	0	0	0
ENSRNA049457664	0	0	0	0	0	0	0	0
ENSRNA049457672	0	0	0	0	0	0	0	0
ENSRNA049457704	0	0	0	0	0	0	0	0
ENSRNA049457713	0	0	0	0	0	0	0	0
ENSRNA049457844	0	0	0	0	0	0	0	0
ENSRNA049457858	0	0	0	0	0	0	0	0
ENSRNA049457876	0	0	0	0	0	0	0	0
ENSRNA049457895	0	0	0	0	0	0	0	0
ENSRNA049457909	0	0	0	0	0	0	0	0
ENSRNA049457925	0	0	0	0	0	0	0	0
ENSRNA049457935	0	0	0	0	0	0	0	0
ENSRNA049457972	0	0	0	0	0	0	0	0
ENSRNA049457982	0	0	0	0	0	0	0	0
ENSRNA049457997	0	0	0	0	0	0	0	0
ENSRNA049458007	0	0	0	0	0	0	0	0
ENSRNA049458017	0	0	0	0	0	0	0	0
ENSRNA049458030	0	0	0	0	0	0	0	0
ENSRNA049458045	0	0	0	0	0	0	0	0
ENSRNA049458056	0	0	0	0	0	0	0	0
ENSRNA049458070	0	0	0	0	0	0	0	0
ENSRNA049458078	0	0	0	0	0	0	0	0
ENSRNA049458089	0	0	0	0	0	0	0	0
ENSRNA049458108	0	0	0	0	0	0	0	0
ENSRNA049458120	0	0	0	0	0	0	0	0
ENSRNA049458128	0	0	0	0	0	0	0	0
ENSRNA049458139	0	0	0	0	0	0	0	0
ENSRNA049458157	0	0	0	0	0	0	0	1
ENSRNA049458169	0	0	0	0	0	0	0	0
ENSRNA049458179	0	0	0	0	0	0	0	0
ENSRNA049458226	0	0	0	0	0	0	0	0
ENSRNA049458249	0	0	0	0	0	0	0	0
ENSRNA049458265	10	12	6	3	2	9	26	22
ENSRNA049458274	3	5	0	0	0	0	1	2
ENSRNA049458286	0	0	0	0	0	0	0	0
ENSRNA049458307	0	0	0	0	0	0	0	0
ENSRNA049458342	0	0	0	0	0	0	0	0
ENSRNA049458385	0	0	0	0	0	0	0	0
ENSRNA049458403	0	0	0	0	0	0	0	0
ENSRNA049458462	0	0	0	0	0	0	0	0
ENSRNA049458476	0	0	0	0	0	0	0	0
ENSRNA049458497	0	0	0	0	0	0	0	0
ENSRNA049458538	0	0	0	0	0	0	0	0
ENSRNA049458563	0	0	0	0	0	0	0	0
ENSRNA049458578	0	0	0	0	0	0	0	0
ENSRNA049458600	0	0	0	0	0	0	0	0
ENSRNA049458621	0	0	0	0	0	0	0	0
ENSRNA049458632	0	0	0	0	0	0	0	0
ENSRNA049458656	0	0	0	0	0	0	0	0
ENSRNA049458669	0	0	0	0	0	0	0	0
ENSRNA049458696	0	0	0	0	0	0	0	0
ENSRNA049458728	0	0	0	0	0	0	0	0
ENSRNA049458734	0	0	0	0	0	0	0	0
ENSRNA049458749	2	0	0	0	0	0	0	0
ENSRNA049458781	0	0	0	0	0	0	0	0
ENSRNA049458806	0	0	0	0	0	0	0	0
ENSRNA049458818	0	0	0	0	0	0	0	0
ENSRNA049458835	0	0	0	0	0	0	0	0
ENSRNA049458849	0	0	0	0	0	0	0	0
ENSRNA049458871	0	0	0	0	0	0	0	0
ENSRNA049458897	0	0	0	0	0	0	0	0
ENSRNA049458916	0	0	0	0	0	0	0	0
ENSRNA049458945	11.76	1.22	0	4.02	2.79	2.47	2.39	4.94
ENSRNA049458959	0	0	0	0	0	0	0	0
ENSRNA049458975	0	0	0	0	0	0	0	0
ENSRNA049458988	0	0	0	0	0	0	0	0
ENSRNA049458997	0	0	0	0	0	0	0	0
ENSRNA049459016	0	0	0	0	0	0	0	0
ENSRNA049459031	0	0	0	0	0	0	0	0
ENSRNA049459051	0	0	0	0	0	0	0	0
ENSRNA049459099	0	0	0	0	0	0	0	0
ENSRNA049459117	0	0	0	0	0	0	0	0
ENSRNA049459131	0	0	0	0	0	0	0	0
ENSRNA049459146	0	0	0	0	0	0	0	0
ENSRNA049459161	0	0	0	0	0	0	0	0
ENSRNA049459202	0	0	0	0	0	0	0	0
ENSRNA049459221	0	0	0	0	0	0	0	0
ENSRNA049459236	0	0	0	0	0	0	0	0
ENSRNA049459246	0	0	0	0	0	0	0	0
ENSRNA049459258	0	0	0	0	0	0	0	0
ENSRNA049459278	0	0	0	0	0	0	0	0
ENSRNA049459285	0	0	0	0	0	0	0	0
ENSRNA049459296	5	1	0	1	0	4	4	11
ENSRNA049459312	0	0	0	0	0	0	0	0
ENSRNA049459334	0	0	0	0	0	0	0	0
ENSRNA049459351	0	0	0	0	0	0	0	2
ENSRNA049459368	126.23	44.2	4.08	33.09	1	42.24	95.98	169.31
ENSRNA049459388	249.76	85.8	9.92	74.6	3	80.76	213.44	339.69
ENSRNA049459424	0	0	0	0	0	0	0	0
ENSRNA049459434	0	0	0	0	0	0	0	0
ENSRNA049459444	0	0	0	0	0	0	0	0
ENSRNA049459456	0	0	0	0	0	0	0	0
ENSRNA049459472	0	0	0	0	0	0	0	0
ENSRNA049459481	0	0	0	0	0	0	0	0
ENSRNA049459498	0	0	0	0	0	0	0	0
ENSRNA049459509	0	0	0	0	0	0	0	0
ENSRNA049459520	0	0	0	0	0	0	0	0
ENSRNA049459532	0	0	0	0	0	0	0	0
ENSRNA049459542	0	0	0	0	0	0	0	0
ENSRNA049459554	0	0	0	0	0	0	0	0
ENSRNA049459561	0	0	0	0	0	0	0	0
ENSRNA049459575	0	0	0	0	0	0	1	1
ENSRNA049459583	1	0	0	0	0	0	0	0
ENSRNA049459598	12	6	2	0	1	3	5	6
ENSRNA049459604	22.55	15	4	4	1.03	7	17	38
ENSRNA049459634	0	0	0	0	0	0	0	0
ENSRNA049459643	0	0	0	0	0	0	0	0
ENSRNA049459651	0	0	0	0	0	0	0	0
ENSRNA049459666	0	0	0	0	0	0	0	0
ENSRNA049459675	0	0	0	0	0	0	0	0
ENSRNA049459687	0	0	0	0	0	0	0	0
ENSRNA049459693	0	0	0	0	0	0	0	0
ENSRNA049459710	0	0	0	0	0	0	0	0
ENSRNA049459720	0	0	0	0	0	0	0	0
ENSRNA049459735	0	0	0	0	0	0	0	0
ENSRNA049459749	0	0	0	0	0	0	0	0
ENSRNA049459756	0	0	0	0	0	0	0	0
ENSRNA049459765	0	0	0	0	0	0	0	0
ENSRNA049459774	0	0	0	0	0	0	0	0
ENSRNA049459785	0	0	0	0	0	0	0	0
ENSRNA049459799	0	0	0	0	0	0	0	0
ENSRNA049459813	0	0	0	0	0	0	0	0
ENSRNA049459827	0	0	0	0	0	0	0	0
ENSRNA049459840	0	0	0	0	0	0	0	0
ENSRNA049459849	4	1	1	2	0	0	2	2
ENSRNA049459866	0	0	0	0	0	0	0	0
ENSRNA049459882	9	2	1	1	0	0	1	0
ENSRNA049459892	1	0	0	0	0	0	0	0
ENSRNA049459909	7	6	2	6	0	1	1	3
ENSRNA049459922	2	1	1	0	0	0	0	2
ENSRNA049459943	0	1	0	0	0	0	0	0
ENSRNA049459954	3	1	0	0	0	0	3	0
ENSRNA049459972	5	3	1	1	0	0	1	2
ENSRNA049459988	0	0	0	0	0	0	0	0
ENSRNA049459997	0	0	0	0	0	0	0	0
ENSRNA049460012	51	20	7	19	0	8	9	12
ENSRNA049460038	0	0	0	0	0	0	0	0
ENSRNA049460053	1	0	0	0	0	0	0	0
ENSRNA049460068	2	0	0	0	0	0	0	0
ENSRNA049460078	0	0	0	0	0	0	0	0
ENSRNA049460108	3163	957	794	1301	2630	1884	2752	1665
ENSRNA049460149	0	0	0	0	0	0	0	0
ENSRNA049460162	0	0	0	0	0	0	0	0
ENSRNA049460172	0	0	0	0	0	0	0	0
ENSRNA049460188	0	0	0	0	0	0	0	0
ENSRNA049460201	0	0	0	0	0	0	0	0
ENSRNA049460214	0	0	0	0	0	0	0	0
ENSRNA049460226	0	0	0	0	0	0	0	0
ENSRNA049460272	0	0	0	0	0	0	0	0
ENSRNA049460285	0	0	0	0	0	0	0	0
ENSRNA049460299	0	0	0	0	0	0	0	0
ENSRNA049460317	0	0	0	0	0	0	0	0
ENSRNA049460327	12.02	5	0	2	0	7.03	30.06	29.11
ENSRNA049460377	0	0	0	0	0	0	0	0
ENSRNA049460426	0	0	0	0	0	0	0	0
ENSRNA049460438	0	0	0	0	0	0	0	0
ENSRNA049460473	0	0	0	0	0	0	0	0
ENSRNA049460486	0	0	0	0	0	0	0	0
ENSRNA049460520	103.73	36.47	13.09	23.83	0	10.08	33.47	62.09
ENSRNA049460534	0	0	0	0	0	0	0	0
ENSRNA049460542	122.27	33.53	10.91	33.37	1	17.92	37.53	66.91
ENSRNA049460561	49.61	18.04	4	11.32	1	7.18	24.92	53.86
ENSRNA049460580	0	0	0	0	0	0	0	0
ENSRNA049460590	0	0	0	0	0	0	0	0
ENSRNA049460603	0	0	0	0	0	0	0	0
ENSRNA049460614	0	0	0	0	0	0	0	0
ENSRNA049460625	0	0	0	0	0	0	0	0
ENSRNA049460650	3.96	4.95	0	1.92	2.96	0.92	4.96	11.96
ENSRNA049460668	789.97	243.92	60.96	208.97	3.2	122.8	408.63	469.66
ENSRNA049460681	1	0	0	1	0	0	2	1
ENSRNA049460690	0	0	0	0	0	0	0	0
ENSRNA049460702	0	0	0	0	0	0	0	0
ENSRNA049460707	0	0	0	0	0	0	0	0
ENSRNA049460739	0	0	0	0	0	0	0	0
ENSRNA049460763	461.55	140.47	34.7	136.8	0	97.43	357.87	549.94
ENSRNA049460776	0	0	0	0	0	0	0	0
ENSRNA049460795	0	0	0	0	0	0	0	0
ENSRNA049460805	0	0	0	0	0	0	0	0
ENSRNA049460817	0	0	0	0	0	0	0	0
ENSRNA049460832	0	0	0	0	0	0	0	0
ENSRNA049460845	0	0	0	0	0	0	0	0
ENSRNA049460859	0	0	0	0	0	0	0	0
ENSRNA049460882	0	0	0	0	0	0	0	0
ENSRNA049460890	0	0	0	0	0	0	0	0
ENSRNA049460968	0	0	0	0	0	0	0	0
ENSRNA049460975	0	0	0	0	0	0	0	0
ENSRNA049460997	0	0	0	0	0	0	0	0
ENSRNA049461016	0	0	0	0	0	0	0	0
ENSRNA049461031	0	0	0	0	0	0	0	0
ENSRNA049461050	0	0	0	0	0	0	0	0
ENSRNA049461069	0	0	0	0	0	0	0	0
ENSRNA049461088	0	0	0	0	0	0	0	0
ENSRNA049461106	0	0	0	0	0	0	0	0
ENSRNA049461122	0	0	0	0	0	0	0	0
ENSRNA049461136	0	0	0	0	0	0	0	0
ENSRNA049461146	0	0	0	0	0	0	0	0
ENSRNA049461163	0	0	0	0	0	0	0	0
ENSRNA049461185	0	0	0	0	0	0	0	0
ENSRNA049461195	0	0	0	0	0	0	0	0
ENSRNA049461204	0	0	0	0	0	0	0	0
ENSRNA049461214	0	0	0	0	0	0	0	0
ENSRNA049461221	0	0	0	0	0	0	0	0
ENSRNA049461233	0	0	0	0	0	0	0	0
ENSRNA049461256	0	0	0	0	0	0	0	0
ENSRNA049461278	0	0	0	0	0	0	0	0
ENSRNA049461287	0	0	0	0	0	0	0	0
ENSRNA049461298	0	0	0	0	0	0	0	0
ENSRNA049461312	0	0	0	0	0	0	0	0
ENSRNA049461334	0	0	0	0	0	0	0	0
ENSRNA049461352	0	0	0	0	0	0	0	0
ENSRNA049461364	0	0	0	0	0	0	0	0
ENSRNA049461374	0	0	0	0	0	0	0	0
ENSRNA049461385	0	0	0	0	0	0	0	0
ENSRNA049461397	0	0	0	0	0	0	0	0
ENSRNA049461406	0	0	0	0	0	0	0	0
ENSRNA049461414	0	0	0	0	0	0	0	0
ENSRNA049461425	0	0	0	0	0	0	0	0
ENSRNA049461446	0	0	0	0	0	0	0	0
ENSRNA049461464	0	0	0	0	0	0	0	0
ENSRNA049461474	0	0	0	0	0	0	0	0
ENSRNA049461482	0	0	0	0	0	0	0	0
ENSRNA049461495	0	0	0	0	0	0	0	0
ENSRNA049461507	0	0	0	0	0	0	0	0
ENSRNA049461539	0	0	0	0	0	0	0	0
ENSRNA049461554	0	0	0	0	0	0	0	0
ENSRNA049461565	0	0	0	0	0	0	0	0
ENSRNA049461575	0	0	0	0	0	0	0	0
ENSRNA049461589	0	0	0	0	0	0	0	0
ENSRNA049461600	0	0	0	0	0	0	0	0
ENSRNA049461619	0	0	0	0	0	0	0	0
ENSRNA049461639	0	0	0	0	0	0	0	0
ENSRNA049461661	0	0	0	0	0	0	0	0
ENSRNA049461735	138.83	55.69	12.11	57.12	0	28.31	54.48	118.78
ENSRNA049461757	198.58	61.55	13.59	51.47	0	29.69	100.54	159.67
ENSRNA049461762	3	0	0	1	0	0	0	1
ENSRNA049461773	0	0	0	0	0	0	0	0
ENSRNA049461786	0	0	0	0	0	0	0	0
ENSRNA049461796	0	0	0	0	0	0	0	0
ENSRNA049461820	0	0	0	0	0	0	0	0
ENSRNA049461829	0	0	0	0	0	0	0	0
ENSRNA049461841	0	0	0	0	0	0	0	0
ENSRNA049461852	0	0	0	0	0	0	0	0
ENSRNA049461873	0	0	0	0	0	0	0	0
ENSRNA049461892	0	0	0	0	0	0	0	0
ENSRNA049461905	0	0	0	0	0	0	0	0
ENSRNA049461922	0	0	0	0	0	0	0	0
ENSRNA049461935	0	0	0	0	0	0	0	0
ENSRNA049461955	0	0	0	0	0	0	0	0
ENSRNA049461973	0	0	0	0	0	0	0	0
ENSRNA049461986	0	0	0	0	0	0	0	0
ENSRNA049462002	0	0	0	0	0	0	0	0
ENSRNA049462030	2749.3	941.65	775.3	1207.32	1667.43	1008.14	1137.48	484.67
ENSRNA049462050	0	0	0	0	0	0	0	0
ENSRNA049462057	0	0	0	0	0	0	0	0
ENSRNA049462068	0	0	0	0	0	0	0	0
ENSRNA049462087	0	0	0	0	0	0	0	0
ENSRNA049462120	0	0	0	0	0	0	0	0
ENSRNA049462145	11	5	3	3	1	0	6	10
ENSRNA049462151	4	1.5	0	1	0	0	3	4
ENSRNA049462162	0	0	0	0	0	0	0	0
ENSRNA049462177	4	1.5	0	1	0	0	3	4
ENSRNA049462188	0	0	0	0	0	0	0	0
ENSRNA049462194	1	1	0	0	0	0	0	0
ENSRNA049462201	0	0	0	0	0	0	0	0
ENSRNA049462208	0	0	0	1	0	0	0	0
ENSRNA049462219	0	0	0	0	0	0	0	0
ENSRNA049462229	0	0	0	0	0	0	0	0
ENSRNA049462243	0	0	0	0	0	0	0	0
ENSRNA049462251	1	1	0	0	0	0	0	0
ENSRNA049462266	0	0	0	0	0	0	0	0
ENSRNA049462274	0	0	0	0	0	0	0	0
ENSRNA049462293	0	0	0	2	0	0	1	1
ENSRNA049462310	0	0	0	0	0	0	0	0
ENSRNA049462321	0	0	0	0	0	0	0	0
ENSRNA049462347	0	0	0	0	0	0	1	0
ENSRNA049462365	0	0	0	0	0	0	0	0
ENSRNA049462388	0	0	0	0	0	0	0	0
ENSRNA049462397	0	0	0	0	0	0	0	0
ENSRNA049462412	0	0	0	0	0	0	0	0
ENSRNA049462426	0	0	0	0	0	0	0	0
ENSRNA049462441	0	0	0	0	0	0	0	0
ENSRNA049462459	0	0	0	0	0	0	0	0
ENSRNA049462468	0	0	0	0	0	0	0	0
ENSRNA049462485	0	0	0	0	0	0	0	0
ENSRNA049462496	0	0	0	0	0	0	0	0
ENSRNA049462517	0	0	0	0	0	0	0	0
ENSRNA049462545	0	0	0	0	0	0	0	0
ENSRNA049462558	0	0	0	0	0	0	0	0
ENSRNA049462574	0	0	0	0	0	0	0	0
ENSRNA049462585	0	0	0	0	0	0	0	0
ENSRNA049462601	0	0	0	0	0	0	0	0
ENSRNA049462622	179	48	11	64	1	64	158	192
ENSRNA049462638	0	0	0	0	0	1	0	0
ENSRNA049462650	0	0	0	0	0	0	0	0
ENSRNA049462658	0	0	0	0	0	0	0	0
ENSRNA049462674	0	0	0	0	0	0	0	0
ENSRNA049462683	0	0	0	0	0	0	0	0
ENSRNA049462709	0	0	0	0	0	0	0	0
ENSRNA049462719	0	0	0	0	0	0	0	0
ENSRNA049462728	0	0	0	0	0	0	0	0
ENSRNA049462762	0	0	0	0	0	0	0	0
ENSRNA049462780	0	0	0	0	0	0	0	0
ENSRNA049462798	0	0	0	0	0	0	0	0
ENSRNA049462809	0	0	0	0	0	0	0	0
ENSRNA049462821	0	0	0	0	0	0	0	0
ENSRNA049462832	0	0	0	0	0	0	0	0
ENSRNA049462845	0	0	0	0	0	0	0	0
ENSRNA049462855	0	0	0	0	0	0	0	0
ENSRNA049462914	36786.9	51288.8	57457.3	45258	175280	62678.2	29186.4	8004.75
ENSRNA049462930	6.95	0	1.98	0	0	0	4.3	1.45
ENSRNA049462949	0	0	0	0	0	0	0	0
ENSRNA049462954	1.07	0	0	0	0	0	1.07	1.06
ENSRNA049462987	4.11	1.44	0	0	3.05	1.4	1.76	0
ENSRNA049463021	10.66	0	1.12	3.47	1.11	4.68	14.68	7.91
ENSRNA049463049	247897	61232.3	26210.1	67830.9	51198	109094	307964	190428
ENSRNA049463065	0	0	0	0	0	0	0	0
ENSRNA049463072	0	0	0	0	0	0	0	0
ENSRNA049463093	0	0	0	0	0	0	0	0
ENSRNA049463099	0	0	0	0	0	2.02	0	0
ENSRNA049463110	2	0	0	0	1	0	0	0
ENSRNA049463119	1286.37	493.55	590.95	861.73	2539.72	1230.12	1179.51	855.31
ENSRNA049463138	0	0	0	0	0	0	0	0
ENSRNA049463151	0	0	0	0	0	0	0	0
ENSRNA049463163	1.05	0	0	0	0	2.11	0	0
ENSRNA049463177	0	0	0	0	0	0	0	0
ENSRNA049463184	0	0	0	0	0	0	0	0
ENSRNA049463196	0	0	0	0	0	0	0	0
ENSRNA049463211	2	0	0	0	0	0	0	1
ENSRNA049463219	0	0	0	0	0	0	0	0
ENSRNA049463237	777.08	676.88	359.43	557.32	133.23	536.38	1778.52	2817.93
ENSRNA049463248	777.08	676.88	359.43	557.32	133.23	536.38	1778.52	2817.93
ENSRNA049463258	777.08	676.88	359.43	557.32	133.23	536.38	1778.52	2817.93
ENSRNA049463266	7	3	2	8	0	3	1	3
ENSRNA049463276	1	1	0	2	0	0	0	0
ENSRNA049463296	0	0	0	0	0	0	0	0
ENSRNA049463318	0	0	0	0	0	0	0	0
ENSRNA049463331	0	0	0	0	0	0	0	0
ENSRNA049463341	0	0	0	0	0	0	0	0
ENSRNA049463347	0	0	0	0	0	0	0	0
ENSRNA049463362	0	0	0	0	0	0	0	0
ENSRNA049463373	0	0	0	0	0	0	0	0
ENSRNA049463384	0	0	0	0	0	0	0	0
ENSRNA049463390	0	0	0	0	0	0	0	0
ENSRNA049463400	0	0	0	0	0	0	0	0
ENSRNA049463418	0	0	0	0	0	0	0	0
ENSRNA049463430	0	0	0	0	0	0	0	0
ENSRNA049463440	0	0	0	0	0	0	0	0
ENSRNA049463452	0	0	0	0	0	0	0	0
ENSRNA049463459	0	0	0	0	0	0	0	0
ENSRNA049463468	0	0	0	0	0	0	0	0
ENSRNA049463478	0	0	0	0	0	0	0	0
ENSRNA049463486	0	0	0	0	0	0	0	0
ENSRNA049463502	0	0	0	0	0	0	0	0
ENSRNA049463506	0	0	0	0	0	0	0	0
ENSRNA049463513	0	0	0	0	0	0	0	0
ENSRNA049463522	0	0	0	0	0	0	0	0
ENSRNA049463550	0	0	0	0	0	0	0	0
ENSRNA049463571	299.15	91.72	72.61	157.19	146.2	293.29	348.64	435.78
ENSRNA049463588	223403	57034.6	24186.3	58389.1	44879.9	92538.8	195178	157414
ENSRNA049463600	0	0	0	0	0	0	0	0
ENSRNA049463613	0	0	0	0	0	0	0	0
ENSRNA049463621	0	0	0	0	0	0	0	0
ENSRNA049463631	0	0	0	0	1	0	0	0
ENSRNA049463639	0	0	0	0	0	0	0	0
ENSRNA049463659	0	0	0	0	0	0	0	0
ENSRNA049463672	0	0	0	0	0	0	0	0
ENSRNA049463687	777.08	676.88	359.43	557.32	133.23	536.38	1778.52	2817.93
ENSRNA049463704	0	0	0	0	0	0	0	0
ENSRNA049463726	0	0	0	0	0	0	0	0
ENSRNA049463740	0	0	0	0	0	0	0	0
ENSRNA049463747	0	0	0	0	0	0	0	0
ENSRNA049463770	0	0	0	0	0	0	0	0
ENSRNA049463775	0	0	0	0	0	0	0	0
ENSRNA049463787	0	0	0	0	0	0	0	0
ENSRNA049463795	0	0	0	0	0	0	0	0
ENSRNA049463814	0	0	0	0	0	0	0	0
ENSRNA049463823	0	0	0	0	0	0	0	0
ENSRNA049463836	0	0	0	0	0	0	0	0
ENSRNA049463854	0	0	0	0	0	0	0	0
ENSRNA049463888	573138	213950	110165	193673	279100	309038	510946	151759
ENSRNA049463898	13.17	2.77	8.84	11.02	0	0	17.69	12.11
ENSRNA049463913	5	0	1	2	0	1	1	0
ENSRNA049463926	0	0	0	1	1	0	0	0
ENSRNA049463935	6.23	5.17	2.07	8.27	7.29	7.25	6.18	3.08
ENSRNA049463952	5.57	1.91	2.06	2.09	2.33	4.01	5.35	2.92
ENSRNA049463961	0	0	0	0	0	0	0	0
ENSRNA049463971	11.1	0	5.59	7.87	14.65	6.79	13.54	10.24
ENSRNA049463977	0	0	0	0	0	0	0	0
ENSRNA049463991	39652.2	15540.4	9128.21	14139.4	24729.3	21205.9	32701.3	11972.7
ENSRNA049464013	10.09	2.54	0	3.79	3.98	1.29	8.72	0
ENSRNA049464034	6.08	5.05	3.04	4.18	5.08	6.15	9.13	10.72
ENSRNA049464051	0	0	0	0	0	0	0	0
ENSRNA049464063	0	0	0	0	0	0	0	0
ENSRNA049464083	0	0	0	0	0	0	0	0
ENSRNA049464101	0	1	1	0	3	1	1	1
ENSRNA049464118	0	0	0	0	0	0	0	1
ENSRNA049464138	149	52	71	88	282	119	168	46.01
ENSRNA049464148	0	0	0	0	0	0	0	0
ENSRNA049464180	35858.7	47448.4	41270.7	67336	188821	107831	61917.9	12809.5
ENSRNA049464194	0	0	0	0	0	0	0	0
ENSRNA049464211	0	0	0	0	0	0	0	0
ENSRNA049464227	0	0	0	0	0	0	0	0
ENSRNA049464240	0	0	0	0	0	0	0	0
ENSRNA049464258	0	0	0	0	0	0	0	0
ENSRNA049464282	0	0	0	0	0	0	0	0
ENSRNA049464299	0	0	0	0	0	0	0	0
ENSRNA049464310	0	0	0	0	0	0	0	0
ENSRNA049464324	0	0	0	0	0	0	0	0
ENSRNA049464346	0	0	0	0	0	0	0	0
ENSRNA049464365	0	0	0	0	0	0	0	0
ENSRNA049464377	168244	63555.4	64102.5	91506.9	302935	146154	142089	69738.2
ENSRNA049464387	0	0	0	0	0	0	0	0
ENSRNA049464398	0	0	0	0	0	0	0	0
ENSRNA049464410	0	0	0	0	0	0	0	0
ENSRNA049464425	0	0	0	0	0	0	0	0
ENSRNA049464447	0	0	0	0	0	0	0	0
ENSRNA049464469	147692	138653	47684.3	73434.7	7887.09	43023.5	256819	323062
ENSRNA049464487	2732.32	706.23	848.51	1220.8	3651.65	1581.53	1771.59	995.64
ENSRNA049464499	0	0	0	0	0	0	0	0
ENSRNA049464514	0	0	0	0	0	0	0	0
ENSRNA049464532	0	0	0	0	0	0	0	0
ENSRNA049464543	0	0	0	0	0	0	0	0
ENSRNA049464556	0	0	0	0	0	0	0	0
ENSRNA049464567	0	0	0	0	0	0	0	0
ENSRNA049464585	0	0	0	0	0	0	0	0
ENSRNA049464596	0	0	0	0	0	0	0	0
ENSRNA049464606	0	0	0	0	0	0	0	0
ENSRNA049464617	0	0	0	0	0	0	0	0
ENSRNA049464635	0	0	0	0	0	0	0	0
ENSRNA049464649	0	0	0	0	0	0	0	0
ENSRNA049464658	0	0	0	0	0	0	0	0
ENSRNA049464674	0	0	0	0	0	0	0	0
ENSRNA049464687	0	0	0	0	0	0	0	0
ENSRNA049464708	0	0	0	0	0	0	0	0
ENSRNA049464723	0	0	0	0	0	0	0	0
ENSRNA049464739	0	0	0	0	0	0	0	0
ENSRNA049464760	0	0	0	0	0	0	0	0
ENSRNA049464767	0	0	0	0	0	0	0	0
ENSRNA049464778	3	2	1	3	14	2	2	6
ENSRNA049464791	0	0	0	0	0	0	0	0
ENSRNA049464807	0	0	0	0	0	0	0	0
ENSRNA049464822	0	0	0	0	0	0	0	0
ENSRNA049464830	0	0	0	0	0	0	0	0
ENSRNA049464841	0	0	0	0	0	0	0	0
ENSRNA049464850	0	0	0	0	0	0	0	0
ENSRNA049464862	0	0	0	0	0	0	0	0
ENSRNA049464874	0	0	0	0	0	0	0	0
ENSRNA049464884	0	0	0	0	0	0	0	0
ENSRNA049464905	0	0	0	0	0	0	0	0
ENSRNA049464911	0	0	0	0	0	0	0	0
ENSRNA049464931	0	0	0	0	0	0	0	0
ENSRNA049464945	0	0	0	0	0	0	0	0
ENSRNA049464960	0	0	0	0	0	0	0	0
PGSC0003DMG400000001	41	44	51	31	122	171	174	124
PGSC0003DMG400000002	138.97	216.47	181.79	202.01	131.18	168.04	173.36	125.2
PGSC0003DMG400000003	70	54	60	55	75	84	99	88
PGSC0003DMG400000004	336	475	511	408	301	395	374	291
PGSC0003DMG400000005	124	160	169	153	165	204	232	161
PGSC0003DMG400000008	395	470	530	465	592	866	777	579
PGSC0003DMG400000009	8	9	0	0	1	0	0	1
PGSC0003DMG400000010	410	508	532	447	113	130	150	101
PGSC0003DMG400000011	0	0	0	0	0	2	0	0
PGSC0003DMG400000012	130	120	146	141	71	101	94	65
PGSC0003DMG400000013	0	0	0	0	0	0	0	0
PGSC0003DMG400000014	0	0	0	0	0	0	0	0
PGSC0003DMG400000015	0	0	0	0	0	0	0	0
PGSC0003DMG400000016	0	0	0	0	0	0	0	0
PGSC0003DMG400000017	44	64	55	48	18	22	20	21
PGSC0003DMG400000021	10	8	11	9	2	7	5	5
PGSC0003DMG400000022	0	0	0	0	0	0	0	0
PGSC0003DMG400000023	3	2	3	8	2	2	1	0
PGSC0003DMG400000024	4	1	0	1	0	0	0	0
PGSC0003DMG400000025	2306	2669	2767	2174	2998	4070	3930	3289
PGSC0003DMG400000027	0	0	0	0	0	0	0	0
PGSC0003DMG400000028	0	0	1	0	0	0	1	0
PGSC0003DMG400000030	0	0	0	0	0	0	0	0
PGSC0003DMG400000031	636	836	860	689	464	606	606	458
PGSC0003DMG400000032	0	0	0	0	0	0	1	1
PGSC0003DMG400000033	0	0	0	0	0	0	0	0
PGSC0003DMG400000034	0	0	0	0	0	0	0	0
PGSC0003DMG400000036	4.96	0	0	2.26	0	7.88	0	6.15
PGSC0003DMG400000037	107	126	120	107	39	33	42	34
PGSC0003DMG400000038	224	292	315	203	339	464	477	336
PGSC0003DMG400000039	36	35	20	13	15	32	39	24
PGSC0003DMG400000040	8	8	10	6	1	1	1	1
PGSC0003DMG400000042	107	137	132	116	78	138	113	78
PGSC0003DMG400000043	353	385	420	305	512	608	647	531
PGSC0003DMG400000045	70	80	116	87	19	20	31	18
PGSC0003DMG400000046	1	1	2	1	0	2	2	1
PGSC0003DMG400000047	535	663	686	580	252	367	344	267
PGSC0003DMG400000048	41	87	96	60	16	8	8	3
PGSC0003DMG400000049	14	13	20	15	11	15.09	16	6
PGSC0003DMG400000050	10	10	14	9.88	5	5	11	6
PGSC0003DMG400000052	6	6	4	6	0	0	2	0
PGSC0003DMG400000053	137	185	169	137	36	49	63	36
PGSC0003DMG400000059	0	0	0	0	0	0	0	0
PGSC0003DMG400000060	0	0	0	0	0	0	0	0
PGSC0003DMG400000062	3	1	1	1	2	20	6	8
PGSC0003DMG400000063	2075	2866	2818	2532	370	529	544	387
PGSC0003DMG400000064	6	2	4	4	0	1	2	4
PGSC0003DMG400000065	658	740	810	658	1156	1661	1610	1390
PGSC0003DMG400000066	0	1	0	1	0	0	0	2
PGSC0003DMG400000067	1819	2207	2485	2074	1760	2575	2482	2006
PGSC0003DMG400000068	41	31	63	47	23	35	34	44
PGSC0003DMG400000069	0	0	0	0	0	0	0	0
PGSC0003DMG400000070	11	19	13	13	11	15	15	11
PGSC0003DMG400000071	1	0	1	0	0	1	0	0
PGSC0003DMG400000072	950	1237	1356	1182	896	1268	1218	1006
PGSC0003DMG400000073	6	3	7	8	2	6	3	1
PGSC0003DMG400000074	0	0	0	1	0	0	0	0
PGSC0003DMG400000075	119	144	203	155	328	488	442	434
PGSC0003DMG400000077	61	88	73	69	4	21	11	5
PGSC0003DMG400000078	506	617	679	492	275	334	368	266
PGSC0003DMG400000079	10512	12356	11382	8764	39453	50742	52097	39943
PGSC0003DMG400000080	351	554	589	456	15	25	20	20
PGSC0003DMG400000081	1930	2552	2661	2201	352	451	472	358
PGSC0003DMG400000082	0	0	0	0	0	0	0	0
PGSC0003DMG400000084	1290	1481	1511	1178	984	1380	1275	1000
PGSC0003DMG400000085	1423	1725	1803	1509	1642	2227	2161	1807
PGSC0003DMG400000086	10428	14201	14309	12340	5223	7900	7313	5556
PGSC0003DMG400000087	1	0	1	1	0	0	0	0
PGSC0003DMG400000088	260	275	288	258	284	392	394	343
PGSC0003DMG400000089	82.13	107.84	108.8	76.8	29.03	50.81	37.62	23.31
PGSC0003DMG400000090	214	284	320	272	78	110	129	95
PGSC0003DMG400000091	9	28	18	18	23	36	36	24
PGSC0003DMG400000092	81	90	94	63	42	88	70	49
PGSC0003DMG400000093	0	1	3	1	0	0	0	0
PGSC0003DMG400000096	0	0	0	0	0	0	0	0
PGSC0003DMG400000098	95	145	121	111	84	92	105	60
PGSC0003DMG400000099	3	6	4	3	4	6	3	5
PGSC0003DMG400000101	13	10	7	10	4	3	3	1
PGSC0003DMG400000103	0	0	0	0	0	0	0	0
PGSC0003DMG400000104	3996	4932	4963	4197	6451	8568	8942	7056
PGSC0003DMG400000106	0	0	0	0	0	0	0	0
PGSC0003DMG400000107	0	0	0	0	0	0	0	0
PGSC0003DMG400000108	140	215	204	130	199	263	246	203
PGSC0003DMG400000110	0	6	5	4	22	30	21	32
PGSC0003DMG400000112	0	0	0	0	0	0	0	0
PGSC0003DMG400000113	36	32	52	46	12	19	16	8
PGSC0003DMG400000114	437	546	609	460	221	350	315	231
PGSC0003DMG400000115	54	64	83	62	21	41	30	23
PGSC0003DMG400000116	0	0	0	0	0	0	0	0
PGSC0003DMG400000118	1103	1283	1379	1090	679	887	941	798
PGSC0003DMG400000119	99	129	144	109	46	69	66	54
PGSC0003DMG400000120	2	4	3	3	0	3	1	2
PGSC0003DMG400000121	28	23	31	14	6	5	13	7
PGSC0003DMG400000122	162	228	223	182	52	60	71	50
PGSC0003DMG400000123	91	85	86	47	39	54	55	46
PGSC0003DMG400000124	77	108	120	97	0	1	0	0
PGSC0003DMG400000125	186	316	291	270	55	101	89	73
PGSC0003DMG400000126	0	0	0	0	0	0	0	0
PGSC0003DMG400000127	421	564	602	491	427	689	644	520
PGSC0003DMG400000128	2443	3371	3657	3109	2034	2968	2713	2346
PGSC0003DMG400000129	24	31	43	25	47	54	57	20
PGSC0003DMG400000130	13	34	45	29	4	2	1	3
PGSC0003DMG400000131	999.03	1325.53	1291.21	1160.99	1019.82	1440.96	1351.64	1078.8
PGSC0003DMG400000132	545	692	706	546	1440	2092	2047	1423
PGSC0003DMG400000133	122	148	155	91	91	155	112	107
PGSC0003DMG400000134	0	0	0	1	0	0	0	0
PGSC0003DMG400000135	0	2	3	2	0	1	0	0
PGSC0003DMG400000136	0	0	0	0	0	0	0	0
PGSC0003DMG400000138	1338	1591	1596	1327	1619	2117	2195	1646
PGSC0003DMG400000139	8	10	10	9	4	5	1	1
PGSC0003DMG400000140	209	252	229	216	63	86	89	54
PGSC0003DMG400000142	102	171	158	139	78	94	113	93
PGSC0003DMG400000144	0	0	0	0	0	0	0	0
PGSC0003DMG400000145	0	0	0	0	0	0	0	0
PGSC0003DMG400000146	0	0	0	0	1	0	0	0
PGSC0003DMG400000147	0	0	0	0	0	0	0	0
PGSC0003DMG400000148	1	3	1	3	0	0	0	0
PGSC0003DMG400000149	285	384	409	335	594	784	793	539
PGSC0003DMG400000150	0	0	0	0	0	0	0	0
PGSC0003DMG400000151	700	846	947	784	207	245	242	225
PGSC0003DMG400000152	726	936	779	615	1307	1824	1820	1430
PGSC0003DMG400000153	287	320	336	269	238	315	329	285
PGSC0003DMG400000154	0	0	0	0	0	0	0	0
PGSC0003DMG400000155	0	0	0	0	0	0	0	0
PGSC0003DMG400000156	908	1076	1009	840	5272	6691	7290	5145
PGSC0003DMG400000157	1392	1706	1825	1537	598	941	901	666
PGSC0003DMG400000158	0	0	0	0	0	1	0	0
PGSC0003DMG400000159	3	10	15	9	1	4	1	1
PGSC0003DMG400000160	10	10	6	9	1	1	2	3
PGSC0003DMG400000161	148	195	165	159	34	40	47	31
PGSC0003DMG400000162	1	5	0	1.12	0	0	0	3
PGSC0003DMG400000164	719	887	913	757	334	479	433	368
PGSC0003DMG400000165	160.04	181	183	154.74	67	83.12	94	78.85
PGSC0003DMG400000166	407	499	638	537	328	436	435	344
PGSC0003DMG400000167	489	476	521	357	525	691	753	613
PGSC0003DMG400000168	1015	1324	1345	1105	439	677	643	507
PGSC0003DMG400000169	292	406	421	277	597	741	838	629
PGSC0003DMG400000170	169	211	211	187	213	260	295	193
PGSC0003DMG400000171	78	109	108	74	95	131	119	106
PGSC0003DMG400000172	254	363	344	279	278	345	362	255
PGSC0003DMG400000173	0	0	0	1	0	0	0	0
PGSC0003DMG400000174	413	547	648	477	44	74	72	57
PGSC0003DMG400000175	662	925	926	704	973	1446	1339	1111
PGSC0003DMG400000176	1	0	1	2	0	0	0	2
PGSC0003DMG400000177	194	245	270	210	43	38	44	41
PGSC0003DMG400000178	13	11	7	6	0	1	2	1
PGSC0003DMG400000179	141	171	168	143	121	124	165	132
PGSC0003DMG400000180	90	116	134	112	71	97	96	78
PGSC0003DMG400000181	191	237	283	194	222	254	300	240
PGSC0003DMG400000184	3	12	10	5	0	6	6	7
PGSC0003DMG400000185	560	728	838	638	434	545	620	443
PGSC0003DMG400000186	4.34	7.9	11.55	1.46	2.5	4.12	0	1.28
PGSC0003DMG400000187	22	23	49	25	7	28	19	13
PGSC0003DMG400000188	240	279	280	240	123	184	175	154
PGSC0003DMG400000189	815	1142	1109	925	1148	1546	1508	1264
PGSC0003DMG400000190	887	1062	1135	905	1445	1818	1900	1681
PGSC0003DMG400000191	3053	3921	4000	3536	2249	3271	3151	2464
PGSC0003DMG400000192	19	32	21	20	21	24	24	24
PGSC0003DMG400000193	0	0	0	0	0	0	0	0
PGSC0003DMG400000194	7	6	8	3	0	0	0	0
PGSC0003DMG400000195	116	177	115	128	241	400	328	257
PGSC0003DMG400000196	19	21	30	20	18	27	24	14
PGSC0003DMG400000197	259	302	335	267	175	259	225	213
PGSC0003DMG400000199	2	2	2	2	0	1	0	0
PGSC0003DMG400000200	2	1	3	0	2	5	2	1
PGSC0003DMG400000202	0	0	0	0	0	0	0	0
PGSC0003DMG400000203	377	424	495	393	330	513	457	376
PGSC0003DMG400000204	100	144	164	117	35	58	68	57
PGSC0003DMG400000205	214	352	338	278	2	3	9	7
PGSC0003DMG400000206	627.87	875.16	885.2	693.2	717.97	1026.19	1007.38	784.69
PGSC0003DMG400000207	3	0	2	4	3	1	1	2
PGSC0003DMG400000208	1	8	4	0	0	0	0	0
PGSC0003DMG400000209	47	58	55	58	35	44	50	39
PGSC0003DMG400000210	356	418	402	343	564	784	778	606
PGSC0003DMG400000211	28	55	69	47	13	16	18	6
PGSC0003DMG400000212	0	0	0	0	0	0	0	0
PGSC0003DMG400000213	17	21	23	20	9	6	7	10
PGSC0003DMG400000214	653	799	836	713	156	227	216	200
PGSC0003DMG400000215	497	634	700	557	175	251	249	179
PGSC0003DMG400000217	1	0	0	1	0	1	1	2
PGSC0003DMG400000218	0	0	0	0	0	0	0	0
PGSC0003DMG400000219	0	0	0	0	1	0	0	0
PGSC0003DMG400000221	1	1	4	3	8	5	8	6
PGSC0003DMG400000222	0	0	3	2	4	5	5	4
PGSC0003DMG400000225	0	0	0	0	0	0	0	0
PGSC0003DMG400000226	0	0	0	0	0	0	0	0
PGSC0003DMG400000227	190	244	248	189	77	101	102	51
PGSC0003DMG400000228	358	425	399	325	243	292	310	259
PGSC0003DMG400000229	339	454	520	402	231	321	329	210
PGSC0003DMG400000230	183	284	244	208	200	271	270	191
PGSC0003DMG400000231	1810	2390	2248	1977	529	814	865	689
PGSC0003DMG400000232	304	406	406	342	263	317	348	341
PGSC0003DMG400000233	250	334	319	265	87	111	138	102
PGSC0003DMG400000234	438	501	553	438	613	917	797	614
PGSC0003DMG400000235	124	181	171	127	216	295	269	247
PGSC0003DMG400000236	395	494	560	465	406	618	572	480
PGSC0003DMG400000237	106	154	144	112	101	132	143	111
PGSC0003DMG400000238	153	183	221	138	144	194	213	203
PGSC0003DMG400000239	615	737	805	649	1040	1397	1353	1129
PGSC0003DMG400000240	12	15	18	12	12	14	15	9
PGSC0003DMG400000241	92	96	106	83	32	38	42	39
PGSC0003DMG400000242	173	224	215	181	321	386	450	388
PGSC0003DMG400000243	99	134	155	117	40	68	73	58
PGSC0003DMG400000244	6	15	13	7	24	55	40	25
PGSC0003DMG400000245	49	58	76	47	62	99	69	74
PGSC0003DMG400000246	157.41	158.35	175.43	129.1	292.55	335.1	405.47	245.01
PGSC0003DMG400000247	82	68	69	62	146	126	193	153
PGSC0003DMG400000248	45	56	77	55	315	521	492	384
PGSC0003DMG400000251	3	5	7	9	11	31	26	23
PGSC0003DMG400000252	0	0	0	0	0	0	0	0
PGSC0003DMG400000254	0	0	0	0	0	0	0	0
PGSC0003DMG400000255	0	0	0	0	0	0	0	0
PGSC0003DMG400000256	0	0	0	0	0	0	0	0
PGSC0003DMG400000257	0	0	0	0	0	0	0	0
PGSC0003DMG400000259	1	1	1	1	1	0	0	1
PGSC0003DMG400000261	0	0	0	0	0	0	0	0
PGSC0003DMG400000263	0	0	0	0	0	0	0	0
PGSC0003DMG400000264	37	29	30	31	38	52	57	22
PGSC0003DMG400000265	3	2	2	0	3	6	0	1
PGSC0003DMG400000270	0	0	1	1	0	0	0	0
PGSC0003DMG400000271	1	1	1	2	7	10	3	4
PGSC0003DMG400000272	286	352	389	311	194	282	234	215
PGSC0003DMG400000273	1097	1469	1588	1348	1088	1557	1590	1172
PGSC0003DMG400000274	178	217	252	213	321	435	444	335
PGSC0003DMG400000275	118	165	174	148	71	87	83	57
PGSC0003DMG400000276	3059	3925	4028	3300	1808	2462	2462	1855
PGSC0003DMG400000277	7	6	0	1	0	0	2	0
PGSC0003DMG400000278	347	472	523	400	415	589	597	462
PGSC0003DMG400000279	313	472	493	423	142	189	219	170
PGSC0003DMG400000280	0	0	0	0	0	0	0	0
PGSC0003DMG400000281	26	57	59	49	78	126	101	74
PGSC0003DMG400000282	564.57	665.95	713.2	566.4	2696.53	3815.65	3762.32	3147.26
PGSC0003DMG400000284	0	0	0	0	0	0	0	0
PGSC0003DMG400000285	1096	1565	1645	1377	806	1216	1056	863
PGSC0003DMG400000286	2608	3368	3414	2954	886	1290	1143	937
PGSC0003DMG400000288	69	88	107	87	39	38	54	33
PGSC0003DMG400000289	1854	2270	2600	2013	1309	1856	1804	1613
PGSC0003DMG400000290	2	7	7	5	0	5	0	0
PGSC0003DMG400000291	952	1178	1251	1146	361	549	507	458
PGSC0003DMG400000292	1201	1786	1718	1666	761	1072	991	863
PGSC0003DMG400000293	5	6	8	1	0	0	0	0
PGSC0003DMG400000294	0	0	0	0	0	0	0	0
PGSC0003DMG400000295	214.23	206.12	184.71	169.17	250.64	268.59	284.08	260.57
PGSC0003DMG400000296	164	173	190	159	5	7	1	8
PGSC0003DMG400000297	145	147	185	139	67	85	82	56
PGSC0003DMG400000298	93	130	145	121	52	76	73	48
PGSC0003DMG400000301	3	4	8	5	5	3	5	8
PGSC0003DMG400000302	961	1200	1264	1068	595	859	894	679
PGSC0003DMG400000303	1	0	0	0	0	0	0	0
PGSC0003DMG400000304	24	28	35	28	2	1	4	1
PGSC0003DMG400000305	1629	2138	2183	1743	1728	2443	2369	1896
PGSC0003DMG400000307	197	235.98	252.45	206.71	39	45	35.87	35
PGSC0003DMG400000308	90	110	88	62	59	65	63	49
PGSC0003DMG400000309	241	301	288	269	169	240	256	168
PGSC0003DMG400000310	144	172	201	190	42	70	58	33
PGSC0003DMG400000311	352	417	412	368	79	137	127	108
PGSC0003DMG400000312	53	66	85	54	33	69	58	42
PGSC0003DMG400000313	1	0	0	1	0	0	0	0
PGSC0003DMG400000314	0	0	0	0	0	0	0	0
PGSC0003DMG400000315	232	317	297	298	179	259	248	259
PGSC0003DMG400000317	0	0	0	0	0	0	0	0
PGSC0003DMG400000318	0	0	0	0	0	0	0	0
PGSC0003DMG400000319	0	0	0	0	0	0	0	0
PGSC0003DMG400000320	0	0	0	0	0	0	0	0
PGSC0003DMG400000321	73	101	108	77	65	93	108	76
PGSC0003DMG400000322	1183	1464	1492	1238	1270	1480	1733	1481
PGSC0003DMG400000323	469	643	661	502	653	932	960	721
PGSC0003DMG400000324	114	126	164	119	63	93	77	76
PGSC0003DMG400000325	0	0	0	0	0	1	0	0
PGSC0003DMG400000326	1	1	0	2	0	0	0	0
PGSC0003DMG400000327	0	0	0	0	0	0	0	0
PGSC0003DMG400000328	947	1008	1095	967	753	1209	1164	941
PGSC0003DMG400000329	70	74	108	52	37	57	59	45
PGSC0003DMG400000330	153	198	239	194	56	57	74	54
PGSC0003DMG400000331	183	225	210	174	194	270	316	243
PGSC0003DMG400000332	6	6	13	5	15	24	21	18
PGSC0003DMG400000333	284	322	359	289	238	337	353	227
PGSC0003DMG400000334	0	1	0	0	0	0	0	0
PGSC0003DMG400000335	4	2	2	4	2	1	0	2
PGSC0003DMG400000336	833	1055	1113	989	1444	2307	2193	1594
PGSC0003DMG400000337	263	338	424	325	130	181	170	136
PGSC0003DMG400000338	2	3	3	2	0	1	0	0
PGSC0003DMG400000339	6	16	9	6	4	8	18	13
PGSC0003DMG400000340	26	36	37	24	4	2	1	0
PGSC0003DMG400000341	97	162	164	139	51	109	52	57
PGSC0003DMG400000342	183.43	239.05	227.8	196.6	182.47	247.35	276.68	174.74
PGSC0003DMG400000343	440	612	588	534	378	494	486	397
PGSC0003DMG400000344	1075	1236	1321	978	2016	2586	2785	2293
PGSC0003DMG400000345	7730	10354	10631	9278	4983	7868	6834	5492
PGSC0003DMG400000347	178	225	237	166	65	63	75	50
PGSC0003DMG400000348	60	60	61	56	4	19	11	4
PGSC0003DMG400000349	0	1	0	0	0	0	0	0
PGSC0003DMG400000350	3497	4266	4572	3804	3787	5543	5531	4180
PGSC0003DMG400000351	883	1061	1187	905	614	817	757	640
PGSC0003DMG400000352	0	0	0	0	0	0	0	0
PGSC0003DMG400000353	182	200	219	185	8	22	7	9
PGSC0003DMG400000354	290	369	400	298	190	255	259	210
PGSC0003DMG400000355	1025	1368	1291	1068	999	1466	1329	1147
PGSC0003DMG400000356	356	412	451	379	167	191	216	159
PGSC0003DMG400000357	8	8	16	18	0	5	3	4
PGSC0003DMG400000358	196.77	255.88	303.29	189.83	108.36	201.41	224.92	102.43
PGSC0003DMG400000359	334	424	443	406	54	66	73	59
PGSC0003DMG400000360	10	8	6	4	38	41	55	55
PGSC0003DMG400000363	0	8	7	5	1	3	0	0
PGSC0003DMG400000364	4435	5618	5579	4568	11289	15872	15695	12312
PGSC0003DMG400000365	4	4	5	3	1	0	2	0
PGSC0003DMG400000366	284	321	344	274	97	108	115	87
PGSC0003DMG400000367	0	0	0	0	0	0	0	0
PGSC0003DMG400000368	0	3	9	0	1	1	2	0
PGSC0003DMG400000370	0	0	0	0	0	0	0	0
PGSC0003DMG400000371	1	4	2	1	3	3	9	1
PGSC0003DMG400000372	1132	1417	1424	1127	1585	2004	2178	1626
PGSC0003DMG400000374	13	22	21	19	3	9	2	2
PGSC0003DMG400000375	401	473	524	444	273	311	364	248
PGSC0003DMG400000376	908	1097	1142	897	1034	1314	1311	1042
PGSC0003DMG400000377	0	1.02	8.55	9.29	0	0	2.13	0
PGSC0003DMG400000378	48	89	83	71	34	74	55	38
PGSC0003DMG400000379	367	391	387	385	96	139	139	118
PGSC0003DMG400000380	1044	1384	1464	1181	1655	2390	2434	1782
PGSC0003DMG400000381	4	8	14	7	0	2	0	0
PGSC0003DMG400000383	112	123	138	125	80	115	105	99
PGSC0003DMG400000384	1999	2763	2879	2474	1254	1750	1758	1259
PGSC0003DMG400000385	30	54	40	28	0	0	4	1
PGSC0003DMG400000386	225.25	253.82	226.05	192.15	12.63	21.53	9.05	7.38
PGSC0003DMG400000387	0	0	0	0	0	0	0	0
PGSC0003DMG400000388	0	0	1	0	1	0	0	3
PGSC0003DMG400000389	0	0	0	0	0	0	0	0
PGSC0003DMG400000392	0	0	0	0	0	0	0	0
PGSC0003DMG400000393	83	88	105	103	97	157	111	96
PGSC0003DMG400000394	74.08	128.33	135.72	117.59	88.38	96.18	135.43	87.13
PGSC0003DMG400000395	8	5	6	5	0	0	0	0
PGSC0003DMG400000396	805	973	1019	818	499	628	650	555
PGSC0003DMG400000397	0	0	0	0	0	0	0	0
PGSC0003DMG400000398	5841	7270	7670	6079	1459	1896	1821	1448
PGSC0003DMG400000399	73	64	80	74	32	60	56	54
PGSC0003DMG400000400	0	0	0	0	0	0	0	0
PGSC0003DMG400000401	322	338	407	320	665	804	886	735
PGSC0003DMG400000402	941	1229	1257	1148	499	740	684	546
PGSC0003DMG400000403	19	35	27	35	0	0	0	0
PGSC0003DMG400000404	15	23	16	19	19	37	26	19
PGSC0003DMG400000405	144	228	192	196	33	69	55	33
PGSC0003DMG400000406	64	95	89	70	110	137	131	96
PGSC0003DMG400000407	105.71	140.76	150.48	111.09	96.78	143.82	150.94	105.46
PGSC0003DMG400000408	1252	1641	1716	1430	1955	2613	2632	1566
PGSC0003DMG400000409	2605	3103	3164	2583	6406	9214	8662	7074
PGSC0003DMG400000411	22	16	22	14	48	56	45	33
PGSC0003DMG400000412	54	96	96	75	152	203	219	134
PGSC0003DMG400000413	247	285	279	258	345	472	496	370
PGSC0003DMG400000414	12	14	17	12	0	1	1	0
PGSC0003DMG400000415	217	264	295	262	97	120	87	78
PGSC0003DMG400000416	43	50	35	35	20	29	39	28
PGSC0003DMG400000417	580	777	784	612	55	70	57	55
PGSC0003DMG400000418	0	0	0	0	0	0	0	0
PGSC0003DMG400000419	0	0	0	0	0	0	0	0
PGSC0003DMG400000420	631	907	813	784	115	217	151	129
PGSC0003DMG400000421	231	281	324	230	179	189	224	196
PGSC0003DMG400000422	48	58	78	69	1	0	2	1
PGSC0003DMG400000425	1	0	0	0	0	0	1	0
PGSC0003DMG400000427	149	192	177	163	109	138	161	123
PGSC0003DMG400000429	2	0	1	2	0	0	0	0
PGSC0003DMG400000431	1	1.81	3.02	1.02	1	2.01	1.03	4.06
PGSC0003DMG400000432	342	439.19	428.98	363.71	404	557.99	556.97	479.8
PGSC0003DMG400000433	540	646	658	585	101	145	153	91
PGSC0003DMG400000434	102	114	108	92	102	112	132	102
PGSC0003DMG400000435	177	204	210	190	154	275	232	161
PGSC0003DMG400000438	136	184	204	151	377	619	582	445
PGSC0003DMG400000439	0	0	1	0	0	0	0	0
PGSC0003DMG400000440	590	826	791	705	915	1297	1298	1039
PGSC0003DMG400000441	64	57	79	60	59	95	89	55
PGSC0003DMG400000442	150	180	203	185	94	141	156	117
PGSC0003DMG400000443	132	259	232	176	28	28	30	15
PGSC0003DMG400000444	1103	1403	1404	1045	716	1006	928	765
PGSC0003DMG400000445	0	0	3	0	0	0	2	0
PGSC0003DMG400000446	0	0	0	0	0	0	0	0
PGSC0003DMG400000447	0	0	0	0	0	0	0	0
PGSC0003DMG400000448	25.29	15.24	22.52	17.91	24.22	15.54	22.06	17.54
PGSC0003DMG400000449	170	240	210	190	127	172	148	109
PGSC0003DMG400000451	444	562	581	500	362	484	477	361
PGSC0003DMG400000453	0	0	0	0	0	0	0	0
PGSC0003DMG400000454	0	0	0	0	0	0	0	0
PGSC0003DMG400000455	0	0	0	0	0	0	0	0
PGSC0003DMG400000456	65	99	74	84	29	22	28	30
PGSC0003DMG400000457	500	578	614	495	161	202	233	155
PGSC0003DMG400000459	589	737	720	574	421	496	531	402
PGSC0003DMG400000460	127	186	176	162	202	265	277	210
PGSC0003DMG400000462	369	508	482	455	277	406	399	339
PGSC0003DMG400000464	59	68	73	74	14	36	16	19
PGSC0003DMG400000465	0	3	0	0	0	0	0	0
PGSC0003DMG400000466	4	11	8	9	3	3	1	3
PGSC0003DMG400000468	13	15	12	7	5	2	1	5
PGSC0003DMG400000470	3	2	4	2	1	0	0	0
PGSC0003DMG400000471	0	0	1	0	0	0	0	0
PGSC0003DMG400000476	2	9	4	9	0	3	2	1
PGSC0003DMG400000477	312	365	364	290	577	867	821	661
PGSC0003DMG400000478	18.04	15.05	11	20.08	20.04	23.08	23.04	15.04
PGSC0003DMG400000480	2.03	6.08	3.04	2.03	51.8	81.2	89.37	70.34
PGSC0003DMG400000481	505	600	615	485	688	944	956	796
PGSC0003DMG400000482	0	0	0	0	0	0	0	0
PGSC0003DMG400000483	447	602	633	523	457	654	718	601
PGSC0003DMG400000484	9	5	9	7	0	2	1	2
PGSC0003DMG400000485	0	0	0	0	0	0	0	0
PGSC0003DMG400000486	364	433	438	358	472	540	551	443
PGSC0003DMG400000487	277	444	426	353	97	88	120	98
PGSC0003DMG400000488	139	191	172	196	26	42	38	24
PGSC0003DMG400000489	1210	1454	1356	1080	813	1097	1049	851
PGSC0003DMG400000490	109	129	132	130	34	65	64	43
PGSC0003DMG400000491	938	954	995	796	713	845	913	672
PGSC0003DMG400000492	50	52	56	43	10	17	18	14
PGSC0003DMG400000493	1	0	0	0	0	0	0	0
PGSC0003DMG400000494	236	286	278	261	201	241	278	229
PGSC0003DMG400000495	0	0	0	0	0	0	0	0
PGSC0003DMG400000496	5526	7356	7479	6276	5420	8175	7583	6173
PGSC0003DMG400000498	941	1093	1208	954	444	557	633	485
PGSC0003DMG400000499	197	267	266	225	123	168	156	130
PGSC0003DMG400000500	0	0	0	0	0	0	0	0
PGSC0003DMG400000501	128	164	172	127	220	323	299	228
PGSC0003DMG400000502	40	47	60	48	88	151	111	89
PGSC0003DMG400000503	67	85	85	84	13	20	27	23
PGSC0003DMG400000505	0	0	0	0	0	0	0	0
PGSC0003DMG400000508	139	138	212	149	61	88	91	61
PGSC0003DMG400000509	339	427	443	323	393	496	553	428
PGSC0003DMG400000510	273	341	370	288	201	255	257	201
PGSC0003DMG400000511	482	637	665	579	51	78	75	42
PGSC0003DMG400000512	21	27	21	16	20	24	27	17
PGSC0003DMG400000513	2	2	0	2	11	6	0	0
PGSC0003DMG400000514	215	208	315	191	155	204	225	138
PGSC0003DMG400000516	1135.88	1271.82	1394.34	1099.92	1541.24	1983.89	2077.21	1784.96
PGSC0003DMG400000518	148	213	209	193	151	202	188	118
PGSC0003DMG400000519	0	0	1	0	1	0	2	1
PGSC0003DMG400000520	0	0	4	0	0	0	0	0
PGSC0003DMG400000521	25	32	39	19	7	13	14	19
PGSC0003DMG400000523	2	2	2	3	0	0	0	0
PGSC0003DMG400000525	902	1079	1223	973	653	971	984	667
PGSC0003DMG400000529	2	2	1	1	0	0	1	0
PGSC0003DMG400000530	1	1	0	0	0	0	0	0
PGSC0003DMG400000531	104	135	155	104	32	49	56	45
PGSC0003DMG400000533	0	0	0	0	0	0	0	0
PGSC0003DMG400000534	0	2	0	0	0	0	0	0
PGSC0003DMG400000536	144	131	169	126	126	209	171	167
PGSC0003DMG400000537	68	85	93	74	66	83	96	72
PGSC0003DMG400000538	9	22	19	13	3	3	2	4
PGSC0003DMG400000539	240	259	278	195	188	259	252	208
PGSC0003DMG400000540	6	12	15	10	2	4	0	1
PGSC0003DMG400000541	2244	2756	3156	2676	1730	2583	2468	2109
PGSC0003DMG400000542	141	168	160	143	429	639	532	501
PGSC0003DMG400000543	186	254	264	215	159	167	189	151
PGSC0003DMG400000544	1211	1449	1651	1370	3609	5401	5019	4118
PGSC0003DMG400000545	11	6	11	5	1	2	0	0
PGSC0003DMG400000546	8	14	10	10	3	10	10	5
PGSC0003DMG400000547	1	1	0	1	0	0	0	0
PGSC0003DMG400000548	215	282	305	223	198	338	260	214
PGSC0003DMG400000549	0	0	0	0	0	0	0	0
PGSC0003DMG400000550	0	0	0	0	0	0	0	0
PGSC0003DMG400000551	2	6	5	4	3	0	0	0
PGSC0003DMG400000552	78	85	103	77	39	66	58	46
PGSC0003DMG400000553	0	0	1	0	0	0	0	0
PGSC0003DMG400000555	2101	2680	2820	2250	1705	2354	2426	1966
PGSC0003DMG400000556	704	832	942	762	66	93	97	79
PGSC0003DMG400000557	0	1	5	7	0	0	0	0
PGSC0003DMG400000558	2128	2553	2822	1983	2365	3238	3148	2711
PGSC0003DMG400000559	31	54.66	53.27	30.24	10.35	22.02	23.35	16.34
PGSC0003DMG400000560	48.39	61.64	85.06	67.09	15.96	9.2	25.13	16.67
PGSC0003DMG400000561	166	178	173.97	172	169	229	269	216
PGSC0003DMG400000562	140	216	235	169	94	135	148	111
PGSC0003DMG400000564	0	0	0	0	0	0	0	0
PGSC0003DMG400000565	220.33	268.88	288.12	227.5	274.3	390.76	357.93	305.98
PGSC0003DMG400000566	554	735	789	678	369	493	500	334
PGSC0003DMG400000568	518	577	623	570	1148	1679	1521	1268
PGSC0003DMG400000569	2	1	0	3	2	6	10	9
PGSC0003DMG400000570	105	133	136	123	30	34	32	30
PGSC0003DMG400000571	305	411	353	315	288	410	412	345
PGSC0003DMG400000572	3609	4834	5041	4338	5058	7412	6979	5945
PGSC0003DMG400000573	0	2	1	0	0	0	0	0
PGSC0003DMG400000574	255	279	316	246	311	452	392	293
PGSC0003DMG400000575	34	43	37	35	66	60	73	63
PGSC0003DMG400000576	0	0	0	0	0	0	0	0
PGSC0003DMG400000577	773	927	974	757	645	846	883	716
PGSC0003DMG400000578	236	299	348	243	124	143	165	135
PGSC0003DMG400000579	2918	3647.34	3914.73	3272.76	933.65	1363.98	1244.65	1014.66
PGSC0003DMG400000580	15	21	17	17	4	13	14	6
PGSC0003DMG400000581	21	36	26	34	16	24	14	5
PGSC0003DMG400000582	31.61	29.36	45.94	30.91	22.04	28.8	20.87	16.33
PGSC0003DMG400000583	40	58	66	58	102	104	99	79
PGSC0003DMG400000584	271	335	335	315	307	405	418	331
PGSC0003DMG400000587	63	70	73	62	24	35	42	31
PGSC0003DMG400000588	316	379	349	316	166	237	212	191
PGSC0003DMG400000591	0	0	0	1	1	0	0	2
PGSC0003DMG400000592	0	0	0	0	0	0	0	0
PGSC0003DMG400000593	0	0	0	0	0	0	0	0
PGSC0003DMG400000595	1	0	1	0	4	7.22	0	2.75
PGSC0003DMG400000596	0	0	0	0	0	0	0	0
PGSC0003DMG400000597	6	15	5	12	24	24	32	22
PGSC0003DMG400000598	310	418	405	359	189	262	311	229
PGSC0003DMG400000599	276	326	376	318	332	520	517	354
PGSC0003DMG400000600	555	676	763	632	415	671	567	496
PGSC0003DMG400000601	43	56	50	36	8	12	9	4
PGSC0003DMG400000602	651	799	834	687	908	1320	1177	952
PGSC0003DMG400000603	0	0	0	0	0	0	0	0
PGSC0003DMG400000604	0	0	0	0	0	1	0	0
PGSC0003DMG400000605	0	0	0	0	0	0	0	0
PGSC0003DMG400000606	1	0	1	0	6	0	3	1
PGSC0003DMG400000607	361	442	541	416	717	1157	1004	865
PGSC0003DMG400000608	91	103	143	96	9	13	18	25
PGSC0003DMG400000611	51	59	49	52	20	20	30	23
PGSC0003DMG400000612	397	543	600	486	298	366	408	326
PGSC0003DMG400000613	33	63	55	45	46	59	68	44
PGSC0003DMG400000614	0	0	0	0	1	0	0	0
PGSC0003DMG400000615	27	40	40	41	27	32	26	24
PGSC0003DMG400000616	21	25	17	15	15	18	13	16
PGSC0003DMG400000618	1089	1337	1340	1175	3708	5291	5359	4042
PGSC0003DMG400000619	131	205	183	148	635	925	910	732
PGSC0003DMG400000620	0	0	4	0	1	0	0	0
PGSC0003DMG400000621	2	0	4	4	5	3	0	0
PGSC0003DMG400000622	0	2	0	1	0	0	0	0
PGSC0003DMG400000623	425	477	591	477	752	1026	1010	759
PGSC0003DMG400000625	1750	2248	2387	1895	1250	1701	1637	1219
PGSC0003DMG400000627	7	7	9	8	0	0	0	0
PGSC0003DMG400000628	2	6	2	5	0	0	0	0
PGSC0003DMG400000631	575	676	775	627	123	146	136	97
PGSC0003DMG400000632	188	259	235	174	216	275	262	199
PGSC0003DMG400000633	2	1	0	1	0	0	0	0
PGSC0003DMG400000634	1151	1451	1447	1315	652	952	925	772
PGSC0003DMG400000635	182	238	265	225	121	147	142	84
PGSC0003DMG400000636	10	6	6	8	0	0	0	0
PGSC0003DMG400000637	23	28	41	28	13	43	39	19
PGSC0003DMG400000638	0	1	0	2	1	0	0	0
PGSC0003DMG400000639	0	1	1	1	0	0	0	0
PGSC0003DMG400000640	142	164	237	171	40	38	43	49
PGSC0003DMG400000642	526	674	695	609	332	495	456	370
PGSC0003DMG400000643	57	78	84	77	52	64	51	53
PGSC0003DMG400000644	2438	2837	3172	2501	10485	14497	14452	11514
PGSC0003DMG400000645	0	0	0	0	0	0	0	0
PGSC0003DMG400000646	2	1	1	0	0	0	0	0
PGSC0003DMG400000647	0	0	0	0	0	0	0	0
PGSC0003DMG400000648	0	0	0	0	0	0	0	0
PGSC0003DMG400000650	0	0	0	0	0	0	0	0
PGSC0003DMG400000651	0	0	0	0	0	0	0	0
PGSC0003DMG400000652	460	567	661	536	300	461	464	352
PGSC0003DMG400000653	964	1406	1320	1121	257	387	366	254
PGSC0003DMG400000654	2778	3684	3741	3183	4297	6441	6164	4721
PGSC0003DMG400000655	1341.75	1607.24	1780.88	1367.28	1077.79	1443.48	1492.87	1103.96
PGSC0003DMG400000656	0	0	0	0	0	0	0	0
PGSC0003DMG400000657	0	0	0	0	0	0	0	0
PGSC0003DMG400000660	31	39	31	35	16	26	23	17
PGSC0003DMG400000661	1074	1520	1610	1308	554	815	764	617
PGSC0003DMG400000662	404.64	499.14	590.18	501.91	306.58	402.27	407.57	341.15
PGSC0003DMG400000663	217	304	318	238	127	175	199	184
PGSC0003DMG400000664	23	35	31	26	0	0	0	0
PGSC0003DMG400000665	2779	3723	3671	3110	2824	4629	4003	3294
PGSC0003DMG400000666	49	21	3	11	0	17	44	31
PGSC0003DMG400000667	0	0	0	0	0	0	0	0
PGSC0003DMG400000670	1298	1576	1833	1341	1085	1595	1601	1315
PGSC0003DMG400000671	0	0	1	0	0	0	0	0
PGSC0003DMG400000672	169	170	183	148	184	268	235	192
PGSC0003DMG400000673	208	226	229	186	247	318	377	244
PGSC0003DMG400000675	179	223	217	204	93	123	130	94
PGSC0003DMG400000676	295	375	435	346	133	152	148	118
PGSC0003DMG400000677	0	0	0	0	0	0	0	0
PGSC0003DMG400000678	117403	163066	169286	148436	2186	3090	2910	2192
PGSC0003DMG400000679	0	0	0	0	0	0	0	0
PGSC0003DMG400000680	0	0	0	0	0	0	0	0
PGSC0003DMG400000681	129	184	192	130	126	163	145	140
PGSC0003DMG400000682	1179	1546	1590	1270	1464	2162	2072	1710
PGSC0003DMG400000684	0	0	0	0	0	0	0	0
PGSC0003DMG400000685	0	0	0	0	0	0	0	0
PGSC0003DMG400000686	1	6	11	4	1	0	0	0
PGSC0003DMG400000687	0	0	0	0	0	0	0	0
PGSC0003DMG400000688	154.36	177.86	157.82	152.09	62.42	97.73	79.43	52.85
PGSC0003DMG400000689	1129	1479	1530	1354	48	79	43	39
PGSC0003DMG400000690	203	246	307	241	251	229	286	216
PGSC0003DMG400000691	34	58	54	47	8	22	12	10
PGSC0003DMG400000693	0	0	0	0	0	0	0	0
PGSC0003DMG400000694	0	0	0	0	0	0	0	0
PGSC0003DMG400000695	200	251	200	158	157	157	170	133
PGSC0003DMG400000696	22	28	31	28	11	29	31	19
PGSC0003DMG400000697	0	0	0	0	0	0	0	0
PGSC0003DMG400000702	1634	2011	1933	1569	2305	2946	2983	2565
PGSC0003DMG400000703	0	0	0	0	0	0	0	0
PGSC0003DMG400000704	3814	4918	4789	3800	2110	2695	2812	2263
PGSC0003DMG400000706	753	869	982	773	3118	4572	4462	3611
PGSC0003DMG400000707	113	138	135	97	72	88	91	75
PGSC0003DMG400000708	7904	10969	9410	8804	9043	11883	14427	9860
PGSC0003DMG400000709	0	0	0	0	0	0	0	0
PGSC0003DMG400000710	0	1	0	1	0	0	0	0
PGSC0003DMG400000711	36	46	43	37	21	49	31	20
PGSC0003DMG400000712	0	0	0	0	0	0	0	0
PGSC0003DMG400000713	161	174	196	170	76	151	113	91
PGSC0003DMG400000714	652	918	968	720	609	864	839	653
PGSC0003DMG400000715	3	2	0	0	1	0	0	1
PGSC0003DMG400000716	2	3	11	1	0	1	0	0
PGSC0003DMG400000717	8	4	10	13	4	8	2	2
PGSC0003DMG400000718	38	49	45	53	47	60	54	47
PGSC0003DMG400000719	3	3	1	1	1	0	0	0
PGSC0003DMG400000720	1566	2037	2404	1967	1586	2433	2161	1865
PGSC0003DMG400000721	4	2	2	0	0	0	1	0
PGSC0003DMG400000723	140	169	189	151	54	63	60	57
PGSC0003DMG400000724	237	293	334	277	83	93	104	95
PGSC0003DMG400000725	63	65	75	61	46	78	52	61
PGSC0003DMG400000726	817	1060	1218	948	1312	2047	1892	1493
PGSC0003DMG400000727	188	225	209	171	145	177	216	154
PGSC0003DMG400000728	117	155	164	118	77	77	109	84
PGSC0003DMG400000729	52	64	59	65	44	86	54	54
PGSC0003DMG400000730	0	0	0	0	0	0	0	0
PGSC0003DMG400000731	68	80	80	59	49	84	73	54
PGSC0003DMG400000732	1	0	2	2	0	0	0	0
PGSC0003DMG400000733	3	3	10	6	0	3	1	1
PGSC0003DMG400000734	740	961	1055	897	423	568	539	404
PGSC0003DMG400000735	52623	63050	67373	53203	16585	21535	22052	17002
PGSC0003DMG400000736	854	1074	1101	894	541	644	751	599
PGSC0003DMG400000737	2510	3150	3482	2777	1276	1771	1801	1360
PGSC0003DMG400000738	676	850	902	728	1904	2625	2555	2105
PGSC0003DMG400000739	0	0	0	1	0	1	1	0
PGSC0003DMG400000740	83.99	82.11	73.91	61.45	34.16	53.14	53.38	33.78
PGSC0003DMG400000741	0	0	0	0	0	0	0	1.19
PGSC0003DMG400000742	0	0	0	0	1	0	0	0
PGSC0003DMG400000743	0	1.76	1.95	0	5.08	6.69	7.61	11.7
PGSC0003DMG400000744	0	0	0	0	2	0	1	1
PGSC0003DMG400000745	0	0	0	0	0	0	0	0
PGSC0003DMG400000746	1	0	0	0	0	1	2	0
PGSC0003DMG400000747	0	0	0	0	0	0	0	0
PGSC0003DMG400000748	0	0	0	0	0	0	0	0
PGSC0003DMG400000749	0	0	0	0	0	0	0	0
PGSC0003DMG400000750	52	77	52	65	53	68	72	54
PGSC0003DMG400000751	0	0	0	0	0	0	0	0
PGSC0003DMG400000752	2	3	4	1.61	29	37	24	26
PGSC0003DMG400000753	208	265	250	234	156	200	208	168
PGSC0003DMG400000754	10	13	18	16	18	18	11	26
PGSC0003DMG400000755	0	1	0	1	2	0	4.45	1
PGSC0003DMG400000756	0	3	3	5	3	6	1	6
PGSC0003DMG400000757	2	1	0	1	0	1	1	1
PGSC0003DMG400000758	315.45	437.96	499.85	392.88	759.61	999.28	1037.16	782.45
PGSC0003DMG400000759	132.55	127.28	128.2	99.12	210.31	286.03	248.24	238.65
PGSC0003DMG400000761	94	140	131	115	4	4	4	3
PGSC0003DMG400000763	0	0	0	0	0	0	0	0
PGSC0003DMG400000765	0	0	0	0.39	0	0	0	0
PGSC0003DMG400000766	5	5	7	1	0	0	0	0
PGSC0003DMG400000767	0	0	0	0	0	0	0	0
PGSC0003DMG400000769	2	0	0	2	1	4	3	5
PGSC0003DMG400000771	0	0	0	0	1	0	0	0
PGSC0003DMG400000773	2	0	5	0	0	0	0	0
PGSC0003DMG400000774	130	186	218	184	106	182	171	131
PGSC0003DMG400000775	0	0	0	0	0	0	0	0
PGSC0003DMG400000776	1831	2189	2005	1539	157	126	190	177
PGSC0003DMG400000777	6	6	7	3	0	0	0	0
PGSC0003DMG400000778	1	2	0	0	0	0	0	0
PGSC0003DMG400000779	1	1	1	2	0	0	0	0
PGSC0003DMG400000780	0	0	0	0	0	0	0	0
PGSC0003DMG400000781	0	0	0	0	0	0	0	0
PGSC0003DMG400000782	0	0	0	0	0	0	0	0
PGSC0003DMG400000783	663	856	702	595	4	12	4	3
PGSC0003DMG400000784	0	0	0	0	0	0	0	0
PGSC0003DMG400000785	3799.04	4623.52	4964.81	4079.1	3345.34	4947.55	4769.6	3713.85
PGSC0003DMG400000786	1	0	0	0	0	0	0	0
PGSC0003DMG400000787	4	6	0	1	0	0	0	0
PGSC0003DMG400000789	0	0	1	0	0	0	1	0
PGSC0003DMG400000791	24	26	20	24	23	22	17	18
PGSC0003DMG400000792	294	412	399	309	313	408	414	332
PGSC0003DMG400000794	1	2	7	1	0	1	1	0
PGSC0003DMG400000797	425	509	512	430	644	809	949	675
PGSC0003DMG400000798	5.61	4.2	2.43	1.47	0	5.73	2.66	1.38
PGSC0003DMG400000799	141.61	163.19	203.9	152.31	218.03	271.87	329.46	239.67
PGSC0003DMG400000800	2	5	5	1	7	12	15	6
PGSC0003DMG400000802	1993	2478	2469	2105	1407	1804	1902	1644
PGSC0003DMG400000803	157	200	229	193	1	4	4	5
PGSC0003DMG400000804	523	630	674	495	279	370	368	249
PGSC0003DMG400000805	208.47	237.44	228	189.69	225.69	277	268.74	250.89
PGSC0003DMG400000806	324	385	422	422	292	473	405	361
PGSC0003DMG400000807	34	59	54	42	1	0	0	0
PGSC0003DMG400000808	327	392	441	327	724	1001	1033	763
PGSC0003DMG400000809	478	575	702	534	399	638	573	470
PGSC0003DMG400000810	844	1021	1055	803	465	582	599	467
PGSC0003DMG400000811	50	74	77	61	7	12	5	2
PGSC0003DMG400000812	278.23	314.63	346.33	306.84	128	157	186.94	134
PGSC0003DMG400000813	241.55	307.08	326.68	237.9	291.21	395.32	388.26	289.75
PGSC0003DMG400000815	58	74	81	56	52	55	71	54
PGSC0003DMG400000816	455.45	582.92	596.32	469.1	448.79	636.68	598.74	453.25
PGSC0003DMG400000818	57	110	113	88	1	11	1	1
PGSC0003DMG400000819	0	0	0	0	0	0	0	0
PGSC0003DMG400000820	0	0	0	0	0	0	0	0
PGSC0003DMG400000821	0	0	0	0	0	0	0	0
PGSC0003DMG400000822	67.53	83.56	99	76.31	24.31	27	32.26	29.11
PGSC0003DMG400000823	53	62	60	47	1	6	4	2
PGSC0003DMG400000824	34	51	47	45	2	2	7	5
PGSC0003DMG400000825	0	1	0	0	0	0	0	0
PGSC0003DMG400000826	554	634	636	538	923	1072	1167	950
PGSC0003DMG400000827	494	592	546	501	14	12	4	6
PGSC0003DMG400000828	10	11	16	12	5	8	8	4
PGSC0003DMG400000829	1058	1256	1397	1125	1099	1498	1415	1116
PGSC0003DMG400000830	0	0	0	0	0	0	0	0
PGSC0003DMG400000832	0	0	0	0	0	0	0	0
PGSC0003DMG400000834	183	201	238	194	133	192	170	157
PGSC0003DMG400000836	84.48	83.01	116.38	90.54	60.72	85.14	76.63	65.84
PGSC0003DMG400000837	32.52	35.99	45.62	27.46	18.28	39.86	26.37	29.16
PGSC0003DMG400000839	40	56	56	42	27	45	44	19
PGSC0003DMG400000840	107	118	140	105	58	64	83	71
PGSC0003DMG400000842	52	47	56	56	24	31	37	40
PGSC0003DMG400000843	21	21	23	12	3	2	2	2
PGSC0003DMG400000846	10	11	9	16	12	26	19	11
PGSC0003DMG400000847	0	1	1	1	0	1	1	2
PGSC0003DMG400000849	0	1	0	0	1	0	0	1
PGSC0003DMG400000850	0	0	0	0	0	0	0	0
PGSC0003DMG400000851	0	0	0	0	0	1	0	1
PGSC0003DMG400000854	17	34	19	18	20	15	38	30
PGSC0003DMG400000856	487	557	617	539	491	627	680	525
PGSC0003DMG400000857	11.38	17.91	11.38	10.39	31.69	27.9	33.67	23.5
PGSC0003DMG400000861	102	140	156	133	344	548	493	405
PGSC0003DMG400000862	79	107	115	93	75	97	115	84
PGSC0003DMG400000863	0	0	0	0	0	0	0	0
PGSC0003DMG400000864	657.62	891.09	954.62	856.61	271.31	342.1	342.33	255.5
PGSC0003DMG400000865	0	0	0	0	0	0	0	0
PGSC0003DMG400000866	1	2	2	1	9	11	20	9
PGSC0003DMG400000867	0	0	0	0	0	0	0	0
[truncated: 38,309 more rows]
