# Supplementary material for: Drought-Induced Regulatory Cascades and Their Effects on the Nutritional Quality of Developing Potato Tubers
Source: Genes (Basel). 2020 Jul 30;11(8):864. doi: 10.3390/genes11080864 (PMC7465940; doi:10.3390/genes11080864)
Supplement: Supplementary file 1 [file genes-11-00864-s001.zip › Supplementary Results/TableS3_DEsmallRNA.xlsx]

## Sheet: Supplemental Table 3
Supplemental Table 3: Differentially expressed small RNA in potato tubers between the gradual drought and control treatments (35 % FC vs 70% FC). Threshold values were greater than log 2 fold change (lfc) and a false discover rate (FDR) of 0.05. Target transcripts, gene and protein descriptions are listed.
miRNA_Acc.	small_RNA_cluster	WW	DW	baseMean	log2FoldChange	lfcSE	stat	pvalue	padj	Target.transcript	Expectation	UPE.	miRNA_start	miRNA_end	Target_start	Target_end	miRNA_aligned_fragment	alignment	Target_aligned_fragment	Inhibition	Target.gene	Protein.description	Multiplicity
ENA|AEWC01004650|AEWC01004650.1:32253-32375	Cluster_7920	2.39551	62.6246	33.5968	-4.94815	0.561126	-6.14506	7.99e-10	1.09e-06	PGSC0003DMT400022567	4	-1	1	21	798	818	AAAAUGUAAGAACUUGCUGCC	::::::::::::::::::	GGCAGCAAGUUCUUACAUGAC	Cleavage	PGSC0003DMG400008749	Patatin-05 [Source	1
ENA|AEWC01034733|AEWC01034733.1:63798-64143	Cluster_68384	76.4295	608.912	321.903	-3.00603	0.217335	-6.92955	4.22e-12	7.31e-09	PGSC0003DMT400022567	1.5	-1	1	21	43	63	GAGAAUGAUAGCCGGAAUGAU	:::::::::: ::::::::::	AUCAUUCCGGGUAUCAUUCUC	Translation	PGSC0003DMG400008749	Patatin-05 [Source	1
ENA|AEWC01042837|AEWC01042837.1:15941-16175	Cluster_83190	33.3915	250.679	129.056	-2.87405	0.25486	-5.39139	6.99e-08	6.55e-05	PGSC0003DMT400022567	0.5	-1	1	21	47	67	AUUCGAGAAUGGUACCCGGAA	:::::::::.:::::::::::	UUCCGGGUAUCAUUCUCGAAU	Cleavage	PGSC0003DMG400008749	Patatin-05 [Source	1
ENA|AEWC01042827|AEWC01042827.1:7777-8067	Cluster_83166	80.367	512.356	274.765	-2.66302	0.239247	-4.86118	1.17e-06	0.000781517	PGSC0003DMT400022567	1.5	-1	1	20	48	67	AUUCGAGAAUGGUAGCCGGC	:::: ::.:::::::::::	UCCGGGUAUCAUUCUCGAAU	Cleavage	PGSC0003DMG400008749	Patatin-05 [Source	1
ENA|AEWC01018105|AEWC01018105.1:80623-80644	Cluster_34023	1.37368	40.8802	21.4391	-5.02716	0.682645	-5.1669	2.38e-07	0.000193265	PGSC0003DMT400025691	3.5	-1	1	21	131	151	UGUCAAAGAGAUUCGUGAGCU	::::::. :::::::: ::.:	AGCUCAUUAAUCUCUUCGAUA	Cleavage	PGSC0003DMG400009921	Cysteine protease 14 [Source	1
ENA|AEWC01034733|AEWC01034733.1:61219-62092	Cluster_68380	703.894	31512.2	15157.8	-5.4916	0.19019	-20.9874	8.55e-98	7.84e-93	PGSC0003DMT400036586	0	-1	1	21	384	404	UCUGAAUUAGUGCCAGUGCCU	:::::::::::::::::::::	AGGCACUGGCACUAAUUCAGA	Cleavage	PGSC0003DMG400014104	Patatin-2-Kuras 4 [Source	1
ENA|AEWC01042827|AEWC01042827.1:5567-6319	Cluster_83164	177.536	8208.79	3824.8	-5.48535	0.200987	-19.8289	1.68e-87	5.13e-83	PGSC0003DMT400036586	0	-1	1	21	431	451	GAGGACCCCAUUUAGCUGCCU	:::::::::::::::::::::	AGGCAGCUAAAUGGGGUCCUC	Cleavage	PGSC0003DMG400014104	Patatin-2-Kuras 4 [Source	1
ENA|AEWC01011717|AEWC01011717.1:2294-2315	Cluster_20497	1.5414	67.115	29.6695	-5.37856	0.92255	-4.20417	2.62e-05	0.0122049	PGSC0003DMT400036586	0	-1	1	20	269	288	UAACGCCGGAUCACCAACAG	::::::::::::::::::::	CUGUUGGUGAUCCGGCGUUA	Cleavage	PGSC0003DMG400014104	Patatin-2-Kuras 4 [Source	1
ENA|AEWC01034736|AEWC01034736.1:18475-19607	Cluster_68397	347.727	14567.5	6872.21	-5.35629	0.191297	-20.1586	2.26e-90	1.04e-85	PGSC0003DMT400036586	0	-1	1	21	262	282	CGGAUCACCAACAGUAGCAAC	:::::::::::::::::::::	GUUGCUACUGUUGGUGAUCCG	Cleavage	PGSC0003DMG400014104	Patatin-2-Kuras 4 [Source	1
ENA|AEWC01042837|AEWC01042837.1:12689-13212	Cluster_83189	36.965	1736.35	791.84	-5.48909	0.231054	-17.2648	8.67e-67	1.33e-62	PGSC0003DMT400044055	0	-1	1	21	705	725	UCUGAAGUAGUGCCAGUGCCU	:::::::::::::::::::::	AGGCACUGGCACUACUUCAGA	Cleavage	PGSC0003DMG400017091	Patatin-01 [Source	1
ENA|AEWC01042833|AEWC01042833.1:4970-5087	Cluster_83175	4.60405	117.614	56.0225	-4.97942	0.704598	-4.93817	7.89e-07	0.000565297	PGSC0003DMT400044055	0	-1	1	21	410	430	ACUUGGUGAAUAUUACUGGCU	:::::::::::::::::::::	AGCCAGUAAUAUUCACCAAGU	Cleavage	PGSC0003DMG400017091	Patatin-01 [Source	1
ENA|AEWC01042833|AEWC01042833.1:4014-4882	Cluster_83174	37.0914	415.042	207.142	-3.44635	0.235397	-8.26838	1.36e-16	3.46e-13	PGSC0003DMT400044055	0	-1	1	21	705	725	UCUGAAGUAGUGCCAGUGCCU	:::::::::::::::::::::	AGGCACUGGCACUACUUCAGA	Cleavage	PGSC0003DMG400017091	Patatin-01 [Source	1
ENA|AEWC01013616|AEWC01013616.1:27485-27626	Cluster_23921	3.07485	70.5383	31.7785	-4.68385	0.540437	-5.89125	3.83e-09	4.51e-06	PGSC0003DMT400075172	0	-1	1	21	85	105	UAAUGCAUUUUCUUGAACCCU	:::::::::::::::::::::	AGGGUUCAAGAAAAUGCAUUA	Cleavage	PGSC0003DMG400029247	Patatin group O [Source	1
ENA|AEWC01008670|AEWC01008670.1:2702-2817	Cluster_15144	2.13148	47.0748	24.7076	-4.62295	0.587702	-5.31383	1.07e-07	9.66e-05	PGSC0003DMT400075172	0	-1	1	21	85	105	UAAUGCAUUUUCUUGAACCCU	:::::::::::::::::::::	AGGGUUCAAGAAAAUGCAUUA	Cleavage	PGSC0003DMG400029247	Patatin group O [Source	1
ENA|AEWC01021259|AEWC01021259.1:25230-25470	Cluster_41775	1.54845	40.0286	19.0323	-4.48847	0.680519	-4.39146	1.13e-05	0.00604138	PGSC0003DMT400075172	0	-1	1	21	80	100	CAUUUUCUUGAACCCUGAGGU	:::::::::::::::::::::	ACCUCAGGGUUCAAGAAAAUG	Cleavage	PGSC0003DMG400029247	Patatin group O [Source	1
ENA|AEWC01025269|AEWC01025269.1:22651-22953	Cluster_49226	18.1977	123.48	64.8507	-2.70856	0.304034	-3.97507	7.04e-05	0.0298878	PGSC0003DMT400090693	3.5	-1	1	21	142	162	CUACAAUUCAGAAGCUCUGGU	::.:::::::: :::::: ::	ACUAGAGCUUCAGAAUUGGAG	Translation	PGSC0003DMG400040264	Cytochrome P450 [Source	1
ENA|AEWC01042836|AEWC01042836.1:6637-6927	Cluster_83182	30.9927	986.297	463.586	-4.97316	0.253609	-13.6949	1.09e-42	8.33e-39	PGSC0003DMT400044046	0	-1	1	21	592	612	AUCAAACUCUGAAGUAGUGCC	:::::::::::::::::::::	GGCACUACUUCAGAGUUUGAU	Cleavage	PGSC0003DMG401017090	Patatin-3-Kuras 1 [Source	1
ENA|AEWC01034733|AEWC01034733.1:60758-60979	Cluster_68379	64.9854	365.872	206.432	-2.58761	0.251966	-4.3165	1.59e-05	0.00794834	PGSC0003DMT400000200	4	-1	1	21	592	612	AGCGGAUGAUGCUUCUGAGGC	:::::::..: ::::: ::::	GCCUCAGGGGAAUCAUACGCU	Translation	PGSC0003DMG400000059	UDP-glucosyltransferase [Source	1
ENA|AEWC01031213|AEWC01031213.1:4632-4678	Cluster_61382	1.54776	64.5488	36.6158	-5.93325	0.688219	-6.44164	1.18e-10	1.78e-07	PGSC0003DMT400004480	3	-1	1	21	1626	1646	CUGAGUCUGACUAUGAAGCCU	::::::::: ::::.::::	UGGCUUCAUAAUCAGGCUCAA	Translation	PGSC0003DMG400001784	Pentatricopeptide repeat-containing protein [Source	1
ENA|AEWC01039559|AEWC01039559.1:6015-6128	Cluster_77835	2.30835	118.357	63.7811	-5.85506	0.515089	-8.45497	2.79e-17	7.76e-14	PGSC0003DMT400004480	3	-1	1	21	1626	1646	CUGAGUCUGACUAUGAAGCCU	::::::::: ::::.::::	UGGCUUCAUAAUCAGGCUCAA	Translation	PGSC0003DMG400001784	Pentatricopeptide repeat-containing protein [Source	1
ENA|AEWC01020258|AEWC01020258.1:2824-3516	Cluster_39416	284.105	3638.66	2040.82	-3.8333	0.223035	-10.4616	1.3e-25	6.61e-22	PGSC0003DMT400004480	3.5	-1	1	21	1110	1130	UCAAGAACUUGGAUUGCAGCC	:::::::: ::::::.::::	GGCUGCAAGGCAAGUUUUUGA	Cleavage	PGSC0003DMG400001784	Pentatricopeptide repeat-containing protein [Source	1
ENA|AEWC01029270|AEWC01029270.1:80935-81438	Cluster_57024	296.911	2067.75	1127.58	-2.82816	0.18694	-7.1047	1.21e-12	2.26e-09	PGSC0003DMT400005630	4	-1	1	22	380	401	UAGGGCAGUUCUCCGUUUGGCA	::::::..::::::.:: ..::	UGCCAAGUGGAGAAUUGGUUUA	Cleavage	PGSC0003DMG400002206	Legumain [Source	1
ENA|AEWC01033776|AEWC01033776.1:124987-126805	Cluster_66465	1023.23	5047.18	2958.21	-2.36966	0.189607	-4.58664	4.5e-06	0.00277746	PGSC0003DMT400008040	0	-1	1	21	1501	1521	UUCGGCGACGGAUGUAGUUGC	:::::::::::::::::::::	GCAACUACAUCCGUCGCCGAA	Cleavage	PGSC0003DMG400003108	Bromodomain-containing RNA-binding protein 1 [Source	1
ENA|AEWC01040261|AEWC01040261.1:35112-35302	Cluster_79214	38.6284	354.836	170.037	-3.03928	0.26075	-5.9033	3.56e-09	4.3e-06	PGSC0003DMT400015905	2	-1	1	24	346	369	UCGAACUUCAUCUGCAUGCCCGCC	::: :::::::::. :::::::::	GGCAGGCAUGCAGGAGAAGUUCGA	Translation	PGSC0003DMG400006217	C2 domain-containing protein [Source	1
ENA|AEWC01044441|AEWC01044441.1:745-988	Cluster_84894	18.5498	127.671	71.0594	-2.81275	0.299293	-4.38617	1.15e-05	0.00608341	PGSC0003DMT400019435	1.5	-1	1	24	124	147	CCUAAACAAGAUCCUCGAACGACU	:. ::: :::::.:::::::::	GCUUUUUCUAGGAUUUUGUUUAGG	Cleavage	PGSC0003DMG400007514	Glycolate oxidase [Source	1
ENA|AEWC01041082|AEWC01041082.1:8493-8785	Cluster_80437	7.33464	231.713	116.851	-5.06903	0.387847	-9.20215	3.51e-20	1.24e-16	PGSC0003DMT400020462	3	-1	1	21	621	641	UCUGCAUCAAAGGCCCCGGAA	:::.:::::.:::::::.: :	UUCUGGGGCUUUUGAUGUAAA	Cleavage	PGSC0003DMG400007905	Signal recognition particle receptor alpha subunit [Source	1
ENA|AEWC01038157|AEWC01038157.1:41080-43610	Cluster_75095	286.991	1810.59	1052.73	-2.7546	0.199764	-6.28044	3.38e-10	4.69e-07	PGSC0003DMT400021107	2	-1	1	22	529	550	UCCUUGAGAAUUUGUCGGCUGA	:.: :::::.::::::.:::::	UUACCCGACGAAUUCUUAAGGA	Cleavage	PGSC0003DMG400008175	Conserved gene of unknown function [Source	2
ENA|AEWC01038157|AEWC01038157.1:41080-43610	Cluster_75095	286.991	1810.59	1052.73	-2.7546	0.199764	-6.28044	3.38e-10	4.69e-07	PGSC0003DMT400021107	4.5	-1	1	22	289	310	UCCUUGAGAAUUUGUCGGCUGA	.:..: ::..::::.::::	AAGGUUGCCAGGUUCUUAAGGU	Cleavage	PGSC0003DMG400008175	Conserved gene of unknown function [Source	2
ENA|AEWC01038157|AEWC01038157.1:43697-44561	Cluster_75096	88.0889	507.353	297.822	-2.63574	0.233061	-4.87314	1.1e-06	0.000741032	PGSC0003DMT400021107	4.5	-1	1	22	289	310	UCCUUGAGAAUUUGUCGGCUGA	.:..: ::..::::.::::	AAGGUUGCCAGGUUCUUAAGGU	Cleavage	PGSC0003DMG400008175	Conserved gene of unknown function [Source	2
ENA|AEWC01038157|AEWC01038157.1:43697-44561	Cluster_75096	88.0889	507.353	297.822	-2.63574	0.233061	-4.87314	1.1e-06	0.000741032	PGSC0003DMT400021107	2	-1	1	22	529	550	UCCUUGAGAAUUUGUCGGCUGA	:.: :::::.::::::.:::::	UUACCCGACGAAUUCUUAAGGA	Cleavage	PGSC0003DMG400008175	Conserved gene of unknown function [Source	2
ENA|AEWC01020258|AEWC01020258.1:3941-4993	Cluster_39417	221.078	1864.31	1011.21	-3.11911	0.193152	-8.38256	5.18e-17	1.36e-13	PGSC0003DMT400022119	2	-1	1	21	1965	1985	GGAGAAAGCAGAGGAGCUGUU	:.::::::.::::::::.:..	AGCAGCUCUUCUGCUUUUUUU	Cleavage	PGSC0003DMG400008581	Receptor protein kinase CLAVATA1 [Source	1
ENA|AEWC01053886|AEWC01053886.1:115-283	Cluster_87038	16.5939	121.029	63.9626	-2.84945	0.308675	-4.37175	1.23e-05	0.00641831	PGSC0003DMT400025767	3.5	-1	1	21	1008	1028	UCAAAUGUAGUAGCUGUGCCU	:: ..::::::::::: ::::	AGUUGCAGCUACUACAAUUGA	Cleavage	PGSC0003DMG400009947	Subtilisin-type protease [Source	1
ENA|AEWC01002139|AEWC01002139.1:9864-10389	Cluster_3393	6.16097	60.7235	32.6943	-3.63847	0.479198	-4.4626	8.1e-06	0.00464344	PGSC0003DMT400027123	0	-1	1	21	108	128	ACCGGAAUCUGAACAACCUUC	:::::::::::::::::::::	GAAGGUUGUUCAGAUUCCGGU	Cleavage	PGSC0003DMG400010462	Bcl-2-associated athanogene [Source	1
ENA|AEWC01020986|AEWC01020986.1:41467-42274	Cluster_41387	83.1604	984.356	494.609	-3.53875	0.207085	-9.84499	7.2e-23	3e-19	PGSC0003DMT400030322	4	-1	1	24	472	495	UUUACAGGAUGAGAAUUCAUUAAU	::::: :..::::::::.::: ::	AUUAACGGGUUCUCAUCUUGUUAA	Cleavage	PGSC0003DMG400011605	Gene of unknown function [Source	1
ENA|AEWC01024388|AEWC01024388.1:12981-13267	Cluster_47500	10.6527	82.9861	45.3925	-3.00968	0.363011	-4.15876	3.2e-05	0.0144631	PGSC0003DMT400031483	4.5	-1	1	24	520	543	AGUUAGAGACUCAAAGUGCACCCU	:::::: :::::.: ::.:.:.:	UGGGUGCCCUUUGGGACUUUGAUU	Cleavage	PGSC0003DMG400012073	Camphor resistance CrcB family protein [Source	1
ENA|AEWC01018154|AEWC01018154.1:36574-39100	Cluster_34286	767.914	21427.5	10414.3	-4.802	0.190589	-17.3252	3.03e-67	6.96e-63	PGSC0003DMT400032490	3	-1	1	21	440	460	CCGGAUUCGAGACAAUUGGCU	:...::::: ::::::::::	UGUUGAUUGUGUCGAAUCCGG	Translation	PGSC0003DMG400012478	L-lactate dehydrogenase [Source	1
ENA|AEWC01022029|AEWC01022029.1:6714-6875	Cluster_43120	0.680034	34.6692	19.4733	-5.59995	0.835052	-4.90981	9.12e-07	0.000633695	PGSC0003DMT400035351	2.5	-1	1	22	84	105	CGCUAGUUUUGAGCUCAAGCCU	::.: ::::::.::.::::::	UGGUUGGAGCUCGAAGCUAGCG	Cleavage	PGSC0003DMG400013585	Gene of unknown function [Source	1
ENA|AEWC01022029|AEWC01022029.1:5047-5808	Cluster_43119	3.40324	48.3288	23.3787	-4.02776	0.567018	-4.45799	8.27e-06	0.00468593	PGSC0003DMT400035351	2.5	-1	1	22	84	105	CGCUAGUUUUGAGCUCAAGCCU	::.: ::::::.::.::::::	UGGUUGGAGCUCGAAGCUAGCG	Cleavage	PGSC0003DMG400013585	Gene of unknown function [Source	1
ENA|AEWC01020258|AEWC01020258.1:1660-2366	Cluster_39415	38.3609	349.153	196.757	-3.31046	0.244972	-7.39046	1.46e-13	2.98e-10	PGSC0003DMT400041655	0	-1	1	21	38	58	UACUUGGACACAUGGACAUCA	:::::::::::::::::::::	UGAUGUCCAUGUGUCCAAGUA	Cleavage	PGSC0003DMG400016148	Homeodomain protein Hfi22 [Source	1
ENA|AEWC01042827|AEWC01042827.1:6404-7519	Cluster_83165	252.226	5798.56	2751.77	-4.47035	0.191638	-15.4998	3.48e-54	3.55e-50	PGSC0003DMT400045160	3.5	-1	1	21	688	708	UUGGAGAAACUCGUGUGCAUC	::::: ::.:::::::: ::.	GAUGCUCAUGAGUUUCUACAG	Cleavage	PGSC0003DMG400017516	Ubiquitin carboxyl-terminal hydrolase [Source	1
ENA|AEWC01034733|AEWC01034733.1:62488-62761	Cluster_68382	25.0344	468.879	223.178	-4.15116	0.25284	-10.4855	1.01e-25	5.43e-22	PGSC0003DMT400045160	3.5	-1	1	21	688	708	UUGGAGAAACUCGUGUGCAUC	::::: ::.:::::::: ::.	GAUGCUCAUGAGUUUCUACAG	Cleavage	PGSC0003DMG400017516	Ubiquitin carboxyl-terminal hydrolase [Source	1
ENA|AEWC01018722|AEWC01018722.1:7593-7856	Cluster_35972	18.3033	196.025	98.1323	-3.36546	0.282962	-6.59261	4.32e-11	7.08e-08	PGSC0003DMT400045820	5	-1	1	23	559	581	UUUGCUCCUGGAGACUCACAUGA	::::::::::: .::: ::::.	UCAUGUGAGUCAUCAGUAGCAGU	Cleavage	PGSC0003DMG400017766	DNA binding protein [Source	1
ENA|AEWC01043377|AEWC01043377.1:1292-1513	Cluster_83899	25.6356	260.297	133.539	-3.34428	0.258025	-7.14766	8.83e-13	1.69e-09	PGSC0003DMT400047522	4	-1	1	24	823	846	AACUAAUGUUCCGGCGAUUGGAGU	..:.::.:.::.:::. .::::::	GUUUCAGUUGCUGGAGGGUUAGUU	Cleavage	PGSC0003DMG400018469	G-Box binding protein 2 [Source	1
ENA|AEWC01041082|AEWC01041082.1:11223-11887	Cluster_80441	44.9206	271.327	157.994	-2.66703	0.28003	-4.16752	3.08e-05	0.0140569	PGSC0003DMT400051398	0	-1	1	21	405	425	UGCUUUUUCCUAGAACCGCCU	:::::::::::::::::::::	AGGCGGUUCUAGGAAAAAGCA	Cleavage	PGSC0003DMG400019963	ATP binding protein [Source	1
ENA|AEWC01030804|AEWC01030804.1:8336-8952	Cluster_60505	1300.47	9341.64	4842.13	-2.79107	0.196606	-6.56681	5.14e-11	8.27e-08	PGSC0003DMT400053145	2	-1	1	24	1860	1883	UAAGUUUUUAUGUUAUUUCGUACU	: : .:.:::.:::::..::::::	AAUCUGGAAUGACAUAGGAACUUA	Cleavage	PGSC0003DMG400020620	Acyl-coenzyme A oxidase 2, peroxisomal [Source	1
ENA|AEWC01024118|AEWC01024118.1:13722-13774	Cluster_47119	3.34003	78.5135	40.5483	-4.59785	0.475675	-6.51254	7.39e-11	1.13e-07	PGSC0003DMT400055407	4	-1	1	21	253	273	ACCAACAGACCUUUCGACCUC	:.:::.:::.:::.:::::	GGGGUUGAAGGGUUUGUUGAG	Cleavage	PGSC0003DMG400021512	Acyl-CoA-binding protein, acbp [Source	1
ENA|AEWC01015061|AEWC01015061.1:28142-28337	Cluster_27288	17.7205	109.259	65.4622	-2.80638	0.336195	-3.88577	0.000102006	0.0415979	PGSC0003DMT400059397	1.5	-1	1	21	864	884	UUAUAAUUUGGACUAAUGCCU	::::::::::::::::.:	UAUCAUUAGUCCAAAUUAUGA	Cleavage	PGSC0003DMG400023077	Protein SIS1 [Source	1
ENA|AEWC01041082|AEWC01041082.1:10536-10750	Cluster_80440	38.7658	340.416	194.955	-3.26682	0.293762	-6.01445	1.8e-09	2.27e-06	PGSC0003DMT400059813	3.5	-1	1	21	586	606	AGAGUAAUUACUUUGAGGCCU	:::..::::::::.:: ::.:	AGGUUUCAAAGUAGUUCCUUU	Cleavage	PGSC0003DMG400023260	LIGULELESS1 protein [Source	1
ENA|AEWC01042176|AEWC01042176.1:40484-41348	Cluster_82121	91.6367	481.304	274.612	-2.44408	0.226732	-4.16385	3.13e-05	0.0142139	PGSC0003DMT400062081	0	-1	1	21	674	694	UGUAGAAUUGAGGUGAAUGCU	:::::::::::::::::::::	AGCAUUCACCUCAAUUCUACA	Cleavage	PGSC0003DMG400024157	Homeobox-leucine zipper protein [Source	1
ENA|AEWC01039282|AEWC01039282.1:16368-17061	Cluster_77440	2.64379	62.6937	33.5551	-4.7213	0.526465	-6.11873	9.43e-10	1.25e-06	PGSC0003DMT400063187	1.5	-1	1	21	331	351	UAGGAGAAAUUCUGCAGCACC	::::::: ::::::::::::.	GGUGCUGAAGAAUUUCUCCUG	Cleavage	PGSC0003DMG400024578	Type-A response regulator [Source	1
ENA|AEWC01042176|AEWC01042176.1:41755-41840	Cluster_82122	49.5225	371.275	221.861	-3.06139	0.264364	-5.90622	3.5e-09	4.28e-06	PGSC0003DMT400066579	3	-1	1	21	226	246	AAAGAGACUGGGAUUAAGGCC	:::::..:..:::::::::	UGCCUUGGUUUCAGUCUCUUC	Cleavage	PGSC0003DMG400025880	Protein binding / zinc ion binding [Source	1
ENA|AEWC01012969|AEWC01012969.1:75954-76353	Cluster_23143	3.25854	64.4465	33.372	-4.5969	0.530922	-5.83307	5.44e-09	6.09e-06	PGSC0003DMT400067775	2.5	-1	1	21	70	90	UGAGGAUGGAAUUUUGACAAU	::::.::::: ::::.::::	UUUGUUAAAAUGCCAUUCUCA	Translation	PGSC0003DMG400026360	Ferredoxin-3, chloroplast [Source	1
ENA|AEWC01031779|AEWC01031779.1:15086-15571	Cluster_62692	4.26919	89.4655	44.8494	-4.43285	0.464211	-6.31793	2.65e-10	3.74e-07	PGSC0003DMT400068076	2	-1	1	21	561	581	GAAGAACGAUCAGUGGCACCG	:::::.::::::::.:::	UAUUGCCAUUGAUCGUUUUUC	Cleavage	PGSC0003DMG400026476	Transporter [Source	1
ENA|AEWC01022029|AEWC01022029.1:7022-7901	Cluster_43121	2.72285	56.1557	29.283	-4.5313	0.540507	-5.60824	2.04e-08	2.04e-05	PGSC0003DMT400074732	2	-1	1	22	308	329	UAGGCUACUGUCUGAUCCCGGG	.::: :::::::::.::.::	AAUGGGUUCAGACAGUGGCUUA	Cleavage	PGSC0003DMG400029059	Poly(A) polymerase [Source	1
ENA|AEWC01047799|AEWC01047799.1:139-1402	Cluster_86487	4.44583	63.1513	32.5597	-3.80752	0.448585	-5.144	2.69e-07	0.000211178	PGSC0003DMT400074732	2	-1	1	22	308	329	UAGGCUACUGUCUGAUCCCGGG	.::: :::::::::.::.::	AAUGGGUUCAGACAGUGGCUUA	Cleavage	PGSC0003DMG400029059	Poly(A) polymerase [Source	1
ENA|AEWC01041082|AEWC01041082.1:10164-10447	Cluster_80439	21.935	365.19	189.369	-4.08848	0.305721	-8.46681	2.52e-17	7.46e-14	PGSC0003DMT400075123	3	-1	1	21	80	100	UUGAGAACUCUUCUAGCAAAG	:::::::::.::::::::	AUUUGCUAGAGGAGUUCUCUG	Cleavage	PGSC0003DMG400029221	Gene of unknown function [Source	1
ENA|AEWC01012434|AEWC01012434.1:76127-76225	Cluster_22034	161.092	23.8841	87.2006	2.76304	0.298762	4.2276	2.36e-05	0.0110574	PGSC0003DMT400076630	1	-1	1	24	76	99	ACCUGAAGAUUGUAGAUUUGAAUC	:::::.:::::.::::::::::::	GAUUCGAAUCUGCAAUCUUCAGGU	Cleavage	PGSC0003DMG400029797	Zinc ion binding protein [Source	1
ENA|AEWC01013903|AEWC01013903.1:7395-7591	Cluster_24393	6.83323	87.3905	43.4996	-3.66594	0.390928	-5.54052	3.02e-08	2.91e-05	PGSC0003DMT400080908	4.5	-1	1	22	813	834	UGUCGCCAUCACUCUCUUUUCC	: ::: :.:::: ::::: :::	GAAAAUGGGAGUCAUGGCAACA	Translation	PGSC0003DMG400031514	Chromo domain protein LHP1 [Source	5
ENA|AEWC01013903|AEWC01013903.1:7395-7591	Cluster_24393	6.83323	87.3905	43.4996	-3.66594	0.390928	-5.54052	3.02e-08	2.91e-05	PGSC0003DMT400080908	2.5	-1	1	22	777	798	UGUCGCCAUCACUCUCUUUUCC	:::::: ::::::::::: :::	GGAAAAUAGAGUGAUGGCAACA	Cleavage	PGSC0003DMG400031514	Chromo domain protein LHP1 [Source	5
ENA|AEWC01013903|AEWC01013903.1:7395-7591	Cluster_24393	6.83323	87.3905	43.4996	-3.66594	0.390928	-5.54052	3.02e-08	2.91e-05	PGSC0003DMT400080908	4	-1	1	22	885	906	UGUCGCCAUCACUCUCUUUUCC	::::.: .:.:::::::: :::	GGAAGAUGGGGUGAUGGCAACA	Cleavage	PGSC0003DMG400031514	Chromo domain protein LHP1 [Source	5
ENA|AEWC01013903|AEWC01013903.1:7395-7591	Cluster_24393	6.83323	87.3905	43.4996	-3.66594	0.390928	-5.54052	3.02e-08	2.91e-05	PGSC0003DMT400080908	4	-1	1	22	615	636	UGUCGCCAUCACUCUCUUUUCC	::::.:: ::::::: ::.	ACUAAAGGGACUGAUGGCAACG	Cleavage	PGSC0003DMG400031514	Chromo domain protein LHP1 [Source	5
ENA|AEWC01013903|AEWC01013903.1:7395-7591	Cluster_24393	6.83323	87.3905	43.4996	-3.66594	0.390928	-5.54052	3.02e-08	2.91e-05	PGSC0003DMT400080908	2.5	-1	1	22	957	978	UGUCGCCAUCACUCUCUUUUCC	::: .::.:::::::::.::::	GGACGAGGGAGUGAUGGUGACA	Cleavage	PGSC0003DMG400031514	Chromo domain protein LHP1 [Source	5
ENA|AEWC01018840|AEWC01018840.1:64611-64869	Cluster_36316	0.769301	20.4097	10.6566	-5.15091	0.949235	-3.84616	0.000119984	0.0480748	PGSC0003DMT400083732	0	-1	1	21	433	453	CAUCAAUGGAGAAGCUGGCCU	:::::::::::::::::::::	AGGCCAGCUUCUCCAUUGAUG	Cleavage	PGSC0003DMG400033567	Leucoanthocyanidin dioxygenase [Source	1
ENA|AEWC01011539|AEWC01011539.1:44218-44240	Cluster_20364	337.637	8.22856	165.37	4.94398	0.61527	5.5975	2.17e-08	2.12e-05	PGSC0003DMT400084211	2.5	-1	1	21	192	212	GAUUGAUUGAACUCAUGGCCU	:::: ::: :::::::::::	CGGCCCUGAUUUCAAUCAAUC	Cleavage	PGSC0003DMG400033879	Jasmonic acid-amino acid-conjugating enzyme [Source	1
ENA|AEWC01032208|AEWC01032208.1:33178-33410	Cluster_63709	4465.15	649.505	2443.59	2.54143	0.226446	4.59903	4.24e-06	0.00266754	PGSC0003DMT400084506	2	-1	1	20	142	161	UUUGGCUCACGGAUUUUAGC	:::.::::::: ::::::::	GCUGAAAUCCGAGAGCCAAA	Cleavage	PGSC0003DMG400034101	AP2 domain class transcription factor [Source	1
ENA|AEWC01042827|AEWC01042827.1:4873-5239	Cluster_83163	118.471	1119.09	577.862	-3.24907	0.218877	-7.99111	1.34e-15	3.15e-12	PGSC0003DMT400084529	4	-1	1	21	127	147	CCAAAGACAGUCCUGAAACCU	.::::: ::::.:::::::	GGGUUUAAGGAUUGUCUUUCC	Cleavage	PGSC0003DMG400034120	NBS-LRR resistance protein [Source	1
ENA|AEWC01000636|AEWC01000636.1:7341-7631	Cluster_865	213.32	5.05263	102.406	5.651	0.470814	8.81665	1.18e-18	3.73e-15	PGSC0003DMT400087157	4	-1	1	21	35	55	UGCACACUAGAUCAACGCUGU	.:: :::::::: :::: :::	GCAACGUUGAUCCAGUGAGCA	Cleavage	PGSC0003DMG400036728	Gene of unknown function [Source	1
ENA|AEWC01012825|AEWC01012825.1:4601-4714	Cluster_22905	0.865016	35.622	15.8799	-5.1284	0.815039	-4.4518	8.52e-06	0.0047933	PGSC0003DMT400087322	0	-1	1	24	576	599	AAUCCAUCUGUAGCCAUCACUAUC	::::::::::::::::::::::::	GAUAGUGAUGGCUACAGAUGGAUU	Cleavage	PGSC0003DMG400036893	Protein phosphatase 2C 55 [Source	1
ENA|AEWC01043964|AEWC01043964.1:885-1014	Cluster_84463	9.66861	77.8965	40.7595	-3.06684	0.387623	-4.04217	5.3e-05	0.0230295	PGSC0003DMT400087726	2.5	-1	1	21	409	429	AUUUCCAACUAGCUGACUUAG	::::.: :::::::::.::	AAAAGUUAUCUAGUUGGAGAU	Cleavage	PGSC0003DMG400037297	Serine-threonine protein kinase, plant-type [Source	1
ENA|AEWC01028067|AEWC01028067.1:12194-12347	Cluster_54389	92.0505	479.697	268.943	-2.39702	0.225069	-3.98555	6.73e-05	0.0287323	PGSC0003DMT400088046	1.5	-1	1	22	60	81	UAGCAAAUAGUAUCGUACACCU	:::::::::: :::::::::::	AGGUGUACGAAACUAUUUGCUA	Cleavage	PGSC0003DMG400037617	Cytokinin synthase 1 [Source	1
ENA|AEWC01042264|AEWC01042264.1:48712-48901	Cluster_82220	38.2489	227.442	125.531	-2.61892	0.261727	-4.27512	1.91e-05	0.00922555	PGSC0003DMT400088824	3.5	-1	1	21	202	222	UGCCAAAGGAGAAUUGCCCUG	:: : :::::::::: :::::	CAUGCCAAUUCUCCUCUGGCA	Cleavage	PGSC0003DMG400038395	Conserved gene of unknown function [Source	1
ENA|AEWC01041082|AEWC01041082.1:8907-9602	Cluster_80438	56.5454	1184.39	609.442	-4.39632	0.272979	-10.61	2.68e-26	1.53e-22	PGSC0003DMT400090679	3.5	-1	1	21	149	169	UGUCCGAGCUCUUUUCACACU	::::::.:::::::::: : :	AGUGUGGAAAGAGCUCGAAAA	Cleavage	PGSC0003DMG400040250	Gene of unknown function [Source	1
ENA|AEWC01041082|AEWC01041082.1:7004-7210	Cluster_80434	3.75863	50.8671	27.9027	-3.80332	0.518402	-4.44312	8.87e-06	0.00493908	PGSC0003DMT400092295	4	-1	1	21	65	85	UAAAGCAUCGCAGAACCGCCU	.::.: :::::::::::::	GGGUGAUUCUGCGAUGCUUGG	Cleavage	PGSC0003DMG400041866	Gene of unknown function [Source	1
ENA|AEWC01002997|AEWC01002997.1:8071-8091	Cluster_5486	0.167719	25.7197	11.5152	-6.47013	1.11126	-4.4725	7.73e-06	0.00446136	PGSC0003DMT400092484	4.5	-1	1	21	308	328	CAACUAAUAGAAACCUGGGAC	::.:..::::::: ::::::	GUUCUGGGUUUCUUAUAGUUG	Cleavage	PGSC0003DMG400042055	Gene of unknown function [Source	1
ENA|AEWC01010490|AEWC01010490.1:680-724	Cluster_18486	1.87744	53.4047	30.2912	-5.12297	0.618151	-5.86098	4.6e-09	5.34e-06	PGSC0003DMT400094788	2	-1	1	21	484	504	AGCUGUAGCAACAUUGGGGCC	:::::::::::::::..:::	GGCCCCAAUGUUGCUGUAGCG	Cleavage	PGSC0003DMG400044359	Integrase core domain containing protein [Source	1
ENA|AEWC01041082|AEWC01041082.1:7734-8411	Cluster_80436	33.2067	532.005	278.813	-4.00443	0.286573	-8.73922	2.35e-18	7.18e-15	PGSC0003DMT400096482	1.5	-1	1	21	97	117	AUCAGUGUUGGUUCUUGGCUC	:.::.:::::::::.::::	CCGUCAGGAACCAACAUUGAU	Cleavage	PGSC0003DMG400046053	Gene of unknown function [Source	1
ENA|AEWC01009530|AEWC01009530.1:73354-73530	Cluster_17031	52.0594	4.24854	26.1951	3.83524	0.568794	4.10561	4.03e-05	0.0179128	PGSC0003DMT400024390	3.5	-1	1	22	739	760	ACCGAUUCGAUCCGAGCUCUUC	::.:: .:.::::.:.::.:::	GAGGAAUUUGGAUUGGAUUGGU	Cleavage	PGSC0003DMG401009429	Uroporphyrinogen-III synthase [Source	1
ENA|AEWC01042836|AEWC01042836.1:8229-8504	Cluster_83184	121.884	3647.16	1849.9	-4.99725	0.211998	-16.4967	3.88e-61	5.08e-57	PGSC0003DMT400054328	3.5	-1	1	21	152	172	UUUUUACUUCGAACAUGGCCC	::::.:::::.: :::..:::	GGGCUAUGUUUGCAGUGGAAA	Cleavage	PGSC0003DMG401021084	Gene of unknown function [Source	1
ENA|AEWC01034736|AEWC01034736.1:19997-20378	Cluster_68398	103.602	3108.16	1538.55	-4.97744	0.237379	-14.6493	1.36e-48	1.13e-44	PGSC0003DMT400054328	3.5	-1	1	21	152	172	UUUUUACUUCGAACAUGGCCC	::::.:::::.: :::..:::	GGGCUAUGUUUGCAGUGGAAA	Cleavage	PGSC0003DMG401021084	Gene of unknown function [Source	1
ENA|AEWC01042833|AEWC01042833.1:5290-6206	Cluster_83176	83.9794	888.51	471.982	-3.47342	0.214915	-9.18234	4.22e-20	1.38e-16	PGSC0003DMT400054328	3.5	-1	1	21	152	172	UUUUUACUUCGAACAUGGCCC	::::.:::::.: :::..:::	GGGCUAUGUUUGCAGUGGAAA	Cleavage	PGSC0003DMG401021084	Gene of unknown function [Source	1
ENA|AEWC01017468|AEWC01017468.1:6037-6430	Cluster_32639	2.55748	68.6735	36.7187	-4.95639	0.540182	-6.39856	1.57e-10	2.25e-07	PGSC0003DMT400060250	4	-1	1	22	334	355	GCCUAUAUGGACAUGAAUGCCU	::::::.:::::. : :::::	UGGCAUUUAUGUCUCUUUAGGC	Cleavage	PGSC0003DMG401023438	Epoxide hydrolase [Source	1
ENA|AEWC01034733|AEWC01034733.1:62903-63587	Cluster_68383	61.9086	1889.2	901.399	-4.90756	0.213319	-15.974	1.94e-57	2.22e-53	PGSC0003DMT400006918	1.5	-1	1	21	378	398	UUAUUGACUGCUAUGAUAACU	:::::: ::::::::::::	UCUUAUCACAGCAGUCAAUAA	Cleavage	PGSC0003DMG402002683	Conserved gene of unknown function [Source	1
ENA|AEWC01030440|AEWC01030440.1:28208-28816	Cluster_59828	154.44	19.2722	82.6114	2.89884	0.306173	4.56878	4.91e-06	0.00298099	PGSC0003DMT400019165	0.5	-1	1	21	185	205	UAAUGAUCUUGUGCUUUGCCU	::::::::::.::::::::::	AGGCAAAGCAUAAGAUCAUUA	Cleavage	PGSC0003DMG402007414	Esterase/lipase/thioesterase family protein [Source	1
ENA|AEWC01033866|AEWC01033866.1:2367-2536	Cluster_66722	85.6363	498.143	298.73	-2.69385	0.268973	-4.43853	9.06e-06	0.00500645	PGSC0003DMT400057028	5	-1	1	25	6	30	UUGGACUGAUCAAACUGUGAUGAUC	::::: .::::::: :::::::.	GAUCAAUACAGUUUUAUCAGUCUUG	Translation	PGSC0003DMG402022167	Cellulose synthase [Source	1
