# Supplementary material for: Drought-Induced Regulatory Cascades and Their Effects on the Nutritional Quality of Developing Potato Tubers
Source: Genes (Basel). 2020 Jul 30;11(8):864. doi: 10.3390/genes11080864 (PMC7465940; doi:10.3390/genes11080864)
Supplement: Supplementary file 1 [file genes-11-00864-s001.zip › Supplementary Results/TableS4_smallRNA_targets_expression.xlsx]

## Sheet: Supplemental Table 5
Supplemental Table 4: Expression, as log 2 fold change, of all small RNA clusters in potato tubers between the gradual drought and control treatments (35 % FC vs 70% FC) and the expression of their target transcripts. Note that due to the comparison made, positive values are downregulated in 35 % FC and negative values are upregulated in 35 % FC.
Name	Target.Transcript	miRNA_Acc.	Target.gene	Protein.description	transcript.baseMean	Transcript.lfc	transcript.lfcSE	transcript.pvalue	transcript.padj	Cluster.baseMean	Cluster.lfc	Cluster.lfcSE	Cluster.pvalue	Cluster.padj
Cluster_32912	PGSC0003DMT400009287	ENA|AEWC01017677|AEWC01017677.1:5026-5803	PGSC0003DMG400003605 gene_biotype	Dihydroflavonol 4-reductase [Source	15.4382	5.26996	1.00516	1.58e-07	6.92e-07	16.2987	0.586025	0.6264	0.349508	0.856466
Cluster_65565	PGSC0003DMT400009287	ENA|AEWC01033246|AEWC01033246.1:6350-6728	PGSC0003DMG400003605 gene_biotype	Dihydroflavonol 4-reductase [Source	15.4382	5.26996	1.00516	1.58e-07	6.92e-07	9.30003	1.61689	0.816779	0.0477489	NA
Cluster_48157	PGSC0003DMT400004027	ENA|AEWC01024743|AEWC01024743.1:37678-38119	PGSC0003DMG400001589 gene_biotype	Amino acid transporter [Source	9.4969	5.15306	1.19627	1.65e-05	5.92e-05	10.3712	0.157587	0.754189	0.834487	NA
Cluster_7012	PGSC0003DMT400004027	ENA|AEWC01004101|AEWC01004101.1:42557-42644	PGSC0003DMG400001589 gene_biotype	Amino acid transporter [Source	9.4969	5.15306	1.19627	1.65e-05	5.92e-05	19.3731	-0.0974579	0.565545	0.863181	0.989914
Cluster_38000	PGSC0003DMT400060308	ENA|AEWC01019717|AEWC01019717.1:34201-34704	PGSC0003DMG400023458 gene_biotype	Phenylalanine ammonia-lyase [Source	2.8167	4.75379	1.99445	0.0171488	0.037247	31.4917	0.322684	0.473247	0.495333	0.926518
Cluster_64828	PGSC0003DMT400060308	ENA|AEWC01032780|AEWC01032780.1:37145-37458	PGSC0003DMG400023458 gene_biotype	Phenylalanine ammonia-lyase [Source	2.8167	4.75379	1.99445	0.0171488	0.037247	13.7456	-0.804249	0.649723	0.215777	0.734003
Cluster_66629	PGSC0003DMT400060308	ENA|AEWC01033851|AEWC01033851.1:10817-10998	PGSC0003DMG400023458 gene_biotype	Phenylalanine ammonia-lyase [Source	2.8167	4.75379	1.99445	0.0171488	0.037247	15.4409	-0.129534	0.618594	0.834135	0.987108
Cluster_85003	PGSC0003DMT400060308	ENA|AEWC01044580|AEWC01044580.1:10574-10997	PGSC0003DMG400023458 gene_biotype	Phenylalanine ammonia-lyase [Source	2.8167	4.75379	1.99445	0.0171488	0.037247	20.3779	-0.142385	0.541265	0.792504	0.982164
Cluster_18006	PGSC0003DMT400036837	ENA|AEWC01010068|AEWC01010068.1:9248-9440	PGSC0003DMG400014204 gene_biotype	Transcription factor TSRF1 [Source	2.79813	3.68978	1.64137	0.0245774	0.0511112	37.1914	-0.416188	0.430206	0.333337	0.844902
Cluster_36603	PGSC0003DMT400036837	ENA|AEWC01018987|AEWC01018987.1:40448-40635	PGSC0003DMG400014204 gene_biotype	Transcription factor TSRF1 [Source	2.79813	3.68978	1.64137	0.0245774	0.0511112	9.05218	-0.405449	0.777357	0.601967	NA
Cluster_46234	PGSC0003DMT400036837	ENA|AEWC01023794|AEWC01023794.1:9572-9914	PGSC0003DMG400014204 gene_biotype	Transcription factor TSRF1 [Source	2.79813	3.68978	1.64137	0.0245774	0.0511112	15.9853	0.486113	0.606919	0.423159	0.895534
Cluster_66173	PGSC0003DMT400036837	ENA|AEWC01033634|AEWC01033634.1:1830-2070	PGSC0003DMG400014204 gene_biotype	Transcription factor TSRF1 [Source	2.79813	3.68978	1.64137	0.0245774	0.0511112	56.1202	-0.0105223	0.373774	0.977541	0.9987
Cluster_72023	PGSC0003DMT400036837	ENA|AEWC01036588|AEWC01036588.1:739-1346	PGSC0003DMG400014204 gene_biotype	Transcription factor TSRF1 [Source	2.79813	3.68978	1.64137	0.0245774	0.0511112	31.4792	-0.761971	0.478785	0.111504	0.555505
Cluster_74406	PGSC0003DMT400036837	ENA|AEWC01037863|AEWC01037863.1:10255-10830	PGSC0003DMG400014204 gene_biotype	Transcription factor TSRF1 [Source	2.79813	3.68978	1.64137	0.0245774	0.0511112	11.1383	-0.570395	0.741774	0.441917	NA
Cluster_86936	PGSC0003DMT400036837	ENA|AEWC01051805|AEWC01051805.1:4-504	PGSC0003DMG400014204 gene_biotype	Transcription factor TSRF1 [Source	2.79813	3.68978	1.64137	0.0245774	0.0511112	26.363	0.30148	0.496186	0.543455	0.939144
Cluster_47499	PGSC0003DMT400067102	ENA|AEWC01024388|AEWC01024388.1:12462-12836	PGSC0003DMG400026087 gene_biotype	Flavin monooxygenase [Source	16.6722	3.54197	0.704921	5.04e-07	2.11e-06	69.1681	-0.292782	0.354848	0.40932	0.888542
Cluster_65840	PGSC0003DMT400067103	ENA|AEWC01033384|AEWC01033384.1:8858-9691	PGSC0003DMG400026087 gene_biotype	Flavin monooxygenase [Source	16.6722	3.54197	0.704921	5.04e-07	2.11e-06	12.9238	-0.302716	0.651183	0.642024	0.9624
Cluster_7373	PGSC0003DMT400067103	ENA|AEWC01004337|AEWC01004337.1:26765-28256	PGSC0003DMG400026087 gene_biotype	Flavin monooxygenase [Source	16.6722	3.54197	0.704921	5.04e-07	2.11e-06	31.0771	0.289367	0.462846	0.531846	0.936318
Cluster_75059	PGSC0003DMT400067103	ENA|AEWC01038145|AEWC01038145.1:51537-51940	PGSC0003DMG400026087 gene_biotype	Flavin monooxygenase [Source	16.6722	3.54197	0.704921	5.04e-07	2.11e-06	14.843	0.17316	0.614948	0.778262	0.98089
Cluster_85813	PGSC0003DMT400067103	ENA|AEWC01045749|AEWC01045749.1:7729-7838	PGSC0003DMG400026087 gene_biotype	Flavin monooxygenase [Source	16.6722	3.54197	0.704921	5.04e-07	2.11e-06	47.1212	0.00379519	0.395046	0.992335	0.999517
Cluster_85969	PGSC0003DMT400067103	ENA|AEWC01046040|AEWC01046040.1:440-1298	PGSC0003DMG400026087 gene_biotype	Flavin monooxygenase [Source	16.6722	3.54197	0.704921	5.04e-07	2.11e-06	35.9272	1.35482	0.458913	0.00315482	0.0565268
Cluster_38493	PGSC0003DMT400004170	ENA|AEWC01019968|AEWC01019968.1:64551-64962	PGSC0003DMG400001655 gene_biotype	Auxin-induced protein 6B [Source	18.9746	3.0563	0.58281	1.57e-07	6.88e-07	1533.98	-0.782584	0.247118	0.00154103	0.0334332
Cluster_53803	PGSC0003DMT400036565	ENA|AEWC01027474|AEWC01027474.1:59240-59413	PGSC0003DMG400014093 gene_biotype	Flavonol synthase [Source	133.654	2.25893	0.217505	2.88e-25	2.93e-24	22.5007	0.0710581	0.523767	0.892084	0.993517
Cluster_45687	PGSC0003DMT400004090	ENA|AEWC01023363|AEWC01023363.1:4690-5371	PGSC0003DMG400001615 gene_biotype	SAUR family protein [Source	8.86531	2.17543	0.889635	0.0144728	0.0320792	24.8038	-0.127876	0.506167	0.800549	0.983344
Cluster_52759	PGSC0003DMT400036695	ENA|AEWC01027021|AEWC01027021.1:31951-32898	PGSC0003DMG400014152 gene_biotype	Hydroxycinnamoyl transferase [Source	153.188	2.07261	0.166811	1.91e-35	2.53e-34	15.5211	0.187749	0.619971	0.762016	0.979011
Cluster_59557	PGSC0003DMT400036695	ENA|AEWC01030341|AEWC01030341.1:22202-23028	PGSC0003DMG400014152 gene_biotype	Hydroxycinnamoyl transferase [Source	153.188	2.07261	0.166811	1.91e-35	2.53e-34	20.861	-0.60454	0.534205	0.257776	0.782868
Cluster_16122	PGSC0003DMT400074444	ENA|AEWC01009182|AEWC01009182.1:56161-56733	PGSC0003DMG400028929 gene_biotype	4-coumarate--CoA ligase 2 [Source	102.262	2.07226	0.196618	5.68e-26	5.89e-25	23.53	-0.188181	0.515917	0.715297	0.972858
Cluster_17924	PGSC0003DMT400036887	ENA|AEWC01010043|AEWC01010043.1:4661-4880	PGSC0003DMG400014223 gene_biotype	4-coumarate--CoA ligase 2 [Source	6.24238	-0.0853471	2.18855	0.968893	0.979079	15.6886	0.184766	0.61481	0.763777	0.979011
Cluster_47310	PGSC0003DMT400036887	ENA|AEWC01024217|AEWC01024217.1:20827-21186	PGSC0003DMG400014223 gene_biotype	4-coumarate--CoA ligase 2 [Source	6.24238	-0.0853471	2.18855	0.968893	0.979079	15.7636	-0.634441	0.611458	0.299463	0.81981
Cluster_75499	PGSC0003DMT400072421	ENA|AEWC01038428|AEWC01038428.1:9806-9948	PGSC0003DMG400028180 gene_biotype	Cytochrome P450-type monooxygenase 97C11 [Source	5.7365	-0.556454	2.41396	0.817692	0.875582	35.901	-0.320932	0.460607	0.485955	0.922768
Cluster_61294	PGSC0003DMT400063543	ENA|AEWC01031092|AEWC01031092.1:60879-61371	PGSC0003DMG400024707 gene_biotype	Luminal binding protein [Source	594.445	-2.84147	0.0961028	3.98e-192	2.59e-190	61.6561	-0.806981	0.365216	0.0271331	0.247223
Cluster_39479	PGSC0003DMT400078008	ENA|AEWC01020265|AEWC01020265.1:27385-28358	PGSC0003DMG400030341 gene_biotype	17.6 kDa class I heat shock protein [Source	6850.04	-3.91483	0.0382811	0	0	898.195	-0.313895	0.245644	0.201304	0.715332
Cluster_16602	PGSC0003DMT400008351	ENA|AEWC01009357|AEWC01009357.1:20721-20796	PGSC0003DMG400003219 gene_biotype	Small heat shock protein, chloroplastic [Source	337.724	-4.03871	0.148301	2.64e-163	1.38e-161	11.4295	-0.4536	0.724243	0.531112	NA
Cluster_25786	PGSC0003DMT400074375	ENA|AEWC01014560|AEWC01014560.1:13306-13515	PGSC0003DMG402028907 gene_biotype	Heat shock protein 90 [Source	100.516	-6.05577	1.04067	5.92e-09	2.9e-08	11.4969	0.106167	0.694428	0.87849	NA
Cluster_57344	PGSC0003DMT400074375	ENA|AEWC01029406|AEWC01029406.1:163106-163489	PGSC0003DMG402028907 gene_biotype	Heat shock protein 90 [Source	100.516	-6.05577	1.04067	5.92e-09	2.9e-08	18.8763	-0.441173	0.563152	0.433393	0.900332
Cluster_34023	PGSC0003DMT400025691	ENA|AEWC01018105|AEWC01018105.1:80623-80644	PGSC0003DMG400009921 gene_biotype	Cysteine protease 14 [Source	7.9184	6.23427	1.44924	1.69e-05	6.07e-05	18.305	-6.23371	1.12137	2.71e-08	4.15e-06
Cluster_83182	PGSC0003DMT400044046	ENA|AEWC01042836|AEWC01042836.1:6637-6927	PGSC0003DMG401017090 gene_biotype	Patatin-3-Kuras 1 [Source	424.708	4.90639	0.199954	5.87e-133	2.48e-131	440.409	-4.96945	0.318072	5.02e-55	2.89e-51
Cluster_15144	PGSC0003DMT400075172	ENA|AEWC01008670|AEWC01008670.1:2702-2817	PGSC0003DMG400029247 gene_biotype	Patatin group O [Source	9644.42	4.74526	0.0664274	0	0	21.3929	-5.08285	0.837253	1.27e-09	2.86e-07
Cluster_23921	PGSC0003DMT400075172	ENA|AEWC01013616|AEWC01013616.1:27485-27626	PGSC0003DMG400029247 gene_biotype	Patatin group O [Source	9644.42	4.74526	0.0664274	0	0	31.9878	-4.40923	0.635936	4.11e-12	1.58e-09
Cluster_41775	PGSC0003DMT400075172	ENA|AEWC01021259|AEWC01021259.1:25230-25470	PGSC0003DMG400029247 gene_biotype	Patatin group O [Source	9644.42	4.74526	0.0664274	0	0	18.04	-4.72664	0.896393	1.34e-07	1.67e-05
Cluster_20497	PGSC0003DMT400036586	ENA|AEWC01011717|AEWC01011717.1:2294-2315	PGSC0003DMG400014104 gene_biotype	Patatin-2-Kuras 4 [Source	139590	4.46522	0.0655325	0	0	29.6444	-6.23605	0.95905	7.91e-11	2.41e-08
Cluster_68380	PGSC0003DMT400036586	ENA|AEWC01034733|AEWC01034733.1:61219-62092	PGSC0003DMG400014104 gene_biotype	Patatin-2-Kuras 4 [Source	139590	4.46522	0.0655325	0	0	13907.4	-5.44002	0.241691	3.45e-112	2.58e-107
Cluster_68397	PGSC0003DMT400036586	ENA|AEWC01034736|AEWC01034736.1:18475-19607	PGSC0003DMG400014104 gene_biotype	Patatin-2-Kuras 4 [Source	139590	4.46522	0.0655325	0	0	6441.92	-5.37169	0.2456	4.83e-106	1.8e-101
Cluster_83164	PGSC0003DMT400036586	ENA|AEWC01042827|AEWC01042827.1:5567-6319	PGSC0003DMG400014104 gene_biotype	Patatin-2-Kuras 4 [Source	139590	4.46522	0.0655325	0	0	3619.5	-5.47828	0.256322	2.4e-101	5.98e-97
Cluster_83174	PGSC0003DMT400044055	ENA|AEWC01042833|AEWC01042833.1:4014-4882	PGSC0003DMG400017091 gene_biotype	Patatin-01 [Source	1742.58	4.24644	0.124365	1.59e-255	1.46e-253	199.07	-3.43289	0.301804	5.6e-30	1.31e-26
Cluster_83175	PGSC0003DMT400044055	ENA|AEWC01042833|AEWC01042833.1:4970-5087	PGSC0003DMG400017091 gene_biotype	Patatin-01 [Source	1742.58	4.24644	0.124365	1.59e-255	1.46e-253	53.037	-5.0341	0.951428	1.22e-07	1.54e-05
Cluster_83189	PGSC0003DMT400044055	ENA|AEWC01042837|AEWC01042837.1:12689-13212	PGSC0003DMG400017091 gene_biotype	Patatin-01 [Source	1742.58	4.24644	0.124365	1.59e-255	1.46e-253	765.273	-5.57413	0.288559	3.85e-83	5.76e-79
Cluster_68384	PGSC0003DMT400022567	ENA|AEWC01034733|AEWC01034733.1:63798-64143	PGSC0003DMG400008749 gene_biotype	Patatin-05 [Source	179476	4.06242	0.0677358	0	0	304.636	-2.92425	0.275348	2.4e-26	4.49e-23
Cluster_7920	PGSC0003DMT400022567	ENA|AEWC01004650|AEWC01004650.1:32253-32375	PGSC0003DMG400008749 gene_biotype	Patatin-05 [Source	179476	4.06242	0.0677358	0	0	28.208	-4.59221	0.672213	8.4e-12	3.05e-09
Cluster_83166	PGSC0003DMT400022567	ENA|AEWC01042827|AEWC01042827.1:7777-8067	PGSC0003DMG400008749 gene_biotype	Patatin-05 [Source	179476	4.06242	0.0677358	0	0	265.505	-2.82257	0.303378	1.36e-20	1.69e-17
Cluster_83190	PGSC0003DMT400022567	ENA|AEWC01042837|AEWC01042837.1:15941-16175	PGSC0003DMG400008749 gene_biotype	Patatin-05 [Source	179476	4.06242	0.0677358	0	0	126.515	-2.82149	0.324743	3.68e-18	3.48e-15
Cluster_68399	PGSC0003DMT400022567	ENA|AEWC01034736|AEWC01034736.1:20733-21167	PGSC0003DMG400008749 gene_biotype	Patatin-05 [Source	179476	4.06242	0.0677358	0	0	27.253	-2.7119	0.533033	3.62e-07	3.91e-05
Cluster_74799	PGSC0003DMT400022567	ENA|AEWC01038019|AEWC01038019.1:15187-15340	PGSC0003DMG400008749 gene_biotype	Patatin-05 [Source	179476	4.06242	0.0677358	0	0	11.6327	-3.30659	0.82612	6.27e-05	NA
Cluster_37257	PGSC0003DMT400054457	ENA|AEWC01019323|AEWC01019323.1:45377-45680	PGSC0003DMG400021136 gene_biotype	Cytochrome P450 [Source	11.411	6.8424	1.3197	2.16e-07	9.33e-07	18.2943	-0.379824	0.573301	0.507638	0.929708
Cluster_37258	PGSC0003DMT400054457	ENA|AEWC01019323|AEWC01019323.1:46269-46532	PGSC0003DMG400021136 gene_biotype	Cytochrome P450 [Source	11.411	6.8424	1.3197	2.16e-07	9.33e-07	25.4528	0.155521	0.509325	0.760102	0.978767
Cluster_68222	PGSC0003DMT400054457	ENA|AEWC01034676|AEWC01034676.1:6241-6533	PGSC0003DMG400021136 gene_biotype	Cytochrome P450 [Source	11.411	6.8424	1.3197	2.16e-07	9.33e-07	31.4143	-0.278947	0.465921	0.549372	0.941076
Cluster_68230	PGSC0003DMT400054457	ENA|AEWC01034681|AEWC01034681.1:19480-19863	PGSC0003DMG400021136 gene_biotype	Cytochrome P450 [Source	11.411	6.8424	1.3197	2.16e-07	9.33e-07	35.7474	-0.726725	0.439055	0.0978834	0.519882
Cluster_77668	PGSC0003DMT400054457	ENA|AEWC01039492|AEWC01039492.1:687-1394	PGSC0003DMG400021136 gene_biotype	Cytochrome P450 [Source	11.411	6.8424	1.3197	2.16e-07	9.33e-07	28.201	0.0206868	0.493511	0.966564	0.998331
Cluster_26217	PGSC0003DMT400025691	ENA|AEWC01014651|AEWC01014651.1:29354-29833	PGSC0003DMG400009921 gene_biotype	Cysteine protease 14 [Source	7.9184	6.23427	1.44924	1.69e-05	6.07e-05	22.1042	0.308412	0.538414	0.566769	0.945932
Cluster_18888	PGSC0003DMT400045323	ENA|AEWC01010805|AEWC01010805.1:5392-5546	PGSC0003DMG400017585 gene_biotype	Auxin response factor ARF16 [Source	16.0572	6.11855	1.26701	1.37e-06	5.49e-06	39.7795	-0.83425	0.42592	0.0501477	0.358894
Cluster_37297	PGSC0003DMT400045323	ENA|AEWC01019330|AEWC01019330.1:10617-10800	PGSC0003DMG400017585 gene_biotype	Auxin response factor ARF16 [Source	16.0572	6.11855	1.26701	1.37e-06	5.49e-06	16.9427	1.03588	0.615911	0.0925959	0.504857
Cluster_12599	PGSC0003DMT400060932	ENA|AEWC01007089|AEWC01007089.1:31257-31640	PGSC0003DMG400023699 gene_biotype	Patatin B2 [Source	40.1497	5.4229	0.904146	2e-09	1.02e-08	15.5537	-0.370163	0.60757	0.542358	0.938869
Cluster_14011	PGSC0003DMT400060932	ENA|AEWC01007783|AEWC01007783.1:77634-77726	PGSC0003DMG400023699 gene_biotype	Patatin B2 [Source	40.1497	5.4229	0.904146	2e-09	1.02e-08	64.1464	-0.558081	0.389542	0.151956	0.638727
Cluster_54244	PGSC0003DMT400060932	ENA|AEWC01027892|AEWC01027892.1:3796-4102	PGSC0003DMG400023699 gene_biotype	Patatin B2 [Source	40.1497	5.4229	0.904146	2e-09	1.02e-08	10.1852	0.19297	0.730268	0.791591	NA
Cluster_32059	PGSC0003DMT400043223	ENA|AEWC01017022|AEWC01017022.1:11750-11898	PGSC0003DMG400016776 gene_biotype	Cytochrome P450 [Source	7.82583	5.3919	1.3698	8.28e-05	0.000272509	25.2562	-1.50658	0.523152	0.00397907	0.0666851
Cluster_45712	PGSC0003DMT400043223	ENA|AEWC01023369|AEWC01023369.1:4164-4270	PGSC0003DMG400016776 gene_biotype	Cytochrome P450 [Source	7.82583	5.3919	1.3698	8.28e-05	0.000272509	15.0759	0.311743	0.650263	0.631647	0.960155
Cluster_53264	PGSC0003DMT400043223	ENA|AEWC01027237|AEWC01027237.1:1036-1443	PGSC0003DMG400016776 gene_biotype	Cytochrome P450 [Source	7.82583	5.3919	1.3698	8.28e-05	0.000272509	12.6258	0.750363	0.684133	0.272725	0.797726
Cluster_1060	PGSC0003DMT400075600	ENA|AEWC01000838|AEWC01000838.1:5280-5345	PGSC0003DMG400029400 gene_biotype	Cysteine protease 14 [Source	3.60746	5.12278	1.836	0.00526772	0.0128453	25.366	0.135956	0.503876	0.787298	0.981753
Cluster_2679	PGSC0003DMT400075600	ENA|AEWC01001748|AEWC01001748.1:15250-15622	PGSC0003DMG400029400 gene_biotype	Cysteine protease 14 [Source	3.60746	5.12278	1.836	0.00526772	0.0128453	116.01	-1.46856	0.333351	1.06e-05	0.000660279
Cluster_2924	PGSC0003DMT400075600	ENA|AEWC01001971|AEWC01001971.1:16249-16486	PGSC0003DMG400029400 gene_biotype	Cysteine protease 14 [Source	3.60746	5.12278	1.836	0.00526772	0.0128453	28.0446	-0.115498	0.496233	0.815956	0.985173
Cluster_46893	PGSC0003DMT400075600	ENA|AEWC01024068|AEWC01024068.1:3112-3345	PGSC0003DMG400029400 gene_biotype	Cysteine protease 14 [Source	3.60746	5.12278	1.836	0.00526772	0.0128453	7.44376	0.415741	0.898413	0.643543	NA
Cluster_56508	PGSC0003DMT400075600	ENA|AEWC01029075|AEWC01029075.1:21876-22172	PGSC0003DMG400029400 gene_biotype	Cysteine protease 14 [Source	3.60746	5.12278	1.836	0.00526772	0.0128453	10.2466	-0.439898	0.740771	0.552621	NA
Cluster_10253	PGSC0003DMT400072460	ENA|AEWC01005835|AEWC01005835.1:4959-5104	PGSC0003DMG400028191 gene_biotype	Auxin efflux carrier [Source	9.92813	5.02605	1.56207	0.00129288	0.00355555	27.455	0.617144	0.552418	0.263923	0.789348
Cluster_12814	PGSC0003DMT400072460	ENA|AEWC01007176|AEWC01007176.1:7309-7957	PGSC0003DMG400028191 gene_biotype	Auxin efflux carrier [Source	9.92813	5.02605	1.56207	0.00129288	0.00355555	59.5483	-0.170463	0.402799	0.672152	0.966797
Cluster_15057	PGSC0003DMT400072460	ENA|AEWC01008594|AEWC01008594.1:978-1100	PGSC0003DMG400028191 gene_biotype	Auxin efflux carrier [Source	9.92813	5.02605	1.56207	0.00129288	0.00355555	21.8204	-0.305071	0.558809	0.585113	0.950518
Cluster_17934	PGSC0003DMT400072460	ENA|AEWC01010045|AEWC01010045.1:22234-22610	PGSC0003DMG400028191 gene_biotype	Auxin efflux carrier [Source	9.92813	5.02605	1.56207	0.00129288	0.00355555	27.9223	0.457739	0.485767	0.346038	0.85371
Cluster_33383	PGSC0003DMT400072460	ENA|AEWC01017937|AEWC01017937.1:56921-56950	PGSC0003DMG400028191 gene_biotype	Auxin efflux carrier [Source	9.92813	5.02605	1.56207	0.00129288	0.00355555	17.0024	-0.22369	0.651534	0.731351	0.974996
Cluster_3519	PGSC0003DMT400072460	ENA|AEWC01002162|AEWC01002162.1:13376-13701	PGSC0003DMG400028191 gene_biotype	Auxin efflux carrier [Source	9.92813	5.02605	1.56207	0.00129288	0.00355555	23.3329	-0.0318871	0.511329	0.950275	0.997445
Cluster_46374	PGSC0003DMT400072460	ENA|AEWC01023918|AEWC01023918.1:11061-11196	PGSC0003DMG400028191 gene_biotype	Auxin efflux carrier [Source	9.92813	5.02605	1.56207	0.00129288	0.00355555	62.0547	-0.426591	0.366225	0.244086	0.767908
Cluster_50972	PGSC0003DMT400072460	ENA|AEWC01026133|AEWC01026133.1:52498-54210	PGSC0003DMG400028191 gene_biotype	Auxin efflux carrier [Source	9.92813	5.02605	1.56207	0.00129288	0.00355555	211.407	-0.381701	0.275737	0.166269	0.662098
Cluster_5954	PGSC0003DMT400072460	ENA|AEWC01003412|AEWC01003412.1:19168-19381	PGSC0003DMG400028191 gene_biotype	Auxin efflux carrier [Source	9.92813	5.02605	1.56207	0.00129288	0.00355555	18.7167	-0.156924	0.576508	0.78547	0.981565
Cluster_61703	PGSC0003DMT400072460	ENA|AEWC01031373|AEWC01031373.1:3449-3767	PGSC0003DMG400028191 gene_biotype	Auxin efflux carrier [Source	9.92813	5.02605	1.56207	0.00129288	0.00355555	65.5897	0.0835156	0.3715	0.82213	0.985523
Cluster_68506	PGSC0003DMT400072460	ENA|AEWC01034784|AEWC01034784.1:38924-39130	PGSC0003DMG400028191 gene_biotype	Auxin efflux carrier [Source	9.92813	5.02605	1.56207	0.00129288	0.00355555	12.3874	-0.00184398	0.70096	0.997901	0.999781
Cluster_70934	PGSC0003DMT400072460	ENA|AEWC01036009|AEWC01036009.1:2-276	PGSC0003DMG400028191 gene_biotype	Auxin efflux carrier [Source	9.92813	5.02605	1.56207	0.00129288	0.00355555	14.0834	-0.568782	0.635687	0.37092	0.870412
Cluster_77683	PGSC0003DMT400072460	ENA|AEWC01039496|AEWC01039496.1:14466-14812	PGSC0003DMG400028191 gene_biotype	Auxin efflux carrier [Source	9.92813	5.02605	1.56207	0.00129288	0.00355555	43.8496	-0.251978	0.436999	0.564203	0.945475
Cluster_22882	PGSC0003DMT400044046	ENA|AEWC01012824|AEWC01012824.1:62363-62426	PGSC0003DMG401017090 gene_biotype	Patatin-3-Kuras 1 [Source	424.708	4.90639	0.199954	5.87e-133	2.48e-131	19.1088	-0.331756	0.550684	0.546879	0.939852
Cluster_27622	PGSC0003DMT400044046	ENA|AEWC01015169|AEWC01015169.1:134-426	PGSC0003DMG401017090 gene_biotype	Patatin-3-Kuras 1 [Source	424.708	4.90639	0.199954	5.87e-133	2.48e-131	26.912	0.562489	0.503627	0.264047	0.789386
Cluster_52609	PGSC0003DMT400044046	ENA|AEWC01027002|AEWC01027002.1:8542-8719	PGSC0003DMG401017090 gene_biotype	Patatin-3-Kuras 1 [Source	424.708	4.90639	0.199954	5.87e-133	2.48e-131	25.9381	-0.105936	0.489137	0.828538	0.98643
Cluster_68792	PGSC0003DMT400044046	ENA|AEWC01034917|AEWC01034917.1:44892-45261	PGSC0003DMG401017090 gene_biotype	Patatin-3-Kuras 1 [Source	424.708	4.90639	0.199954	5.87e-133	2.48e-131	24.3481	0.252908	0.542518	0.64109	0.962339
Cluster_15396	PGSC0003DMT400051868	ENA|AEWC01008942|AEWC01008942.1:8019-8755	PGSC0003DMG400020128 gene_biotype	Patatin T5 [Source	18.6787	4.9026	0.943849	2.06e-07	8.89e-07	59.253	0.0113236	0.377181	0.97605	0.99852
Cluster_25157	PGSC0003DMT400051868	ENA|AEWC01014161|AEWC01014161.1:10701-11221	PGSC0003DMG400020128 gene_biotype	Patatin T5 [Source	18.6787	4.9026	0.943849	2.06e-07	8.89e-07	10.7083	0.344802	0.730286	0.636822	NA
Cluster_32067	PGSC0003DMT400051868	ENA|AEWC01017028|AEWC01017028.1:17841-18298	PGSC0003DMG400020128 gene_biotype	Patatin T5 [Source	18.6787	4.9026	0.943849	2.06e-07	8.89e-07	18.2452	0.327091	0.579565	0.5725	0.947496
Cluster_46073	PGSC0003DMT400051868	ENA|AEWC01023674|AEWC01023674.1:5211-5607	PGSC0003DMG400020128 gene_biotype	Patatin T5 [Source	18.6787	4.9026	0.943849	2.06e-07	8.89e-07	51.474	0.00449774	0.392469	0.990856	0.999404
Cluster_78473	PGSC0003DMT400051868	ENA|AEWC01039963|AEWC01039963.1:25841-26013	PGSC0003DMG400020128 gene_biotype	Patatin T5 [Source	18.6787	4.9026	0.943849	2.06e-07	8.89e-07	22.0136	0.32445	0.548012	0.553818	0.942674
Cluster_82063	PGSC0003DMT400051868	ENA|AEWC01042105|AEWC01042105.1:26673-26914	PGSC0003DMG400020128 gene_biotype	Patatin T5 [Source	18.6787	4.9026	0.943849	2.06e-07	8.89e-07	21.7347	0.640998	0.542088	0.237023	0.759791
Cluster_86896	PGSC0003DMT400051868	ENA|AEWC01051378|AEWC01051378.1:3-162	PGSC0003DMG400020128 gene_biotype	Patatin T5 [Source	18.6787	4.9026	0.943849	2.06e-07	8.89e-07	30.1287	0.170685	0.477227	0.720598	0.973966
Cluster_15908	PGSC0003DMT400075172	ENA|AEWC01009142|AEWC01009142.1:26850-27357	PGSC0003DMG400029247 gene_biotype	Patatin group O [Source	9644.42	4.74526	0.0664274	0	0	34.1088	-1.38534	0.474498	0.0035049	0.0609951
Cluster_29292	PGSC0003DMT400075172	ENA|AEWC01015755|AEWC01015755.1:6129-6463	PGSC0003DMG400029247 gene_biotype	Patatin group O [Source	9644.42	4.74526	0.0664274	0	0	40.5799	-1.8161	0.436761	3.21e-05	0.00160979
Cluster_871	PGSC0003DMT400075172	ENA|AEWC01000645|AEWC01000645.1:25774-26069	PGSC0003DMG400029247 gene_biotype	Patatin group O [Source	9644.42	4.74526	0.0664274	0	0	44.5125	-1.56024	0.415247	0.0001717	0.00609721
Cluster_12719	PGSC0003DMT400008634	ENA|AEWC01007132|AEWC01007132.1:5007-5281	PGSC0003DMG400003345 gene_biotype	Cytochrome P450 [Source	2.35663	4.58818	2.1102	0.0296837	0.0602103	21.8275	0.610855	0.53368	0.252371	0.776978
Cluster_18614	PGSC0003DMT400008634	ENA|AEWC01010577|AEWC01010577.1:38133-38317	PGSC0003DMG400003345 gene_biotype	Cytochrome P450 [Source	2.35663	4.58818	2.1102	0.0296837	0.0602103	48.4858	-0.194615	0.397951	0.624812	0.95872
Cluster_18735	PGSC0003DMT400008634	ENA|AEWC01010687|AEWC01010687.1:87068-87246	PGSC0003DMG400003345 gene_biotype	Cytochrome P450 [Source	2.35663	4.58818	2.1102	0.0296837	0.0602103	9.87606	0.172519	0.818707	0.833105	NA
Cluster_76684	PGSC0003DMT400036586	ENA|AEWC01038963|AEWC01038963.1:19120-19548	PGSC0003DMG400014104 gene_biotype	Patatin-2-Kuras 4 [Source	139590	4.46522	0.0655325	0	0	16.6249	-2.61873	0.715234	0.000250884	0.00822471
Cluster_83169	PGSC0003DMT400036586	ENA|AEWC01042832|AEWC01042832.1:581-1035	PGSC0003DMG400014104 gene_biotype	Patatin-2-Kuras 4 [Source	139590	4.46522	0.0655325	0	0	9.73321	-0.957019	0.747717	0.200573	NA
Cluster_86987	PGSC0003DMT400036586	ENA|AEWC01052689|AEWC01052689.1:3-436	PGSC0003DMG400014104 gene_biotype	Patatin-2-Kuras 4 [Source	139590	4.46522	0.0655325	0	0	27.2106	-1.43599	0.486214	0.00314289	0.0564564
Cluster_29709	PGSC0003DMT400041344	ENA|AEWC01015887|AEWC01015887.1:48053-48812	PGSC0003DMG400016013 gene_biotype	Cytochrome P450 [Source	37.2906	4.41384	0.635925	3.9e-12	2.34e-11	14.2159	-0.670346	0.632497	0.289217	0.811316
Cluster_4832	PGSC0003DMT400041344	ENA|AEWC01002626|AEWC01002626.1:4040-4114	PGSC0003DMG400016013 gene_biotype	Cytochrome P450 [Source	37.2906	4.41384	0.635925	3.9e-12	2.34e-11	24.431	1.3942	0.542794	0.0102122	0.129639
Cluster_81997	PGSC0003DMT400041344	ENA|AEWC01042059|AEWC01042059.1:3520-3704	PGSC0003DMG400016013 gene_biotype	Cytochrome P450 [Source	37.2906	4.41384	0.635925	3.9e-12	2.34e-11	36.4143	0.454732	0.449	0.311172	0.828458
Cluster_19420	PGSC0003DMT400052685	ENA|AEWC01011029|AEWC01011029.1:23006-23200	PGSC0003DMG401020453 gene_biotype	Cytochrome P450 [Source	4.23111	4.09818	1.61647	0.0112364	0.0255464	98.7398	0.338414	0.318772	0.28841	0.81071
Cluster_66058	PGSC0003DMT400052685	ENA|AEWC01033514|AEWC01033514.1:9248-9403	PGSC0003DMG401020453 gene_biotype	Cytochrome P450 [Source	4.23111	4.09818	1.61647	0.0112364	0.0255464	18.45	-0.691763	0.592475	0.242976	0.766669
Cluster_73740	PGSC0003DMT400052685	ENA|AEWC01037463|AEWC01037463.1:5706-6213	PGSC0003DMG401020453 gene_biotype	Cytochrome P450 [Source	4.23111	4.09818	1.61647	0.0112364	0.0255464	38.1457	-0.0851143	0.42189	0.840116	0.987764
Cluster_76064	PGSC0003DMT400052685	ENA|AEWC01038612|AEWC01038612.1:3810-4007	PGSC0003DMG401020453 gene_biotype	Cytochrome P450 [Source	4.23111	4.09818	1.61647	0.0112364	0.0255464	15.565	0.205386	0.617744	0.739528	0.976968
Cluster_9471	PGSC0003DMT400044113	ENA|AEWC01005450|AEWC01005450.1:14990-15310	PGSC0003DMG400017119 gene_biotype	Flavonoid glucoyltransferase UGT73E2 [Source	1.30407	3.58296	2.61077	0.169946	NA	14.6346	0.997849	0.672252	0.137719	0.614276
Cluster_19364	PGSC0003DMT400090220	ENA|AEWC01010990|AEWC01010990.1:7586-8001	PGSC0003DMG400039791 gene_biotype	Cytochrome P450 [Source	3.13116	3.43204	1.87671	0.0674374	0.122543	16.184	-1.0294	0.600563	0.0865194	0.486781
Cluster_32416	PGSC0003DMT400090220	ENA|AEWC01017208|AEWC01017208.1:3000-3141	PGSC0003DMG400039791 gene_biotype	Cytochrome P450 [Source	3.13116	3.43204	1.87671	0.0674374	0.122543	15.0627	-0.103309	0.61848	0.86734	0.990352
Cluster_47546	PGSC0003DMT400090220	ENA|AEWC01024402|AEWC01024402.1:7199-7710	PGSC0003DMG400039791 gene_biotype	Cytochrome P450 [Source	3.13116	3.43204	1.87671	0.0674374	0.122543	28.9009	0.513684	0.493157	0.297586	0.818361
Cluster_54206	PGSC0003DMT400090220	ENA|AEWC01027862|AEWC01027862.1:6850-7279	PGSC0003DMG400039791 gene_biotype	Cytochrome P450 [Source	3.13116	3.43204	1.87671	0.0674374	0.122543	41.991	-0.22425	0.413371	0.58748	0.9512
Cluster_7136	PGSC0003DMT400090220	ENA|AEWC01004154|AEWC01004154.1:3321-3584	PGSC0003DMG400039791 gene_biotype	Cytochrome P450 [Source	3.13116	3.43204	1.87671	0.0674374	0.122543	20.5583	-0.237587	0.5648	0.674006	0.967071
Cluster_7187	PGSC0003DMT400090220	ENA|AEWC01004203|AEWC01004203.1:23805-24082	PGSC0003DMG400039791 gene_biotype	Cytochrome P450 [Source	3.13116	3.43204	1.87671	0.0674374	0.122543	17.0858	-0.408563	0.580585	0.481614	0.920713
Cluster_82840	PGSC0003DMT400090220	ENA|AEWC01042570|AEWC01042570.1:15204-15617	PGSC0003DMG400039791 gene_biotype	Cytochrome P450 [Source	3.13116	3.43204	1.87671	0.0674374	0.122543	12.9653	-0.429377	0.654232	0.511626	0.930962
Cluster_17933	PGSC0003DMT400037426	ENA|AEWC01010045|AEWC01010045.1:21281-21549	PGSC0003DMG400014442 gene_biotype	Flavonoid 3-hydroxylase [Source	0.79851	2.93514	3.06349	0.33801	NA	36.7165	0.100956	0.455209	0.824485	0.985766
Cluster_28087	PGSC0003DMT400037426	ENA|AEWC01015423|AEWC01015423.1:1720-2689	PGSC0003DMG400014442 gene_biotype	Flavonoid 3-hydroxylase [Source	0.79851	2.93514	3.06349	0.33801	NA	95.2081	0.816066	0.328786	0.0130625	0.152746
Cluster_10284	PGSC0003DMT400078331	ENA|AEWC01005862|AEWC01005862.1:9101-9394	PGSC0003DMG400030495 gene_biotype	Auxin efflux carrier [Source	51.6993	2.85269	0.734068	0.000101852	0.00033137	17.8897	0.0956228	0.575469	0.868027	0.99059
Cluster_1402	PGSC0003DMT400078331	ENA|AEWC01001132|AEWC01001132.1:29671-29759	PGSC0003DMG400030495 gene_biotype	Auxin efflux carrier [Source	51.6993	2.85269	0.734068	0.000101852	0.00033137	15.1807	0.496114	0.620964	0.424324	0.896221
Cluster_15620	PGSC0003DMT400078331	ENA|AEWC01009020|AEWC01009020.1:11527-11733	PGSC0003DMG400030495 gene_biotype	Auxin efflux carrier [Source	51.6993	2.85269	0.734068	0.000101852	0.00033137	10.8721	0.412777	0.761719	0.587886	NA
Cluster_42882	PGSC0003DMT400078331	ENA|AEWC01021964|AEWC01021964.1:6310-6839	PGSC0003DMG400030495 gene_biotype	Auxin efflux carrier [Source	51.6993	2.85269	0.734068	0.000101852	0.00033137	25.8141	-0.160267	0.517404	0.75675	0.9787
Cluster_44173	PGSC0003DMT400078331	ENA|AEWC01022515|AEWC01022515.1:12238-12670	PGSC0003DMG400030495 gene_biotype	Auxin efflux carrier [Source	51.6993	2.85269	0.734068	0.000101852	0.00033137	25.7154	0.311012	0.503888	0.537086	0.937983
Cluster_50587	PGSC0003DMT400078331	ENA|AEWC01025898|AEWC01025898.1:2477-3154	PGSC0003DMG400030495 gene_biotype	Auxin efflux carrier [Source	51.6993	2.85269	0.734068	0.000101852	0.00033137	9.63993	0.838602	0.798245	0.293462	NA
Cluster_63653	PGSC0003DMT400078331	ENA|AEWC01032182|AEWC01032182.1:12397-12666	PGSC0003DMG400030495 gene_biotype	Auxin efflux carrier [Source	51.6993	2.85269	0.734068	0.000101852	0.00033137	14.3281	0.0310541	0.640085	0.961305	0.997841
Cluster_66314	PGSC0003DMT400078331	ENA|AEWC01033720|AEWC01033720.1:6888-7167	PGSC0003DMG400030495 gene_biotype	Auxin efflux carrier [Source	51.6993	2.85269	0.734068	0.000101852	0.00033137	14.5427	0.397137	0.62285	0.523726	0.934371
Cluster_66646	PGSC0003DMT400078331	ENA|AEWC01033851|AEWC01033851.1:49116-49290	PGSC0003DMG400030495 gene_biotype	Auxin efflux carrier [Source	51.6993	2.85269	0.734068	0.000101852	0.00033137	8.99224	-0.291943	0.786498	0.710493	NA
Cluster_79775	PGSC0003DMT400078331	ENA|AEWC01040572|AEWC01040572.1:13868-14033	PGSC0003DMG400030495 gene_biotype	Auxin efflux carrier [Source	51.6993	2.85269	0.734068	0.000101852	0.00033137	15.5021	-0.306762	0.610323	0.61523	0.956991
Cluster_80136	PGSC0003DMT400078331	ENA|AEWC01040871|AEWC01040871.1:4924-5088	PGSC0003DMG400030495 gene_biotype	Auxin efflux carrier [Source	51.6993	2.85269	0.734068	0.000101852	0.00033137	30.5556	-0.258054	0.46514	0.57904	0.949026
Cluster_22190	PGSC0003DMT400034487	ENA|AEWC01012467|AEWC01012467.1:39080-39228	PGSC0003DMG400013255 gene_biotype	ERF transcription factor 5 [Source	23.275	2.84647	0.558532	3.46e-07	1.47e-06	18.077	-0.174953	0.595461	0.768902	0.97927
Cluster_60832	PGSC0003DMT400034487	ENA|AEWC01030925|AEWC01030925.1:5850-6156	PGSC0003DMG400013255 gene_biotype	ERF transcription factor 5 [Source	23.275	2.84647	0.558532	3.46e-07	1.47e-06	89.6574	-0.263831	0.328554	0.421971	0.894884
Cluster_62499	PGSC0003DMT400034487	ENA|AEWC01031735|AEWC01031735.1:193-1133	PGSC0003DMG400013255 gene_biotype	ERF transcription factor 5 [Source	23.275	2.84647	0.558532	3.46e-07	1.47e-06	10.4819	-0.0693692	0.75672	0.92696	NA
Cluster_72760	PGSC0003DMT400034487	ENA|AEWC01037003|AEWC01037003.1:3250-3423	PGSC0003DMG400013255 gene_biotype	ERF transcription factor 5 [Source	23.275	2.84647	0.558532	3.46e-07	1.47e-06	15.8197	-0.355647	0.621165	0.56695	0.945932
Cluster_74792	PGSC0003DMT400034487	ENA|AEWC01038010|AEWC01038010.1:20011-20211	PGSC0003DMG400013255 gene_biotype	ERF transcription factor 5 [Source	23.275	2.84647	0.558532	3.46e-07	1.47e-06	13.9141	-0.0684016	0.644368	0.915461	0.995324
Cluster_52800	PGSC0003DMT400036390	ENA|AEWC01027034|AEWC01027034.1:42088-42324	PGSC0003DMG400014009 gene_biotype	Cytochrome P450 [Source	1.65619	-2.00677	2.3285	0.388782	0.50846	32.7676	0.533267	0.473341	0.25991	0.785017
Cluster_11640	PGSC0003DMT400000685	ENA|AEWC01006725|AEWC01006725.1:9028-9412	PGSC0003DMG400000244 gene_biotype	Cytochrome P450 [Source	22.8561	-2.01128	0.418446	1.54e-06	6.12e-06	101.332	0.566463	0.318327	0.0751573	0.451546
Cluster_14417	PGSC0003DMT400000685	ENA|AEWC01007918|AEWC01007918.1:846-1639	PGSC0003DMG400000244 gene_biotype	Cytochrome P450 [Source	22.8561	-2.01128	0.418446	1.54e-06	6.12e-06	10.2383	-0.286231	0.751697	0.703367	NA
Cluster_56086	PGSC0003DMT400000685	ENA|AEWC01028783|AEWC01028783.1:3125-3521	PGSC0003DMG400000244 gene_biotype	Cytochrome P450 [Source	22.8561	-2.01128	0.418446	1.54e-06	6.12e-06	30.0545	0.539219	0.480237	0.261514	0.786658
Cluster_20863	PGSC0003DMT400014502	ENA|AEWC01011948|AEWC01011948.1:44668-44928	PGSC0003DMG403005679 gene_biotype	Cytochrome P450 [Source	2.01186	-2.18678	1.88209	0.245281	0.355347	19.7847	-0.737702	0.561324	0.188772	0.69588
Cluster_39821	PGSC0003DMT400014502	ENA|AEWC01020390|AEWC01020390.1:33472-33906	PGSC0003DMG403005679 gene_biotype	Cytochrome P450 [Source	2.01186	-2.18678	1.88209	0.245281	0.355347	11.5242	-0.462707	0.735335	0.529188	NA
Cluster_51681	PGSC0003DMT400014502	ENA|AEWC01026536|AEWC01026536.1:5069-5328	PGSC0003DMG403005679 gene_biotype	Cytochrome P450 [Source	2.01186	-2.18678	1.88209	0.245281	0.355347	63.4703	1.01009	0.369663	0.00628613	0.0924915
Cluster_61123	PGSC0003DMT400014502	ENA|AEWC01031020|AEWC01031020.1:55832-56014	PGSC0003DMG403005679 gene_biotype	Cytochrome P450 [Source	2.01186	-2.18678	1.88209	0.245281	0.355347	10.4703	-0.053643	0.736771	0.941959	NA
Cluster_33100	PGSC0003DMT400078528	ENA|AEWC01017755|AEWC01017755.1:11504-11670	PGSC0003DMG400030568 gene_biotype	GABA-specific permease [Source	1.6276	-2.20966	1.73167	0.201946	0.304774	29.4625	-0.708537	0.471473	0.132887	0.604019
Cluster_44544	PGSC0003DMT400078528	ENA|AEWC01022758|AEWC01022758.1:20457-20616	PGSC0003DMG400030568 gene_biotype	GABA-specific permease [Source	1.6276	-2.20966	1.73167	0.201946	0.304774	13.264	-0.0163057	0.660504	0.980305	0.998934
Cluster_5220	PGSC0003DMT400078528	ENA|AEWC01002886|AEWC01002886.1:28845-29025	PGSC0003DMG400030568 gene_biotype	GABA-specific permease [Source	1.6276	-2.20966	1.73167	0.201946	0.304774	47.3896	0.343805	0.424936	0.418472	0.893064
Cluster_6728	PGSC0003DMT400078528	ENA|AEWC01004015|AEWC01004015.1:1220-1337	PGSC0003DMG400030568 gene_biotype	GABA-specific permease [Source	1.6276	-2.20966	1.73167	0.201946	0.304774	16.6927	0.180765	0.606805	0.765782	0.979181
Cluster_83847	PGSC0003DMT400018673	ENA|AEWC01043328|AEWC01043328.1:592-909	PGSC0003DMG400007232 gene_biotype	Flavonol synthase/flavanone 3-hydroxylase [Source	808.987	-2.2108	0.085911	4.92e-146	2.29e-144	33.2646	-0.0446953	0.440628	0.919205	0.995324
Cluster_10064	PGSC0003DMT400046720	ENA|AEWC01005706|AEWC01005706.1:109998-110214	PGSC0003DMG400018139 gene_biotype	Cytochrome P450 71A4 [Source	4.33894	-3.52652	1.47438	0.0167631	0.0364881	9.72027	-0.163941	0.794487	0.836519	NA
Cluster_1124	PGSC0003DMT400046720	ENA|AEWC01000881|AEWC01000881.1:34186-34500	PGSC0003DMG400018139 gene_biotype	Cytochrome P450 71A4 [Source	4.33894	-3.52652	1.47438	0.0167631	0.0364881	24.5272	0.072494	0.513244	0.887675	0.993065
Cluster_14160	PGSC0003DMT400046720	ENA|AEWC01007841|AEWC01007841.1:8000-8526	PGSC0003DMG400018139 gene_biotype	Cytochrome P450 71A4 [Source	4.33894	-3.52652	1.47438	0.0167631	0.0364881	12.5417	-0.248637	0.687784	0.717722	0.973314
Cluster_16067	PGSC0003DMT400046720	ENA|AEWC01009174|AEWC01009174.1:30822-31262	PGSC0003DMG400018139 gene_biotype	Cytochrome P450 71A4 [Source	4.33894	-3.52652	1.47438	0.0167631	0.0364881	85.4643	0.243286	0.33144	0.462932	0.913125
Cluster_1743	PGSC0003DMT400046720	ENA|AEWC01001184|AEWC01001184.1:17669-17986	PGSC0003DMG400018139 gene_biotype	Cytochrome P450 71A4 [Source	4.33894	-3.52652	1.47438	0.0167631	0.0364881	48.9568	0.0945744	0.400466	0.813308	0.985173
Cluster_23823	PGSC0003DMT400046720	ENA|AEWC01013599|AEWC01013599.1:18835-19295	PGSC0003DMG400018139 gene_biotype	Cytochrome P450 71A4 [Source	4.33894	-3.52652	1.47438	0.0167631	0.0364881	9.4114	0.155713	0.753371	0.836254	NA
Cluster_24994	PGSC0003DMT400046720	ENA|AEWC01014090|AEWC01014090.1:19456-19609	PGSC0003DMG400018139 gene_biotype	Cytochrome P450 71A4 [Source	4.33894	-3.52652	1.47438	0.0167631	0.0364881	14.0465	-0.144221	0.663077	0.827816	0.986316
Cluster_25324	PGSC0003DMT400046720	ENA|AEWC01014314|AEWC01014314.1:4866-5095	PGSC0003DMG400018139 gene_biotype	Cytochrome P450 71A4 [Source	4.33894	-3.52652	1.47438	0.0167631	0.0364881	33.5601	0.616438	0.454616	0.175114	0.675199
Cluster_25837	PGSC0003DMT400046720	ENA|AEWC01014567|AEWC01014567.1:27432-27694	PGSC0003DMG400018139 gene_biotype	Cytochrome P450 71A4 [Source	4.33894	-3.52652	1.47438	0.0167631	0.0364881	16.2593	-0.153925	0.59578	0.79613	0.982872
Cluster_26164	PGSC0003DMT400046720	ENA|AEWC01014642|AEWC01014642.1:67394-67814	PGSC0003DMG400018139 gene_biotype	Cytochrome P450 71A4 [Source	4.33894	-3.52652	1.47438	0.0167631	0.0364881	77.3698	-0.204923	0.341149	0.548049	0.940422
Cluster_29453	PGSC0003DMT400046720	ENA|AEWC01015815|AEWC01015815.1:40722-41057	PGSC0003DMG400018139 gene_biotype	Cytochrome P450 71A4 [Source	4.33894	-3.52652	1.47438	0.0167631	0.0364881	10.2881	0.581665	0.719119	0.418597	NA
Cluster_31437	PGSC0003DMT400046720	ENA|AEWC01016772|AEWC01016772.1:153-487	PGSC0003DMG400018139 gene_biotype	Cytochrome P450 71A4 [Source	4.33894	-3.52652	1.47438	0.0167631	0.0364881	30.062	0.401292	0.46515	0.388295	0.879062
Cluster_39460	PGSC0003DMT400046720	ENA|AEWC01020262|AEWC01020262.1:24968-25399	PGSC0003DMG400018139 gene_biotype	Cytochrome P450 71A4 [Source	4.33894	-3.52652	1.47438	0.0167631	0.0364881	16.5773	-0.194198	0.628154	0.757202	0.9787
Cluster_39784	PGSC0003DMT400046720	ENA|AEWC01020382|AEWC01020382.1:9517-9616	PGSC0003DMG400018139 gene_biotype	Cytochrome P450 71A4 [Source	4.33894	-3.52652	1.47438	0.0167631	0.0364881	10.2261	0.727098	0.737554	0.324219	NA
Cluster_41548	PGSC0003DMT400046720	ENA|AEWC01021180|AEWC01021180.1:530-1110	PGSC0003DMG400018139 gene_biotype	Cytochrome P450 71A4 [Source	4.33894	-3.52652	1.47438	0.0167631	0.0364881	57.8917	0.0719976	0.372917	0.846907	0.987938
Cluster_43613	PGSC0003DMT400046720	ENA|AEWC01022261|AEWC01022261.1:39826-40320	PGSC0003DMG400018139 gene_biotype	Cytochrome P450 71A4 [Source	4.33894	-3.52652	1.47438	0.0167631	0.0364881	13.642	0.152208	0.645035	0.813457	0.985173
Cluster_47247	PGSC0003DMT400046720	ENA|AEWC01024202|AEWC01024202.1:3166-3285	PGSC0003DMG400018139 gene_biotype	Cytochrome P450 71A4 [Source	4.33894	-3.52652	1.47438	0.0167631	0.0364881	46.8035	-0.212803	0.39234	0.587547	0.951246
Cluster_49967	PGSC0003DMT400046720	ENA|AEWC01025636|AEWC01025636.1:553-1289	PGSC0003DMG400018139 gene_biotype	Cytochrome P450 71A4 [Source	4.33894	-3.52652	1.47438	0.0167631	0.0364881	20.2374	0.686316	0.547831	0.210284	0.726571
Cluster_55897	PGSC0003DMT400046720	ENA|AEWC01028727|AEWC01028727.1:91000-91794	PGSC0003DMG400018139 gene_biotype	Cytochrome P450 71A4 [Source	4.33894	-3.52652	1.47438	0.0167631	0.0364881	57.7216	0.526559	0.37153	0.156403	0.64666
Cluster_56450	PGSC0003DMT400046720	ENA|AEWC01029058|AEWC01029058.1:23877-24363	PGSC0003DMG400018139 gene_biotype	Cytochrome P450 71A4 [Source	4.33894	-3.52652	1.47438	0.0167631	0.0364881	55.2981	-0.019214	0.375656	0.959208	0.997841
Cluster_56843	PGSC0003DMT400046720	ENA|AEWC01029228|AEWC01029228.1:2629-3007	PGSC0003DMG400018139 gene_biotype	Cytochrome P450 71A4 [Source	4.33894	-3.52652	1.47438	0.0167631	0.0364881	42.8031	-0.0662491	0.407789	0.870944	0.990679
Cluster_6333	PGSC0003DMT400046720	ENA|AEWC01003830|AEWC01003830.1:256-1024	PGSC0003DMG400018139 gene_biotype	Cytochrome P450 71A4 [Source	4.33894	-3.52652	1.47438	0.0167631	0.0364881	73.6048	0.426352	0.344767	0.216222	0.73438
Cluster_64366	PGSC0003DMT400046720	ENA|AEWC01032517|AEWC01032517.1:25350-26168	PGSC0003DMG400018139 gene_biotype	Cytochrome P450 71A4 [Source	4.33894	-3.52652	1.47438	0.0167631	0.0364881	17.3378	0.536307	0.587164	0.36104	0.864632
Cluster_65515	PGSC0003DMT400046720	ENA|AEWC01033193|AEWC01033193.1:3780-4308	PGSC0003DMG400018139 gene_biotype	Cytochrome P450 71A4 [Source	4.33894	-3.52652	1.47438	0.0167631	0.0364881	19.3897	0.483544	0.555217	0.383803	0.877096
Cluster_66399	PGSC0003DMT400046720	ENA|AEWC01033757|AEWC01033757.1:23761-24154	PGSC0003DMG400018139 gene_biotype	Cytochrome P450 71A4 [Source	4.33894	-3.52652	1.47438	0.0167631	0.0364881	73.8388	-0.274654	0.345234	0.426288	0.897053
Cluster_69312	PGSC0003DMT400046720	ENA|AEWC01035051|AEWC01035051.1:9968-10129	PGSC0003DMG400018139 gene_biotype	Cytochrome P450 71A4 [Source	4.33894	-3.52652	1.47438	0.0167631	0.0364881	28.3508	0.277365	0.48746	0.569356	0.946693
Cluster_70449	PGSC0003DMT400046720	ENA|AEWC01035734|AEWC01035734.1:1186-1682	PGSC0003DMG400018139 gene_biotype	Cytochrome P450 71A4 [Source	4.33894	-3.52652	1.47438	0.0167631	0.0364881	39.9631	0.758236	0.420212	0.0711664	0.438599
Cluster_72925	PGSC0003DMT400046720	ENA|AEWC01037088|AEWC01037088.1:4775-5229	PGSC0003DMG400018139 gene_biotype	Cytochrome P450 71A4 [Source	4.33894	-3.52652	1.47438	0.0167631	0.0364881	29.4387	-0.218428	0.47428	0.645124	0.962755
Cluster_73068	PGSC0003DMT400046720	ENA|AEWC01037170|AEWC01037170.1:30154-30412	PGSC0003DMG400018139 gene_biotype	Cytochrome P450 71A4 [Source	4.33894	-3.52652	1.47438	0.0167631	0.0364881	9.29037	-0.0117181	0.806504	0.988408	NA
Cluster_7470	PGSC0003DMT400046720	ENA|AEWC01004397|AEWC01004397.1:7872-8392	PGSC0003DMG400018139 gene_biotype	Cytochrome P450 71A4 [Source	4.33894	-3.52652	1.47438	0.0167631	0.0364881	20.9679	0.370683	0.547679	0.498517	0.927315
Cluster_74938	PGSC0003DMT400046720	ENA|AEWC01038075|AEWC01038075.1:20071-20457	PGSC0003DMG400018139 gene_biotype	Cytochrome P450 71A4 [Source	4.33894	-3.52652	1.47438	0.0167631	0.0364881	87.3586	0.0870699	0.333323	0.793925	0.982411
Cluster_75312	PGSC0003DMT400046720	ENA|AEWC01038265|AEWC01038265.1:37081-37259	PGSC0003DMG400018139 gene_biotype	Cytochrome P450 71A4 [Source	4.33894	-3.52652	1.47438	0.0167631	0.0364881	52.973	0.280247	0.37828	0.458788	0.911442
Cluster_75729	PGSC0003DMT400046720	ENA|AEWC01038502|AEWC01038502.1:44544-45340	PGSC0003DMG400018139 gene_biotype	Cytochrome P450 71A4 [Source	4.33894	-3.52652	1.47438	0.0167631	0.0364881	78.1434	0.102234	0.353137	0.772197	0.979825
Cluster_83241	PGSC0003DMT400046720	ENA|AEWC01042881|AEWC01042881.1:4382-4808	PGSC0003DMG400018139 gene_biotype	Cytochrome P450 71A4 [Source	4.33894	-3.52652	1.47438	0.0167631	0.0364881	44.6164	0.263848	0.420973	0.530819	0.936166
Cluster_8903	PGSC0003DMT400046720	ENA|AEWC01004934|AEWC01004934.1:10294-10826	PGSC0003DMG400018139 gene_biotype	Cytochrome P450 71A4 [Source	4.33894	-3.52652	1.47438	0.0167631	0.0364881	42.2851	0.137352	0.42076	0.744093	0.97749
Cluster_9537	PGSC0003DMT400046720	ENA|AEWC01005552|AEWC01005552.1:20601-21021	PGSC0003DMG400018139 gene_biotype	Cytochrome P450 71A4 [Source	4.33894	-3.52652	1.47438	0.0167631	0.0364881	28.3974	0.318081	0.482602	0.509834	0.93042
Cluster_35259	PGSC0003DMT400029104	ENA|AEWC01018415|AEWC01018415.1:31490-31593	PGSC0003DMG400011197 gene_biotype	Heat shock protein hsp70 [Source	11.162	-7.00582	1.32677	1.29e-07	5.69e-07	21.6951	-0.16719	0.536962	0.755525	0.978591
Cluster_5534	PGSC0003DMT400029104	ENA|AEWC01003018|AEWC01003018.1:212-668	PGSC0003DMG400011197 gene_biotype	Heat shock protein hsp70 [Source	11.162	-7.00582	1.32677	1.29e-07	5.69e-07	17.2719	0.232535	0.592383	0.694658	0.9692
Cluster_81795	PGSC0003DMT400029104	ENA|AEWC01041957|AEWC01041957.1:7225-7585	PGSC0003DMG400011197 gene_biotype	Heat shock protein hsp70 [Source	11.162	-7.00582	1.32677	1.29e-07	5.69e-07	68.7414	-0.304516	0.38579	0.429918	0.899398
Cluster_3415	PGSC0003DMT400064388	ENA|AEWC01002139|AEWC01002139.1:69098-69691	PGSC0003DMG400025017 gene_biotype	Indole-3-acetic acid-amido synthetase GH3.6 [Source	71.9283	-7.71411	0.951879	5.31e-16	3.9e-15	103.868	-0.423644	0.315045	0.17872	0.680629
Cluster_40947	PGSC0003DMT400064388	ENA|AEWC01020740|AEWC01020740.1:24422-24637	PGSC0003DMG400025017 gene_biotype	Indole-3-acetic acid-amido synthetase GH3.6 [Source	71.9283	-7.71411	0.951879	5.31e-16	3.9e-15	20.0413	-0.327735	0.545014	0.547617	0.940158
Cluster_16872	PGSC0003DMT400051969	ENA|AEWC01009502|AEWC01009502.1:3872-4549	PGSC0003DMG400020170 gene_biotype	Cytochrome P450 [Source	25.4446	-8.2312	1.15698	1.12e-12	6.95e-12	18.2164	0.104689	0.567288	0.853588	0.988841
Cluster_77055	PGSC0003DMT400051969	ENA|AEWC01039073|AEWC01039073.1:9197-9626	PGSC0003DMG400020170 gene_biotype	Cytochrome P450 [Source	25.4446	-8.2312	1.15698	1.12e-12	6.95e-12	16.1787	0.342468	0.600918	0.56874	0.946431
Cluster_8474	PGSC0003DMT400027855	ENA|AEWC01004772|AEWC01004772.1:16368-16682	PGSC0003DMG400010728 gene_biotype	Phospholipase A1 [Source	137.86	10.4709	1.04182	9.12e-24	8.87e-23	23.0381	0.220315	0.521165	0.672489	0.966831
Cluster_56672	PGSC0003DMT400074389	ENA|AEWC01029153|AEWC01029153.1:40745-40968	PGSC0003DMG400028911 gene_biotype	Aspartic proteinase nepenthesin-1 [Source	137.014	10.4659	1.04091	8.77e-24	8.54e-23	12.9725	-0.660476	0.699598	0.345129	0.853008
Cluster_70076	PGSC0003DMT400074389	ENA|AEWC01035473|AEWC01035473.1:3228-3447	PGSC0003DMG400028911 gene_biotype	Aspartic proteinase nepenthesin-1 [Source	137.014	10.4659	1.04091	8.77e-24	8.54e-23	13.9817	-1.70141	0.659464	0.00988042	0.126805
Cluster_22823	PGSC0003DMT400013504	ENA|AEWC01012814|AEWC01012814.1:5876-6334	PGSC0003DMG400005273 gene_biotype	Peroxidase [Source	312.278	10.2196	0.993895	8.46e-25	8.49e-24	28.8652	0.324378	0.490294	0.508228	0.929835
Cluster_52124	PGSC0003DMT400013504	ENA|AEWC01026835|AEWC01026835.1:7667-7848	PGSC0003DMG400005273 gene_biotype	Peroxidase [Source	312.278	10.2196	0.993895	8.46e-25	8.49e-24	11.2132	-1.09608	0.708783	0.122001	NA
Cluster_36192	PGSC0003DMT400005398	ENA|AEWC01018806|AEWC01018806.1:12972-13105	PGSC0003DMG400002108 gene_biotype	Glycine-rich protein TomR2 [Source	83.3507	9.72819	1.05835	3.86e-20	3.31e-19	9.43549	0.681795	0.834062	0.413677	NA
Cluster_60315	PGSC0003DMT400005398	ENA|AEWC01030734|AEWC01030734.1:49805-50652	PGSC0003DMG400002108 gene_biotype	Glycine-rich protein TomR2 [Source	83.3507	9.72819	1.05835	3.86e-20	3.31e-19	17.6115	-0.561545	0.573712	0.327683	0.841717
Cluster_77438	PGSC0003DMT400005398	ENA|AEWC01039275|AEWC01039275.1:5111-5747	PGSC0003DMG400002108 gene_biotype	Glycine-rich protein TomR2 [Source	83.3507	9.72819	1.05835	3.86e-20	3.31e-19	26.8118	-0.316813	0.490626	0.518453	0.932887
Cluster_25823	PGSC0003DMT400071320	ENA|AEWC01014564|AEWC01014564.1:5188-5629	PGSC0003DMG400027740 gene_biotype	Auxin-induced protein 5NG4 [Source	61.8701	9.29301	1.07254	4.53e-18	3.6e-17	16.1498	0.307274	0.601405	0.609403	0.956057
Cluster_30464	PGSC0003DMT400026051	ENA|AEWC01016315|AEWC01016315.1:36499-36711	PGSC0003DMG400010050 gene_biotype	Proline oxidase/dehydrogenase 1 [Source	1362.87	9.12859	0.466638	3.23e-85	9e-84	14.1704	0.543231	0.634528	0.391932	0.880946
Cluster_441	PGSC0003DMT400026051	ENA|AEWC01000368|AEWC01000368.1:628-880	PGSC0003DMG400010050 gene_biotype	Proline oxidase/dehydrogenase 1 [Source	1362.87	9.12859	0.466638	3.23e-85	9e-84	12.1364	0.0371913	0.681072	0.956452	NA
Cluster_74597	PGSC0003DMT400026051	ENA|AEWC01037900|AEWC01037900.1:19453-20211	PGSC0003DMG400010050 gene_biotype	Proline oxidase/dehydrogenase 1 [Source	1362.87	9.12859	0.466638	3.23e-85	9e-84	120.915	-0.108947	0.305325	0.721225	0.973966
Cluster_80590	PGSC0003DMT400026051	ENA|AEWC01041230|AEWC01041230.1:24110-24360	PGSC0003DMG400010050 gene_biotype	Proline oxidase/dehydrogenase 1 [Source	1362.87	9.12859	0.466638	3.23e-85	9e-84	29.0215	0.406512	0.46748	0.384529	0.877307
Cluster_28621	PGSC0003DMT400065498	ENA|AEWC01015549|AEWC01015549.1:4192-4656	PGSC0003DMG400025478 gene_biotype	Peroxidase 25 [Source	75.0333	8.87099	1.06013	5.87e-17	4.47e-16	12.5305	0.792229	0.705353	0.261366	0.786561
Cluster_34563	PGSC0003DMT400065498	ENA|AEWC01018209|AEWC01018209.1:33539-33748	PGSC0003DMG400025478 gene_biotype	Peroxidase 25 [Source	75.0333	8.87099	1.06013	5.87e-17	4.47e-16	17.113	1.29723	0.614992	0.0349152	0.290196
Cluster_40900	PGSC0003DMT400065498	ENA|AEWC01020717|AEWC01020717.1:12945-13239	PGSC0003DMG400025478 gene_biotype	Peroxidase 25 [Source	75.0333	8.87099	1.06013	5.87e-17	4.47e-16	135.461	0.520646	0.311336	0.0944665	0.509812
Cluster_62530	PGSC0003DMT400065498	ENA|AEWC01031743|AEWC01031743.1:5864-6045	PGSC0003DMG400025478 gene_biotype	Peroxidase 25 [Source	75.0333	8.87099	1.06013	5.87e-17	4.47e-16	8.75561	0.171192	0.870583	0.844109	NA
Cluster_69261	PGSC0003DMT400010530	ENA|AEWC01035040|AEWC01035040.1:24468-24711	PGSC0003DMG400004115 gene_biotype	NHL repeat-containing protein [Source	111.589	8.86451	1.62821	5.2e-08	2.37e-07	14.6292	-0.344602	0.636119	0.588007	0.951374
Cluster_77951	PGSC0003DMT400010530	ENA|AEWC01039590|AEWC01039590.1:19487-19852	PGSC0003DMG400004115 gene_biotype	NHL repeat-containing protein [Source	111.589	8.86451	1.62821	5.2e-08	2.37e-07	50.0817	-0.496451	0.407737	0.223385	0.744169
Cluster_21593	PGSC0003DMT400046253	ENA|AEWC01012287|AEWC01012287.1:4395-4752	PGSC0003DMG400017955 gene_biotype	Auxin efflux carrier component [Source	42.957	8.76884	1.09826	1.41e-15	1.02e-14	10.7972	0.436117	0.707495	0.537615	NA
Cluster_40564	PGSC0003DMT400070953	ENA|AEWC01020627|AEWC01020627.1:1861-2900	PGSC0003DMG400027591 gene_biotype	Conserved gene of unknown function [Source	39.7187	8.61944	1.11186	9.03e-15	6.25e-14	102.478	-0.134809	0.324089	0.677437	0.967614
Cluster_55527	PGSC0003DMT400070953	ENA|AEWC01028560|AEWC01028560.1:18342-18549	PGSC0003DMG400027591 gene_biotype	Conserved gene of unknown function [Source	39.7187	8.61944	1.11186	9.03e-15	6.25e-14	28.8269	0.39952	0.470169	0.395472	0.882625
Cluster_55529	PGSC0003DMT400070953	ENA|AEWC01028561|AEWC01028561.1:1716-1835	PGSC0003DMG400027591 gene_biotype	Conserved gene of unknown function [Source	39.7187	8.61944	1.11186	9.03e-15	6.25e-14	10.4772	0.0530873	0.708779	0.940295	NA
Cluster_63068	PGSC0003DMT400070953	ENA|AEWC01031965|AEWC01031965.1:1545-1630	PGSC0003DMG400027591 gene_biotype	Conserved gene of unknown function [Source	39.7187	8.61944	1.11186	9.03e-15	6.25e-14	9.6691	0.497741	0.782627	0.524785	NA
Cluster_84602	PGSC0003DMT400070953	ENA|AEWC01044095|AEWC01044095.1:5969-6223	PGSC0003DMG400027591 gene_biotype	Conserved gene of unknown function [Source	39.7187	8.61944	1.11186	9.03e-15	6.25e-14	19.0293	-0.417437	0.556574	0.453248	0.909388
Cluster_77360	PGSC0003DMT400035899	ENA|AEWC01039200|AEWC01039200.1:52721-52991	PGSC0003DMG400013821 gene_biotype	Potassium transporter [Source	18.7541	8.57662	3.34502	0.0103474	0.0237114	25.394	0.419589	0.515144	0.415354	0.8919
Cluster_12071	PGSC0003DMT400067358	ENA|AEWC01006993|AEWC01006993.1:10359-10841	PGSC0003DMG400026189 gene_biotype	Xyloglucan endotransglycosylase/hydrolase 16 protein [Source	193.619	8.56702	0.789719	2.03e-27	2.19e-26	158.451	0.608801	0.294443	0.0386741	0.308111
Cluster_1487	PGSC0003DMT400067358	ENA|AEWC01001147|AEWC01001147.1:60262-60537	PGSC0003DMG400026189 gene_biotype	Xyloglucan endotransglycosylase/hydrolase 16 protein [Source	193.619	8.56702	0.789719	2.03e-27	2.19e-26	10.4223	-0.242394	0.717558	0.735511	NA
Cluster_8285	PGSC0003DMT400067358	ENA|AEWC01004737|AEWC01004737.1:38441-38600	PGSC0003DMG400026189 gene_biotype	Xyloglucan endotransglycosylase/hydrolase 16 protein [Source	193.619	8.56702	0.789719	2.03e-27	2.19e-26	24.9013	0.0756625	0.531966	0.886897	0.992994
Cluster_32799	PGSC0003DMT400082008	ENA|AEWC01017606|AEWC01017606.1:1463-1715	PGSC0003DMG400032199 gene_biotype	Peroxidase [Source	56.36	8.43957	1.0738	3.86e-15	2.72e-14	14.9036	-0.0726192	0.614104	0.905868	0.994699
Cluster_41866	PGSC0003DMT400007985	ENA|AEWC01021309|AEWC01021309.1:23584-24110	PGSC0003DMG400003088 gene_biotype	Cell wall protein TIR4 [Source	98.8598	8.43113	2.35927	0.000352074	0.00105894	24.0982	-0.701474	0.534697	0.189551	0.697208
Cluster_48686	PGSC0003DMT400007985	ENA|AEWC01025065|AEWC01025065.1:13259-13547	PGSC0003DMG400003088 gene_biotype	Cell wall protein TIR4 [Source	98.8598	8.43113	2.35927	0.000352074	0.00105894	12.3247	-0.0735421	0.722433	0.918917	NA
Cluster_25219	PGSC0003DMT400056393	ENA|AEWC01014222|AEWC01014222.1:3278-3583	PGSC0003DMG400021912 gene_biotype	FH protein NFH2 [Source	179.465	8.28683	1.18524	2.72e-12	1.64e-11	15.5335	1.18418	0.631998	0.0609716	0.401404
Cluster_82607	PGSC0003DMT400056393	ENA|AEWC01042445|AEWC01042445.1:6471-6559	PGSC0003DMG400021912 gene_biotype	FH protein NFH2 [Source	179.465	8.28683	1.18524	2.72e-12	1.64e-11	15.3781	0.859613	0.650041	0.186036	0.69119
Cluster_41829	PGSC0003DMT400019450	ENA|AEWC01021271|AEWC01021271.1:3405-3479	PGSC0003DMG400007518 gene_biotype	S-adenosylmethionine decarboxylase beta chain [Source	29.7304	8.26022	1.13562	3.5e-13	2.22e-12	18.6026	-0.648124	0.605332	0.284308	0.806874
Cluster_73402	PGSC0003DMT400019450	ENA|AEWC01037280|AEWC01037280.1:14100-14371	PGSC0003DMG400007518 gene_biotype	S-adenosylmethionine decarboxylase beta chain [Source	29.7304	8.26022	1.13562	3.5e-13	2.22e-12	14.5061	-0.135025	0.618008	0.827052	0.986123
Cluster_28930	PGSC0003DMT400031855	ENA|AEWC01015630|AEWC01015630.1:1228-1449	PGSC0003DMG400012218 gene_biotype	Receptor kinase [Source	39.1239	8.24779	3.37772	0.0146134	0.0323631	48.5819	-0.121615	0.397988	0.759928	0.978767
Cluster_42809	PGSC0003DMT400031855	ENA|AEWC01021951|AEWC01021951.1:1761-2216	PGSC0003DMG400012218 gene_biotype	Receptor kinase [Source	39.1239	8.24779	3.37772	0.0146134	0.0323631	57.5289	0.623905	0.385807	0.105847	0.540112
Cluster_82184	PGSC0003DMT400031855	ENA|AEWC01042195|AEWC01042195.1:4999-5462	PGSC0003DMG400012218 gene_biotype	Receptor kinase [Source	39.1239	8.24779	3.37772	0.0146134	0.0323631	18.9895	0.0693318	0.642221	0.91403	0.995092
Cluster_19952	PGSC0003DMT400068222	ENA|AEWC01011149|AEWC01011149.1:2132-2366	PGSC0003DMG400026523 gene_biotype	UPA15 [Source	127.048	8.22919	1.2087	9.87e-12	5.8e-11	9.42712	0.392211	0.78708	0.618265	NA
Cluster_35702	PGSC0003DMT400068222	ENA|AEWC01018584|AEWC01018584.1:12650-13172	PGSC0003DMG400026523 gene_biotype	UPA15 [Source	127.048	8.22919	1.2087	9.87e-12	5.8e-11	12.6927	0.861427	0.689112	0.21128	0.727948
Cluster_35977	PGSC0003DMT400068222	ENA|AEWC01018726|AEWC01018726.1:3943-4276	PGSC0003DMG400026523 gene_biotype	UPA15 [Source	127.048	8.22919	1.2087	9.87e-12	5.8e-11	16.7893	0.30672	0.598469	0.608296	0.955835
Cluster_45895	PGSC0003DMT400068222	ENA|AEWC01023468|AEWC01023468.1:19301-19603	PGSC0003DMG400026523 gene_biotype	UPA15 [Source	127.048	8.22919	1.2087	9.87e-12	5.8e-11	53.8474	0.22773	0.377556	0.546396	0.939852
Cluster_63511	PGSC0003DMT400068222	ENA|AEWC01032105|AEWC01032105.1:24572-24966	PGSC0003DMG400026523 gene_biotype	UPA15 [Source	127.048	8.22919	1.2087	9.87e-12	5.8e-11	25.2138	0.244803	0.523781	0.640231	0.962258
Cluster_64695	PGSC0003DMT400068222	ENA|AEWC01032728|AEWC01032728.1:24691-25069	PGSC0003DMG400026523 gene_biotype	UPA15 [Source	127.048	8.22919	1.2087	9.87e-12	5.8e-11	51.9755	-0.0385646	0.384863	0.920183	0.995428
Cluster_78366	PGSC0003DMT400068222	ENA|AEWC01039902|AEWC01039902.1:1545-1706	PGSC0003DMG400026523 gene_biotype	UPA15 [Source	127.048	8.22919	1.2087	9.87e-12	5.8e-11	12.1436	0.23387	0.689885	0.734611	NA
Cluster_81493	PGSC0003DMT400068222	ENA|AEWC01041781|AEWC01041781.1:4988-5239	PGSC0003DMG400026523 gene_biotype	UPA15 [Source	127.048	8.22919	1.2087	9.87e-12	5.8e-11	29.8806	-0.130254	0.472187	0.782661	0.981465
Cluster_55453	PGSC0003DMT400000356	ENA|AEWC01028527|AEWC01028527.1:13513-13782	PGSC0003DMG400000124 gene_biotype	RAB11B [Source	45.7866	8.15829	1.08793	6.43e-14	4.27e-13	12.5532	-0.304759	0.653833	0.641136	0.962339
Cluster_80512	PGSC0003DMT400000356	ENA|AEWC01041155|AEWC01041155.1:1189-1530	PGSC0003DMG400000124 gene_biotype	RAB11B [Source	45.7866	8.15829	1.08793	6.43e-14	4.27e-13	77.4739	-0.382354	0.360709	0.289141	0.811256
Cluster_81810	PGSC0003DMT400000356	ENA|AEWC01041960|AEWC01041960.1:9750-9887	PGSC0003DMG400000124 gene_biotype	RAB11B [Source	45.7866	8.15829	1.08793	6.43e-14	4.27e-13	25.338	-0.17552	0.501725	0.726464	0.974514
Cluster_62729	PGSC0003DMT400062402	ENA|AEWC01031791|AEWC01031791.1:16784-16898	PGSC0003DMG400024285 gene_biotype	Peroxidase 44 [Source	45.8394	8.15491	1.09279	8.49e-14	5.59e-13	9.29496	-0.666504	0.75805	0.379274	NA
Cluster_37390	PGSC0003DMT400060963	ENA|AEWC01019387|AEWC01019387.1:6882-7064	PGSC0003DMG402023713 gene_biotype	Polychome, UV-B-insensitive 4 [Source	27.0123	8.11426	1.148	1.57e-12	9.6e-12	13.2915	-0.000356827	0.693805	0.99959	0.999964
Cluster_64168	PGSC0003DMT400015252	ENA|AEWC01032391|AEWC01032391.1:11499-12552	PGSC0003DMG400005950 gene_biotype	Multicystatin [Source	26.1028	8.01808	1.15347	3.62e-12	2.18e-11	11.1833	0.596854	0.710197	0.40068	NA
Cluster_66306	PGSC0003DMT400022363	ENA|AEWC01033718|AEWC01033718.1:9844-10149	PGSC0003DMG400008676 gene_biotype	DNA-damage-inducible protein f [Source	61.693	8.00642	2.05454	9.74e-05	0.000317699	65.3841	0.280514	0.371562	0.450274	0.908475
Cluster_6806	PGSC0003DMT400022363	ENA|AEWC01004034|AEWC01004034.1:23000-23151	PGSC0003DMG400008676 gene_biotype	DNA-damage-inducible protein f [Source	61.693	8.00642	2.05454	9.74e-05	0.000317699	20.5155	-0.0438471	0.555792	0.937119	0.996419
Cluster_68100	PGSC0003DMT400022363	ENA|AEWC01034622|AEWC01034622.1:12530-12755	PGSC0003DMG400008676 gene_biotype	DNA-damage-inducible protein f [Source	61.693	8.00642	2.05454	9.74e-05	0.000317699	18.4182	0.941099	0.617634	0.12758	0.592719
Cluster_27026	PGSC0003DMT400065104	ENA|AEWC01014956|AEWC01014956.1:1158-1715	PGSC0003DMG400025304 gene_biotype	DNA-binding protein MNB1B [Source	25.2929	8.00272	1.16024	5.29e-12	3.16e-11	15.3563	0.0735101	0.615531	0.904938	0.994679
Cluster_60255	PGSC0003DMT400065104	ENA|AEWC01030718|AEWC01030718.1:30183-30674	PGSC0003DMG400025304 gene_biotype	DNA-binding protein MNB1B [Source	25.2929	8.00272	1.16024	5.29e-12	3.16e-11	15.4963	-0.505835	0.606648	0.404383	0.886997
Cluster_22350	PGSC0003DMT400074800	ENA|AEWC01012507|AEWC01012507.1:3479-3820	PGSC0003DMG400029085 gene_biotype	Mta/sah nucleosidase [Source	24.8239	8.00164	1.15979	5.23e-12	3.12e-11	11.9087	0.309877	0.687529	0.652198	NA
Cluster_39520	PGSC0003DMT400074800	ENA|AEWC01020268|AEWC01020268.1:8656-8905	PGSC0003DMG400029085 gene_biotype	Mta/sah nucleosidase [Source	24.8239	8.00164	1.15979	5.23e-12	3.12e-11	33.6114	0.386011	0.451332	0.392402	0.881021
Cluster_21490	PGSC0003DMT400063329	ENA|AEWC01012254|AEWC01012254.1:16193-16509	PGSC0003DMG400024634 gene_biotype	70 kDa subunit of replication protein A [Source	61.4928	7.96424	1.19146	2.32e-11	1.33e-10	16.6897	-0.060985	0.603624	0.919525	0.995336
Cluster_28355	PGSC0003DMT400063329	ENA|AEWC01015504|AEWC01015504.1:14007-14214	PGSC0003DMG400024634 gene_biotype	70 kDa subunit of replication protein A [Source	61.4928	7.96424	1.19146	2.32e-11	1.33e-10	22.7144	0.731999	0.559936	0.191114	0.699942
Cluster_59653	PGSC0003DMT400063329	ENA|AEWC01030364|AEWC01030364.1:7114-7555	PGSC0003DMG400024634 gene_biotype	70 kDa subunit of replication protein A [Source	61.4928	7.96424	1.19146	2.32e-11	1.33e-10	12.022	0.0135518	0.698715	0.984526	NA
Cluster_85954	PGSC0003DMT400011867	ENA|AEWC01046002|AEWC01046002.1:5582-6637	PGSC0003DMG400004659 gene_biotype	UDP-D-glucuronic acid 4-epimerase [Source	61.0049	7.86327	1.08869	5.1e-13	3.21e-12	33.6194	0.563459	0.459145	0.219751	0.739842
Cluster_49695	PGSC0003DMT400056316	ENA|AEWC01025495|AEWC01025495.1:30580-31075	PGSC0003DMG400021877 gene_biotype	Xyloglucan endo-transglycosylase [Source	2312.61	7.85265	0.246299	4.65e-223	3.65e-221	16.3915	0.166203	0.626981	0.790944	0.982089
Cluster_81201	PGSC0003DMT400056316	ENA|AEWC01041593|AEWC01041593.1:1767-2268	PGSC0003DMG400021877 gene_biotype	Xyloglucan endo-transglycosylase [Source	2312.61	7.85265	0.246299	4.65e-223	3.65e-221	15.6619	0.104109	0.635174	0.869806	0.990679
Cluster_11896	PGSC0003DMT400029198	ENA|AEWC01006876|AEWC01006876.1:27372-27996	PGSC0003DMG400011230 gene_biotype	Glycine-rich protein [Source	59.1301	7.84534	1.0905	6.28e-13	3.94e-12	14.2467	-0.520888	0.634209	0.411464	0.889647
Cluster_15540	PGSC0003DMT400029198	ENA|AEWC01009008|AEWC01009008.1:3203-3377	PGSC0003DMG400011230 gene_biotype	Glycine-rich protein [Source	59.1301	7.84534	1.0905	6.28e-13	3.94e-12	72.4393	0.23474	0.381352	0.538194	0.938128
Cluster_15942	PGSC0003DMT400029198	ENA|AEWC01009155|AEWC01009155.1:28791-29083	PGSC0003DMG400011230 gene_biotype	Glycine-rich protein [Source	59.1301	7.84534	1.0905	6.28e-13	3.94e-12	51.5014	0.103359	0.41952	0.805393	0.983855
Cluster_34473	PGSC0003DMT400029198	ENA|AEWC01018190|AEWC01018190.1:24524-24711	PGSC0003DMG400011230 gene_biotype	Glycine-rich protein [Source	59.1301	7.84534	1.0905	6.28e-13	3.94e-12	20.1932	-1.022	0.550548	0.0634065	0.410414
Cluster_46321	PGSC0003DMT400029198	ENA|AEWC01023864|AEWC01023864.1:1080-1417	PGSC0003DMG400011230 gene_biotype	Glycine-rich protein [Source	59.1301	7.84534	1.0905	6.28e-13	3.94e-12	42.1568	0.317441	0.4146	0.443881	0.905523
Cluster_57476	PGSC0003DMT400029198	ENA|AEWC01029443|AEWC01029443.1:838-985	PGSC0003DMG400011230 gene_biotype	Glycine-rich protein [Source	59.1301	7.84534	1.0905	6.28e-13	3.94e-12	119.657	-0.365678	0.310064	0.238253	0.761231
Cluster_68365	PGSC0003DMT400029198	ENA|AEWC01034733|AEWC01034733.1:39390-39658	PGSC0003DMG400011230 gene_biotype	Glycine-rich protein [Source	59.1301	7.84534	1.0905	6.28e-13	3.94e-12	11.7476	-0.712925	0.704258	0.311391	NA
Cluster_77305	PGSC0003DMT400029198	ENA|AEWC01039188|AEWC01039188.1:31398-31653	PGSC0003DMG400011230 gene_biotype	Glycine-rich protein [Source	59.1301	7.84534	1.0905	6.28e-13	3.94e-12	23.453	0.245054	0.542485	0.651467	0.963381
Cluster_16870	PGSC0003DMT400020895	ENA|AEWC01009502|AEWC01009502.1:2251-2494	PGSC0003DMG400008090 gene_biotype	Kinase [Source	57.0116	7.80576	1.07964	4.83e-13	3.05e-12	40.5894	0.12489	0.422821	0.767709	0.979239
Cluster_83843	PGSC0003DMT400020895	ENA|AEWC01043327|AEWC01043327.1:54148-54613	PGSC0003DMG400008090 gene_biotype	Kinase [Source	57.0116	7.80576	1.07964	4.83e-13	3.05e-12	11.5056	-0.000583094	0.68549	0.999321	NA
Cluster_82783	PGSC0003DMT400084489	ENA|AEWC01042552|AEWC01042552.1:26179-26415	PGSC0003DMG400034096 gene_biotype	EZ2 [Source	50.3606	7.76123	2.12448	0.000258961	0.000792975	19.1797	0.840476	0.57595	0.144486	0.626246
Cluster_12415	PGSC0003DMT400061033	ENA|AEWC01007049|AEWC01007049.1:45537-46304	PGSC0003DMG400023750 gene_biotype	Sterol glucosyltransferase [Source	21.1562	7.73955	1.18851	7.42e-11	4.15e-10	37.6839	-0.380156	0.452098	0.40042	0.88499
Cluster_29691	PGSC0003DMT400061033	ENA|AEWC01015880|AEWC01015880.1:12527-12550	PGSC0003DMG400023750 gene_biotype	Sterol glucosyltransferase [Source	21.1562	7.73955	1.18851	7.42e-11	4.15e-10	35.8698	-0.841476	0.435143	0.0531385	0.370456
Cluster_42398	PGSC0003DMT400061033	ENA|AEWC01021788|AEWC01021788.1:8434-8983	PGSC0003DMG400023750 gene_biotype	Sterol glucosyltransferase [Source	21.1562	7.73955	1.18851	7.42e-11	4.15e-10	12.1844	0.4302	0.674909	0.523852	NA
Cluster_19604	PGSC0003DMT400011902	ENA|AEWC01011059|AEWC01011059.1:13298-13530	PGSC0003DMG400004670 gene_biotype	Xyloglucan endo-transglycosylase [Source	20.4931	7.72252	1.19003	8.62e-11	4.8e-10	102.244	-0.523898	0.330475	0.112901	0.558844
Cluster_60787	PGSC0003DMT400015253	ENA|AEWC01030920|AEWC01030920.1:15605-15905	PGSC0003DMG400005950 gene_biotype	Multicystatin [Source	151.904	7.61978	0.630652	1.31e-33	1.66e-32	12.5734	-0.0744877	0.682473	0.913088	0.99488
Cluster_44520	PGSC0003DMT400058361	ENA|AEWC01022756|AEWC01022756.1:27089-27287	PGSC0003DMG400022670 gene_biotype	Serine/threonine protein kinase [Source	19.9065	7.6057	1.19684	2.09e-10	1.13e-09	10.5765	0.0391652	0.716021	0.956379	NA
Cluster_68632	PGSC0003DMT400058361	ENA|AEWC01034827|AEWC01034827.1:584-1207	PGSC0003DMG400022670 gene_biotype	Serine/threonine protein kinase [Source	19.9065	7.6057	1.19684	2.09e-10	1.13e-09	773.276	0.432292	0.277967	0.1199	0.574961
Cluster_26520	PGSC0003DMT400061841	ENA|AEWC01014860|AEWC01014860.1:94516-94769	PGSC0003DMG400024060 gene_biotype	Xyloglucan endotransglucosylase/hydrolase protein A [Source	350.005	7.57851	0.681114	9.31e-29	1.04e-27	17.7093	0.367284	0.58123	0.527446	0.935342
Cluster_521	PGSC0003DMT400061841	ENA|AEWC01000432|AEWC01000432.1:82816-83343	PGSC0003DMG400024060 gene_biotype	Xyloglucan endotransglucosylase/hydrolase protein A [Source	350.005	7.57851	0.681114	9.31e-29	1.04e-27	13.9033	-0.414062	0.635276	0.514541	0.931751
Cluster_5959	PGSC0003DMT400061841	ENA|AEWC01003413|AEWC01003413.1:10595-10849	PGSC0003DMG400024060 gene_biotype	Xyloglucan endotransglucosylase/hydrolase protein A [Source	350.005	7.57851	0.681114	9.31e-29	1.04e-27	72.3288	0.546194	0.346109	0.114542	0.562496
Cluster_75002	PGSC0003DMT400061841	ENA|AEWC01038119|AEWC01038119.1:2565-3059	PGSC0003DMG400024060 gene_biotype	Xyloglucan endotransglucosylase/hydrolase protein A [Source	350.005	7.57851	0.681114	9.31e-29	1.04e-27	51.4725	0.634844	0.393529	0.106699	0.542201
Cluster_9715	PGSC0003DMT400061841	ENA|AEWC01005634|AEWC01005634.1:54025-54256	PGSC0003DMG400024060 gene_biotype	Xyloglucan endotransglucosylase/hydrolase protein A [Source	350.005	7.57851	0.681114	9.31e-29	1.04e-27	17.6295	-0.406907	0.575559	0.479581	0.919945
Cluster_9391	PGSC0003DMT400048681	ENA|AEWC01005388|AEWC01005388.1:16187-16248	PGSC0003DMG400018914 gene_biotype	Polyphenol oxidase [Source	18.5208	7.50814	1.2107	5.59e-10	2.95e-09	23.9136	-0.309256	0.503258	0.538879	0.938369
Cluster_36038	PGSC0003DMT400027149	ENA|AEWC01018754|AEWC01018754.1:24574-24992	PGSC0003DMG400010470 gene_biotype	Subtilase [Source	44.199	7.47014	1.0834	5.38e-12	3.21e-11	22.4306	0.512347	0.531258	0.334843	0.846041
Cluster_23927	PGSC0003DMT400020645	ENA|AEWC01013617|AEWC01013617.1:1511-1689	PGSC0003DMG400007999 gene_biotype	Nbs-lrr resistance protein [Source	17.5041	7.46322	3.37909	0.0271991	0.0557811	18.0826	0.344956	0.586359	0.55633	0.943103
Cluster_30949	PGSC0003DMT400020645	ENA|AEWC01016564|AEWC01016564.1:5161-5451	PGSC0003DMG400007999 gene_biotype	Nbs-lrr resistance protein [Source	17.5041	7.46322	3.37909	0.0271991	0.0557811	34.8592	0.0929629	0.436813	0.831467	0.98684
Cluster_23294	PGSC0003DMT400007927	ENA|AEWC01013068|AEWC01013068.1:9991-11341	PGSC0003DMG400003069 gene_biotype	D1 protease [Source	18.1966	7.4575	1.21647	8.76e-10	4.58e-09	73.1193	0.729149	0.361679	0.0437985	0.332624
Cluster_67513	PGSC0003DMT400058362	ENA|AEWC01034203|AEWC01034203.1:5125-5468	PGSC0003DMG400022670 gene_biotype	Serine/threonine protein kinase [Source	18.6215	7.45469	1.21481	8.44e-10	4.41e-09	10.6394	0.211029	0.713049	0.767266	NA
Cluster_67776	PGSC0003DMT400058362	ENA|AEWC01034429|AEWC01034429.1:17340-17510	PGSC0003DMG400022670 gene_biotype	Serine/threonine protein kinase [Source	18.6215	7.45469	1.21481	8.44e-10	4.41e-09	569.127	0.377775	0.246897	0.125995	0.589214
Cluster_8946	PGSC0003DMT400058362	ENA|AEWC01004987|AEWC01004987.1:2153-2313	PGSC0003DMG400022670 gene_biotype	Serine/threonine protein kinase [Source	18.6215	7.45469	1.21481	8.44e-10	4.41e-09	14.9849	-1.4664	0.627419	0.0194289	0.198715
Cluster_12245	PGSC0003DMT400032434	ENA|AEWC01007019|AEWC01007019.1:19215-19237	PGSC0003DMG400012458 gene_biotype	Disease resistance protein (TIR class) [Source	17.0126	7.4274	1.22504	1.34e-09	6.89e-09	64.7682	-2.12258	0.385855	3.78e-08	5.46e-06
Cluster_32146	PGSC0003DMT400032434	ENA|AEWC01017103|AEWC01017103.1:20378-20556	PGSC0003DMG400012458 gene_biotype	Disease resistance protein (TIR class) [Source	17.0126	7.4274	1.22504	1.34e-09	6.89e-09	13.2182	0.0571286	0.656182	0.930622	0.99626
Cluster_78900	PGSC0003DMT400013220	ENA|AEWC01040135|AEWC01040135.1:32307-32667	PGSC0003DMG400005162 gene_biotype	Conserved gene of unknown function [Source	15.8995	7.27511	1.24206	4.7e-09	2.33e-08	11.2243	-0.773924	0.710391	0.275962	NA
Cluster_70549	PGSC0003DMT400074511	ENA|AEWC01035775|AEWC01035775.1:13926-14495	PGSC0003DMG400028959 gene_biotype	Multicopper oxidase [Source	15.9906	7.27131	1.24735	5.56e-09	2.73e-08	20.0004	-0.102714	0.551972	0.852378	0.988608
Cluster_41631	PGSC0003DMT400057936	ENA|AEWC01021222|AEWC01021222.1:19201-19539	PGSC0003DMG400022502 gene_biotype	Deoxyuridine 5'-triphosphate nucleotidohydrolase [Source	24.6989	7.26216	1.14632	2.37e-10	1.28e-09	80.1133	-0.307279	0.35717	0.389615	0.879652
Cluster_19456	PGSC0003DMT400081882	ENA|AEWC01011033|AEWC01011033.1:8682-8884	PGSC0003DMG400032146 gene_biotype	10-formyltetrahydrofolate synthetase [Source	36.6888	7.25668	2.02111	0.000330109	0.000995763	30.2422	-0.497778	0.471185	0.290768	0.812419
Cluster_25098	PGSC0003DMT400081882	ENA|AEWC01014101|AEWC01014101.1:19506-19689	PGSC0003DMG400032146 gene_biotype	10-formyltetrahydrofolate synthetase [Source	36.6888	7.25668	2.02111	0.000330109	0.000995763	9.89027	-0.92929	0.75469	0.218191	NA
Cluster_47365	PGSC0003DMT400081882	ENA|AEWC01024227|AEWC01024227.1:1462-1550	PGSC0003DMG400032146 gene_biotype	10-formyltetrahydrofolate synthetase [Source	36.6888	7.25668	2.02111	0.000330109	0.000995763	12.2066	1.81053	0.732475	0.0134434	NA
Cluster_54261	PGSC0003DMT400081882	ENA|AEWC01027917|AEWC01027917.1:3482-3981	PGSC0003DMG400032146 gene_biotype	10-formyltetrahydrofolate synthetase [Source	36.6888	7.25668	2.02111	0.000330109	0.000995763	20.6683	-1.04053	0.552808	0.0598001	0.396677
Cluster_83971	PGSC0003DMT400081882	ENA|AEWC01043411|AEWC01043411.1:807-884	PGSC0003DMG400032146 gene_biotype	10-formyltetrahydrofolate synthetase [Source	36.6888	7.25668	2.02111	0.000330109	0.000995763	24.5626	0.53638	0.509307	0.292269	0.813953
Cluster_87210	PGSC0003DMT400081882	ENA|AEWC01059945|AEWC01059945.1:94-200	PGSC0003DMG400032146 gene_biotype	10-formyltetrahydrofolate synthetase [Source	36.6888	7.25668	2.02111	0.000330109	0.000995763	12.6765	-0.323205	0.654595	0.621484	0.958007
Cluster_40677	PGSC0003DMT400012216	ENA|AEWC01020661|AEWC01020661.1:7092-7337	PGSC0003DMG400004789 gene_biotype	Multicopper oxidase [Source	516.214	7.24616	0.313079	1.64e-118	6.11e-117	12.2903	-0.499234	0.676129	0.460289	NA
Cluster_43744	PGSC0003DMT400012216	ENA|AEWC01022291|AEWC01022291.1:11309-11461	PGSC0003DMG400004789 gene_biotype	Multicopper oxidase [Source	516.214	7.24616	0.313079	1.64e-118	6.11e-117	26.4111	-0.45505	0.500571	0.363318	0.86575
Cluster_79347	PGSC0003DMT400012216	ENA|AEWC01040328|AEWC01040328.1:5071-5267	PGSC0003DMG400004789 gene_biotype	Multicopper oxidase [Source	516.214	7.24616	0.313079	1.64e-118	6.11e-117	9.87914	0.426206	0.739017	0.564128	NA
Cluster_61770	PGSC0003DMT400036485	ENA|AEWC01031385|AEWC01031385.1:15255-15409	PGSC0003DMG400014054 gene_biotype	Oligopeptide transporter [Source	15.4035	7.22684	1.25164	7.75e-09	3.77e-08	16.0801	0.383153	0.60048	0.523423	0.934287
Cluster_10882	PGSC0003DMT400033710	ENA|AEWC01006435|AEWC01006435.1:1051-1661	PGSC0003DMG400012951 gene_biotype	E3 ubiquitin-protein ligase RKP [Source	35.9707	7.22428	3.38062	0.0326005	0.0653985	44.7541	-1.00259	0.403326	0.0129255	0.151574
Cluster_10934	PGSC0003DMT400033710	ENA|AEWC01006494|AEWC01006494.1:37118-37323	PGSC0003DMG400012951 gene_biotype	E3 ubiquitin-protein ligase RKP [Source	35.9707	7.22428	3.38062	0.0326005	0.0653985	10.2894	0.359031	0.781618	0.645987	NA
Cluster_2895	PGSC0003DMT400033710	ENA|AEWC01001946|AEWC01001946.1:13563-13602	PGSC0003DMG400012951 gene_biotype	E3 ubiquitin-protein ligase RKP [Source	35.9707	7.22428	3.38062	0.0326005	0.0653985	21.9503	-0.187021	0.541615	0.729867	0.974796
Cluster_2896	PGSC0003DMT400033710	ENA|AEWC01001946|AEWC01001946.1:13822-13848	PGSC0003DMG400012951 gene_biotype	E3 ubiquitin-protein ligase RKP [Source	35.9707	7.22428	3.38062	0.0326005	0.0653985	23.8567	-0.317079	0.514696	0.537861	0.938128
Cluster_31901	PGSC0003DMT400033710	ENA|AEWC01016937|AEWC01016937.1:26710-26904	PGSC0003DMG400012951 gene_biotype	E3 ubiquitin-protein ligase RKP [Source	35.9707	7.22428	3.38062	0.0326005	0.0653985	22.8034	0.126237	0.55066	0.818677	0.985173
Cluster_61782	PGSC0003DMT400033710	ENA|AEWC01031389|AEWC01031389.1:3341-4351	PGSC0003DMG400012951 gene_biotype	E3 ubiquitin-protein ligase RKP [Source	35.9707	7.22428	3.38062	0.0326005	0.0653985	48.6103	-0.69129	0.402223	0.0856737	0.484626
Cluster_64916	PGSC0003DMT400033710	ENA|AEWC01032818|AEWC01032818.1:3029-3204	PGSC0003DMG400012951 gene_biotype	E3 ubiquitin-protein ligase RKP [Source	35.9707	7.22428	3.38062	0.0326005	0.0653985	33.226	-0.307181	0.455027	0.499623	0.927584
Cluster_4381	PGSC0003DMT400012909	ENA|AEWC01002521|AEWC01002521.1:38062-38169	PGSC0003DMG400005030 gene_biotype	Linalool synthase [Source	14.346	7.18936	1.26022	1.16e-08	5.6e-08	12.7485	0.582151	0.671259	0.385803	0.877696
Cluster_60223	PGSC0003DMT400012909	ENA|AEWC01030706|AEWC01030706.1:21150-21472	PGSC0003DMG400005030 gene_biotype	Linalool synthase [Source	14.346	7.18936	1.26022	1.16e-08	5.6e-08	30.301	-0.9313	0.475915	0.0503634	0.359886
Cluster_63996	PGSC0003DMT400012909	ENA|AEWC01032353|AEWC01032353.1:17463-18740	PGSC0003DMG400005030 gene_biotype	Linalool synthase [Source	14.346	7.18936	1.26022	1.16e-08	5.6e-08	297.838	-0.976564	0.261244	0.000185391	0.00647223
Cluster_13038	PGSC0003DMT400015287	ENA|AEWC01007281|AEWC01007281.1:11000-11200	PGSC0003DMG400005963 gene_biotype	Auxin-induced protein 5NG4 [Source	14.6008	7.17725	1.25935	1.2e-08	5.78e-08	26.1614	-0.202043	0.511409	0.69279	0.968797
Cluster_35292	PGSC0003DMT400015287	ENA|AEWC01018423|AEWC01018423.1:19364-20434	PGSC0003DMG400005963 gene_biotype	Auxin-induced protein 5NG4 [Source	14.6008	7.17725	1.25935	1.2e-08	5.78e-08	90.0607	0.20729	0.326521	0.52553	0.934753
Cluster_17912	PGSC0003DMT400034382	ENA|AEWC01010040|AEWC01010040.1:24033-24542	PGSC0003DMG400013221 gene_biotype	Tfm5 protein [Source	14.229	7.17541	1.26232	1.31e-08	6.29e-08	11.1926	0.0752207	0.706297	0.915186	NA
Cluster_66724	PGSC0003DMT400034382	ENA|AEWC01033866|AEWC01033866.1:3582-3744	PGSC0003DMG400013221 gene_biotype	Tfm5 protein [Source	14.229	7.17541	1.26232	1.31e-08	6.29e-08	57.2919	1.03031	0.471572	0.0288999	0.257219
Cluster_31157	PGSC0003DMT400030678	ENA|AEWC01016706|AEWC01016706.1:29942-29972	PGSC0003DMG400011752 gene_biotype	Cellulose synthase [Source	14.2207	7.15219	1.26498	1.57e-08	7.46e-08	11.8424	-0.0141849	0.702805	0.983897	NA
Cluster_42583	PGSC0003DMT400030678	ENA|AEWC01021890|AEWC01021890.1:2565-2687	PGSC0003DMG400011752 gene_biotype	Cellulose synthase [Source	14.2207	7.15219	1.26498	1.57e-08	7.46e-08	14.0012	-0.397006	0.667825	0.552193	0.942094
Cluster_58211	PGSC0003DMT400030678	ENA|AEWC01029884|AEWC01029884.1:1308-1729	PGSC0003DMG400011752 gene_biotype	Cellulose synthase [Source	14.2207	7.15219	1.26498	1.57e-08	7.46e-08	41.6141	-0.432386	0.408407	0.28973	0.811673
Cluster_16898	PGSC0003DMT400076251	ENA|AEWC01009511|AEWC01009511.1:81052-81654	PGSC0003DMG400029645 gene_biotype	Pectase lyase [Source	13.8984	7.12507	1.27036	2.04e-08	9.6e-08	39.3646	0.197796	0.43913	0.652402	0.963381
Cluster_38920	PGSC0003DMT400001773	ENA|AEWC01020067|AEWC01020067.1:10634-11000	PGSC0003DMG400000664 gene_biotype	Clathrin assembly protein [Source	13.0769	7.07426	1.28224	3.45e-08	1.59e-07	14.7142	-0.17072	0.621547	0.783571	0.981466
Cluster_57051	PGSC0003DMT400001773	ENA|AEWC01029274|AEWC01029274.1:12211-12337	PGSC0003DMG400000664 gene_biotype	Clathrin assembly protein [Source	13.0769	7.07426	1.28224	3.45e-08	1.59e-07	22.0664	0.107175	0.54603	0.844391	0.987903
Cluster_77420	PGSC0003DMT400001773	ENA|AEWC01039257|AEWC01039257.1:3710-4077	PGSC0003DMG400000664 gene_biotype	Clathrin assembly protein [Source	13.0769	7.07426	1.28224	3.45e-08	1.59e-07	11.8682	0.414842	0.700795	0.553878	NA
Cluster_8253	PGSC0003DMT400001773	ENA|AEWC01004732|AEWC01004732.1:12142-12294	PGSC0003DMG400000664 gene_biotype	Clathrin assembly protein [Source	13.0769	7.07426	1.28224	3.45e-08	1.59e-07	14.6731	0.219995	0.635085	0.72904	0.974796
Cluster_84139	PGSC0003DMT400001773	ENA|AEWC01043593|AEWC01043593.1:15233-15354	PGSC0003DMG400000664 gene_biotype	Clathrin assembly protein [Source	13.0769	7.07426	1.28224	3.45e-08	1.59e-07	16.0126	-1.13994	0.616704	0.0645382	0.414461
Cluster_77484	PGSC0003DMT400002116	ENA|AEWC01039336|AEWC01039336.1:29345-29793	PGSC0003DMG400000807 gene_biotype	Basic 7S globulin 2 small subunit [Source	21.5238	7.06736	1.16046	1.13e-09	5.85e-09	30.0867	0.156245	0.485435	0.747554	0.977814
Cluster_78467	PGSC0003DMT400002116	ENA|AEWC01039954|AEWC01039954.1:12625-12916	PGSC0003DMG400000807 gene_biotype	Basic 7S globulin 2 small subunit [Source	21.5238	7.06736	1.16046	1.13e-09	5.85e-09	12.0456	-0.876393	0.750334	0.242806	NA
Cluster_12613	PGSC0003DMT400001067	ENA|AEWC01007095|AEWC01007095.1:23468-23653	PGSC0003DMG400000403 gene_biotype	Conserved gene of unknown function [Source	13.2664	7.06422	1.28032	3.44e-08	1.59e-07	10.8432	0.0708526	0.73172	0.922861	NA
Cluster_16596	PGSC0003DMT400001067	ENA|AEWC01009348|AEWC01009348.1:1753-2052	PGSC0003DMG400000403 gene_biotype	Conserved gene of unknown function [Source	13.2664	7.06422	1.28032	3.44e-08	1.59e-07	14.0509	0.244715	0.623323	0.694616	0.9692
Cluster_26962	PGSC0003DMT400001067	ENA|AEWC01014949|AEWC01014949.1:32828-33171	PGSC0003DMG400000403 gene_biotype	Conserved gene of unknown function [Source	13.2664	7.06422	1.28032	3.44e-08	1.59e-07	56.3361	-0.0587416	0.371634	0.874407	0.991263
Cluster_31565	PGSC0003DMT400001067	ENA|AEWC01016847|AEWC01016847.1:24910-25197	PGSC0003DMG400000403 gene_biotype	Conserved gene of unknown function [Source	13.2664	7.06422	1.28032	3.44e-08	1.59e-07	8.75478	0.971377	0.789025	0.218282	NA
Cluster_44528	PGSC0003DMT400001067	ENA|AEWC01022757|AEWC01022757.1:34-241	PGSC0003DMG400000403 gene_biotype	Conserved gene of unknown function [Source	13.2664	7.06422	1.28032	3.44e-08	1.59e-07	44.8237	-0.0418434	0.40591	0.917895	0.995324
Cluster_60985	PGSC0003DMT400001067	ENA|AEWC01030972|AEWC01030972.1:17088-17734	PGSC0003DMG400000403 gene_biotype	Conserved gene of unknown function [Source	13.2664	7.06422	1.28032	3.44e-08	1.59e-07	15.7825	0.642806	0.638787	0.314275	0.831238
Cluster_75113	PGSC0003DMT400001067	ENA|AEWC01038162|AEWC01038162.1:17322-17430	PGSC0003DMG400000403 gene_biotype	Conserved gene of unknown function [Source	13.2664	7.06422	1.28032	3.44e-08	1.59e-07	30.0699	-0.830059	0.472769	0.0791328	0.464521
Cluster_32540	PGSC0003DMT400079601	ENA|AEWC01017308|AEWC01017308.1:21394-21872	PGSC0003DMG400030995 gene_biotype	Polygalacturonase-1 non-catalytic subunit beta [Source	157.716	7.04243	0.902552	6.06e-15	4.23e-14	15.9121	0.269152	0.623651	0.66605	0.966003
Cluster_12214	PGSC0003DMT400018476	ENA|AEWC01007012|AEWC01007012.1:1065-1260	PGSC0003DMG400007170 gene_biotype	Conserved gene of unknown function [Source	38.5955	7.03112	2.15628	0.00111114	0.00308736	11.3092	0.884429	0.708361	0.211827	NA
Cluster_28997	PGSC0003DMT400018476	ENA|AEWC01015648|AEWC01015648.1:30765-31069	PGSC0003DMG400007170 gene_biotype	Conserved gene of unknown function [Source	38.5955	7.03112	2.15628	0.00111114	0.00308736	12.024	-0.819516	0.681563	0.229206	NA
Cluster_7809	PGSC0003DMT400018476	ENA|AEWC01004615|AEWC01004615.1:7100-7299	PGSC0003DMG400007170 gene_biotype	Conserved gene of unknown function [Source	38.5955	7.03112	2.15628	0.00111114	0.00308736	10.6906	0.88357	0.721776	0.220891	NA
Cluster_71820	PGSC0003DMT400026271	ENA|AEWC01036442|AEWC01036442.1:10390-11015	PGSC0003DMG400010136 gene_biotype	Stigma expressed protein [Source	49.297	7.02131	0.923429	2.88e-14	1.94e-13	47.857	0.317591	0.398576	0.425558	0.8966
Cluster_3187	PGSC0003DMT400087226	ENA|AEWC01002092|AEWC01002092.1:19390-19554	PGSC0003DMG400036797 gene_biotype	Subtilase [Source	20.4993	6.9903	1.16666	2.08e-09	1.06e-08	16.5138	-0.38903	0.601043	0.517464	0.932773
Cluster_13695	PGSC0003DMT400023253	ENA|AEWC01007730|AEWC01007730.1:29373-29662	PGSC0003DMG400009006 gene_biotype	BRCA1 C Terminus domain containing protein [Source	12.3134	6.98327	1.2979	7.43e-08	3.34e-07	12.3779	0.61677	0.702454	0.379932	NA
Cluster_18613	PGSC0003DMT400023253	ENA|AEWC01010577|AEWC01010577.1:7940-8632	PGSC0003DMG400009006 gene_biotype	BRCA1 C Terminus domain containing protein [Source	12.3134	6.98327	1.2979	7.43e-08	3.34e-07	15.045	0.305361	0.620011	0.622359	0.958038
Cluster_38610	PGSC0003DMT400023253	ENA|AEWC01019998|AEWC01019998.1:17685-17953	PGSC0003DMG400009006 gene_biotype	BRCA1 C Terminus domain containing protein [Source	12.3134	6.98327	1.2979	7.43e-08	3.34e-07	10.994	0.746877	0.717342	0.297796	NA
Cluster_67364	PGSC0003DMT400023253	ENA|AEWC01034130|AEWC01034130.1:11571-11759	PGSC0003DMG400009006 gene_biotype	BRCA1 C Terminus domain containing protein [Source	12.3134	6.98327	1.2979	7.43e-08	3.34e-07	99.7106	-0.278068	0.33172	0.401884	0.885526
Cluster_57228	PGSC0003DMT400016500	ENA|AEWC01029322|AEWC01029322.1:27387-27935	PGSC0003DMG400006444 gene_biotype	Calmodulin binding protein [Source	12.2384	6.95527	1.29999	8.78e-08	3.93e-07	8.54801	-0.0100834	0.781188	0.989701	NA
Cluster_78759	PGSC0003DMT400030665	ENA|AEWC01040084|AEWC01040084.1:17873-18121	PGSC0003DMG400011746 gene_biotype	Pectinesterase [Source	40.8464	6.93759	1.03184	1.77e-11	1.03e-10	38.4761	-0.552802	0.424184	0.192502	0.702112
Cluster_2854	PGSC0003DMT400079566	ENA|AEWC01001894|AEWC01001894.1:19778-20183	PGSC0003DMG400030982 gene_biotype	Polygalacturonase non-catalytic subunit AroGP3 [Source	325.893	6.93351	0.884695	4.61e-15	3.23e-14	11.2379	0.215754	0.704424	0.759388	NA
Cluster_35304	PGSC0003DMT400048684	ENA|AEWC01018424|AEWC01018424.1:8017-8269	PGSC0003DMG400018916 gene_biotype	Polyphenol oxidase [Source	359.484	6.90392	0.352663	2.45e-85	6.84e-84	42.7785	0.0780349	0.417772	0.851826	0.988422
Cluster_65965	PGSC0003DMT400048684	ENA|AEWC01033449|AEWC01033449.1:10531-10738	PGSC0003DMG400018916 gene_biotype	Polyphenol oxidase [Source	359.484	6.90392	0.352663	2.45e-85	6.84e-84	12.4729	1.17743	0.721136	0.102522	0.532265
Cluster_22890	PGSC0003DMT400010340	ENA|AEWC01012824|AEWC01012824.1:121053-121539	PGSC0003DMG400004035 gene_biotype	ATP binding protein [Source	45.993	6.89445	0.91516	4.94e-14	3.29e-13	16.1381	-0.223244	0.588916	0.704631	0.970886
Cluster_66743	PGSC0003DMT400010340	ENA|AEWC01033869|AEWC01033869.1:42915-43297	PGSC0003DMG400004035 gene_biotype	ATP binding protein [Source	45.993	6.89445	0.91516	4.94e-14	3.29e-13	31.7825	-0.0697149	0.456692	0.878673	0.991388
Cluster_64989	PGSC0003DMT400074737	ENA|AEWC01032832|AEWC01032832.1:24930-25181	PGSC0003DMG400029061 gene_biotype	O-acetyltransferase [Source	28.6512	6.88437	1.05819	7.73e-11	4.32e-10	10.2328	-0.168974	0.738123	0.818928	NA
Cluster_84289	PGSC0003DMT400074737	ENA|AEWC01043801|AEWC01043801.1:5007-5371	PGSC0003DMG400029061 gene_biotype	O-acetyltransferase [Source	28.6512	6.88437	1.05819	7.73e-11	4.32e-10	15.144	0.552641	0.659295	0.401901	0.885526
Cluster_48864	PGSC0003DMT400005622	ENA|AEWC01025114|AEWC01025114.1:53843-54217	PGSC0003DMG400002204 gene_biotype	Pollen specific protein sf21 [Source	11.8905	6.87139	1.31057	1.58e-07	6.92e-07	9.61957	-0.00680843	0.74415	0.9927	NA
Cluster_50674	PGSC0003DMT400005622	ENA|AEWC01025921|AEWC01025921.1:6353-6641	PGSC0003DMG400002204 gene_biotype	Pollen specific protein sf21 [Source	11.8905	6.87139	1.31057	1.58e-07	6.92e-07	12.4611	-0.00480954	0.68374	0.994388	0.999517
Cluster_3654	PGSC0003DMT400088323	ENA|AEWC01002187|AEWC01002187.1:25550-26155	PGSC0003DMG400037894 gene_biotype	Aspartic proteinase nepenthesin-1 [Source	89.9303	6.86092	0.740166	1.87e-20	1.62e-19	35.0504	0.18072	0.447471	0.686308	0.968234
Cluster_54073	PGSC0003DMT400088323	ENA|AEWC01027713|AEWC01027713.1:754-1188	PGSC0003DMG400037894 gene_biotype	Aspartic proteinase nepenthesin-1 [Source	89.9303	6.86092	0.740166	1.87e-20	1.62e-19	18.0954	0.895852	0.625112	0.151827	0.638462
Cluster_62515	PGSC0003DMT400088323	ENA|AEWC01031741|AEWC01031741.1:39831-40029	PGSC0003DMG400037894 gene_biotype	Aspartic proteinase nepenthesin-1 [Source	89.9303	6.86092	0.740166	1.87e-20	1.62e-19	11.7738	0.357428	0.693693	0.606376	NA
Cluster_81858	PGSC0003DMT400088323	ENA|AEWC01041970|AEWC01041970.1:13412-13683	PGSC0003DMG400037894 gene_biotype	Aspartic proteinase nepenthesin-1 [Source	89.9303	6.86092	0.740166	1.87e-20	1.62e-19	11.4181	-0.739394	0.766634	0.334811	NA
Cluster_69827	PGSC0003DMT400065046	ENA|AEWC01035342|AEWC01035342.1:50414-50626	PGSC0003DMG400025274 gene_biotype	Littorine mutase/monooxygenase [Source	43.2461	6.83468	0.986083	4.17e-12	2.5e-11	10.1579	0.270682	0.744249	0.716083	NA
Cluster_70530	PGSC0003DMT400065046	ENA|AEWC01035769|AEWC01035769.1:10691-11028	PGSC0003DMG400025274 gene_biotype	Littorine mutase/monooxygenase [Source	43.2461	6.83468	0.986083	4.17e-12	2.5e-11	11.228	0.408863	0.69241	0.554861	NA
Cluster_78699	PGSC0003DMT400065046	ENA|AEWC01040064|AEWC01040064.1:22544-22676	PGSC0003DMG400025274 gene_biotype	Littorine mutase/monooxygenase [Source	43.2461	6.83468	0.986083	4.17e-12	2.5e-11	10.6188	-0.96355	0.732373	0.18829	NA
Cluster_13866	PGSC0003DMT400008621	ENA|AEWC01007755|AEWC01007755.1:54-565	PGSC0003DMG400003339 gene_biotype	F-box and wd40 domain protein [Source	10.6879	6.78215	1.33666	3.9e-07	1.64e-06	16.8477	0.338469	0.620637	0.585507	0.95061
Cluster_31452	PGSC0003DMT400008621	ENA|AEWC01016781|AEWC01016781.1:8229-8376	PGSC0003DMG400003339 gene_biotype	F-box and wd40 domain protein [Source	10.6879	6.78215	1.33666	3.9e-07	1.64e-06	11.1552	-0.0184367	0.683588	0.978483	NA
Cluster_38370	PGSC0003DMT400008621	ENA|AEWC01019946|AEWC01019946.1:29475-29748	PGSC0003DMG400003339 gene_biotype	F-box and wd40 domain protein [Source	10.6879	6.78215	1.33666	3.9e-07	1.64e-06	10.1432	-1.08373	0.725269	0.13511	NA
Cluster_39269	PGSC0003DMT400008621	ENA|AEWC01020243|AEWC01020243.1:75520-75614	PGSC0003DMG400003339 gene_biotype	F-box and wd40 domain protein [Source	10.6879	6.78215	1.33666	3.9e-07	1.64e-06	11.1242	-0.762223	0.696207	0.273594	NA
Cluster_48463	PGSC0003DMT400008621	ENA|AEWC01025014|AEWC01025014.1:62556-62756	PGSC0003DMG400003339 gene_biotype	F-box and wd40 domain protein [Source	10.6879	6.78215	1.33666	3.9e-07	1.64e-06	17.7344	-0.158374	0.57508	0.783013	0.981466
Cluster_601	PGSC0003DMT400041757	ENA|AEWC01000450|AEWC01000450.1:56706-57261	PGSC0003DMG400016195 gene_biotype	UDP-glycosyltransferase 91D1 [Source	29.5026	6.7575	1.23111	4.04e-08	1.86e-07	14.1958	-0.652675	0.65324	0.317729	0.833331
Cluster_75081	PGSC0003DMT400041757	ENA|AEWC01038155|AEWC01038155.1:2317-2420	PGSC0003DMG400016195 gene_biotype	UDP-glycosyltransferase 91D1 [Source	29.5026	6.7575	1.23111	4.04e-08	1.86e-07	12.7088	-0.120387	0.651065	0.853301	0.988772
Cluster_65979	PGSC0003DMT400043098	ENA|AEWC01033461|AEWC01033461.1:4921-5363	PGSC0003DMG400016719 gene_biotype	Reverse transcriptase [Source	11.0542	6.74228	1.33103	4.07e-07	1.72e-06	12.3825	0.682954	0.691474	0.32331	NA
Cluster_47464	PGSC0003DMT400076055	ENA|AEWC01024343|AEWC01024343.1:7820-7993	PGSC0003DMG400029576 gene_biotype	Polyphenol oxidase [Source	77.364	6.74155	0.679998	3.62e-23	3.44e-22	11.7387	-0.2488	0.700034	0.722281	NA
Cluster_36271	PGSC0003DMT400080178	ENA|AEWC01018825|AEWC01018825.1:38986-39091	PGSC0003DMG400031212 gene_biotype	Nucellin [Source	11.896	6.7189	1.32121	3.67e-07	1.55e-06	152.724	0.388369	0.29446	0.187197	0.693374
Cluster_87068	PGSC0003DMT400080178	ENA|AEWC01054645|AEWC01054645.1:13-163	PGSC0003DMG400031212 gene_biotype	Nucellin [Source	11.896	6.7189	1.32121	3.67e-07	1.55e-06	11.2658	-0.610881	0.744282	0.411779	NA
Cluster_59856	PGSC0003DMT400011969	ENA|AEWC01030456|AEWC01030456.1:2658-2772	PGSC0003DMG400004698 gene_biotype	Aldehyde dehydrogenase [Source	18.7421	6.70505	3.34626	0.0450976	0.0867224	15.1926	-0.279715	0.616978	0.650287	0.963381
Cluster_83129	PGSC0003DMT400011969	ENA|AEWC01042771|AEWC01042771.1:12996-13829	PGSC0003DMG400004698 gene_biotype	Aldehyde dehydrogenase [Source	18.7421	6.70505	3.34626	0.0450976	0.0867224	163.542	0.496771	0.290233	0.086966	0.487972
Cluster_2884	PGSC0003DMT400089872	ENA|AEWC01001935|AEWC01001935.1:6677-7705	PGSC0003DMG400039443 gene_biotype	Conserved gene of unknown function [Source	26.1553	6.7029	1.10409	1.27e-09	6.57e-09	11.1829	1.55228	0.756593	0.0402011	NA
Cluster_55257	PGSC0003DMT400089872	ENA|AEWC01028445|AEWC01028445.1:4489-4780	PGSC0003DMG400039443 gene_biotype	Conserved gene of unknown function [Source	26.1553	6.7029	1.10409	1.27e-09	6.57e-09	8.06868	0.274932	0.889095	0.757149	NA
Cluster_7565	PGSC0003DMT400089872	ENA|AEWC01004513|AEWC01004513.1:47-397	PGSC0003DMG400039443 gene_biotype	Conserved gene of unknown function [Source	26.1553	6.7029	1.10409	1.27e-09	6.57e-09	12.8566	0.236282	0.68011	0.728278	0.974769
Cluster_76750	PGSC0003DMT400089872	ENA|AEWC01038981|AEWC01038981.1:18243-18732	PGSC0003DMG400039443 gene_biotype	Conserved gene of unknown function [Source	26.1553	6.7029	1.10409	1.27e-09	6.57e-09	21.6428	-0.255096	0.538433	0.63566	0.961607
Cluster_18954	PGSC0003DMT400012731	ENA|AEWC01010814|AEWC01010814.1:4116-4370	PGSC0003DMG400004962 gene_biotype	Alpha-tubulin [Source	151.003	6.70068	2.17725	0.00208684	0.00551637	1911.68	-1.16306	0.237286	9.51e-07	8.84e-05
Cluster_85793	PGSC0003DMT400012731	ENA|AEWC01045738|AEWC01045738.1:10298-10524	PGSC0003DMG400004962 gene_biotype	Alpha-tubulin [Source	151.003	6.70068	2.17725	0.00208684	0.00551637	10.0484	-0.240406	0.731805	0.742526	NA
Cluster_43894	PGSC0003DMT400044703	ENA|AEWC01022460|AEWC01022460.1:20768-20945	PGSC0003DMG400017341 gene_biotype	Glycosyltransferase QUASIMODO1 [Source	14.1069	6.62851	3.3882	0.0504234	0.0954001	28.6659	0.675087	0.4944	0.172106	0.671266
Cluster_81255	PGSC0003DMT400044703	ENA|AEWC01041620|AEWC01041620.1:76-312	PGSC0003DMG400017341 gene_biotype	Glycosyltransferase QUASIMODO1 [Source	14.1069	6.62851	3.3882	0.0504234	0.0954001	9.25679	-0.777917	0.778064	0.317402	NA
Cluster_26744	PGSC0003DMT400057648	ENA|AEWC01014906|AEWC01014906.1:8348-8976	PGSC0003DMG400022386 gene_biotype	Allantoinase [Source	29.4487	6.61984	1.40074	2.29e-06	8.97e-06	23.7893	0.19481	0.515758	0.705642	0.971115
Cluster_31003	PGSC0003DMT400057648	ENA|AEWC01016589|AEWC01016589.1:34206-34613	PGSC0003DMG400022386 gene_biotype	Allantoinase [Source	29.4487	6.61984	1.40074	2.29e-06	8.97e-06	49.0265	-0.342827	0.392319	0.3822	0.87645
Cluster_31586	PGSC0003DMT400057648	ENA|AEWC01016852|AEWC01016852.1:10429-10512	PGSC0003DMG400022386 gene_biotype	Allantoinase [Source	29.4487	6.61984	1.40074	2.29e-06	8.97e-06	23.3691	0.894666	0.517247	0.0836895	0.478899
Cluster_33343	PGSC0003DMT400057648	ENA|AEWC01017923|AEWC01017923.1:9746-10026	PGSC0003DMG400022386 gene_biotype	Allantoinase [Source	29.4487	6.61984	1.40074	2.29e-06	8.97e-06	25.5933	0.615571	0.509537	0.22701	0.749206
Cluster_33897	PGSC0003DMT400057648	ENA|AEWC01018066|AEWC01018066.1:79783-80021	PGSC0003DMG400022386 gene_biotype	Allantoinase [Source	29.4487	6.61984	1.40074	2.29e-06	8.97e-06	12.6868	-0.105791	0.665314	0.873662	0.991199
Cluster_43753	PGSC0003DMT400057648	ENA|AEWC01022296|AEWC01022296.1:16457-16803	PGSC0003DMG400022386 gene_biotype	Allantoinase [Source	29.4487	6.61984	1.40074	2.29e-06	8.97e-06	73.8088	0.405621	0.347708	0.243389	0.767083
Cluster_57174	PGSC0003DMT400057648	ENA|AEWC01029305|AEWC01029305.1:2715-3168	PGSC0003DMG400022386 gene_biotype	Allantoinase [Source	29.4487	6.61984	1.40074	2.29e-06	8.97e-06	27.6444	-0.677375	0.48242	0.160284	0.652965
Cluster_62806	PGSC0003DMT400057648	ENA|AEWC01031886|AEWC01031886.1:6443-6762	PGSC0003DMG400022386 gene_biotype	Allantoinase [Source	29.4487	6.61984	1.40074	2.29e-06	8.97e-06	36.086	0.0846888	0.428756	0.843419	0.987764
Cluster_82311	PGSC0003DMT400057648	ENA|AEWC01042289|AEWC01042289.1:12282-12577	PGSC0003DMG400022386 gene_biotype	Allantoinase [Source	29.4487	6.61984	1.40074	2.29e-06	8.97e-06	26.023	0.598214	0.504946	0.236133	0.759044
Cluster_24600	PGSC0003DMT400007803	ENA|AEWC01013983|AEWC01013983.1:6757-6914	PGSC0003DMG400003013 gene_biotype	Beta-D-glucan exohydrolase [Source	30.0136	6.60811	1.43071	3.86e-06	1.48e-05	45.3356	-1.25782	0.408605	0.00208166	0.0418601
Cluster_42832	PGSC0003DMT400007803	ENA|AEWC01021956|AEWC01021956.1:14932-15151	PGSC0003DMG400003013 gene_biotype	Beta-D-glucan exohydrolase [Source	30.0136	6.60811	1.43071	3.86e-06	1.48e-05	26.8234	0.0192381	0.496059	0.969064	0.998429
Cluster_14364	PGSC0003DMT400037475	ENA|AEWC01007906|AEWC01007906.1:13054-13495	PGSC0003DMG400014461 gene_biotype	Microsomal omega-6-desaturase [Source	9.81033	6.60596	1.36439	1.29e-06	5.17e-06	21.1548	-0.403168	0.553306	0.466214	0.914233
Cluster_14732	PGSC0003DMT400037475	ENA|AEWC01008200|AEWC01008200.1:13607-13917	PGSC0003DMG400014461 gene_biotype	Microsomal omega-6-desaturase [Source	9.81033	6.60596	1.36439	1.29e-06	5.17e-06	21.8214	0.196695	0.523197	0.706956	0.971208
Cluster_26960	PGSC0003DMT400037475	ENA|AEWC01014949|AEWC01014949.1:28367-28532	PGSC0003DMG400014461 gene_biotype	Microsomal omega-6-desaturase [Source	9.81033	6.60596	1.36439	1.29e-06	5.17e-06	14.6448	0.0885207	0.621777	0.88679	0.992994
Cluster_48051	PGSC0003DMT400037475	ENA|AEWC01024653|AEWC01024653.1:15186-15281	PGSC0003DMG400014461 gene_biotype	Microsomal omega-6-desaturase [Source	9.81033	6.60596	1.36439	1.29e-06	5.17e-06	15.6068	-0.511078	0.631785	0.418548	0.893114
Cluster_16931	PGSC0003DMT400064485	ENA|AEWC01009518|AEWC01009518.1:1143-1652	PGSC0003DMG401025057 gene_biotype	Inositol-1,4,5-triphosphate-5-phosphatase [Source	40.8518	6.59207	1.05594	4.3e-10	2.29e-09	15.8392	-0.441655	0.612398	0.470793	0.915804
Cluster_21320	PGSC0003DMT400064485	ENA|AEWC01012136|AEWC01012136.1:23950-24690	PGSC0003DMG401025057 gene_biotype	Inositol-1,4,5-triphosphate-5-phosphatase [Source	40.8518	6.59207	1.05594	4.3e-10	2.29e-09	9.29205	0.293939	0.790495	0.71001	NA
Cluster_39664	PGSC0003DMT400064485	ENA|AEWC01020321|AEWC01020321.1:6689-6889	PGSC0003DMG401025057 gene_biotype	Inositol-1,4,5-triphosphate-5-phosphatase [Source	40.8518	6.59207	1.05594	4.3e-10	2.29e-09	12.9061	0.444453	0.662655	0.502402	0.928024
Cluster_30149	PGSC0003DMT400010273	ENA|AEWC01016158|AEWC01016158.1:2676-3070	PGSC0003DMG400004016 gene_biotype	Triacylglycerol lipase [Source	9.32879	6.56849	1.37974	1.93e-06	7.61e-06	27.1593	-0.3867	0.490001	0.430006	0.899398
Cluster_35243	PGSC0003DMT400010273	ENA|AEWC01018402|AEWC01018402.1:92152-92315	PGSC0003DMG400004016 gene_biotype	Triacylglycerol lipase [Source	9.32879	6.56849	1.37974	1.93e-06	7.61e-06	12.7057	0.222426	0.677146	0.742551	0.977079
Cluster_39577	PGSC0003DMT400010273	ENA|AEWC01020280|AEWC01020280.1:53427-53564	PGSC0003DMG400004016 gene_biotype	Triacylglycerol lipase [Source	9.32879	6.56849	1.37974	1.93e-06	7.61e-06	10.7494	0.932408	0.743852	0.210029	NA
Cluster_40024	PGSC0003DMT400010273	ENA|AEWC01020439|AEWC01020439.1:3342-3632	PGSC0003DMG400004016 gene_biotype	Triacylglycerol lipase [Source	9.32879	6.56849	1.37974	1.93e-06	7.61e-06	45.139	0.272865	0.402851	0.498194	0.927242
Cluster_50337	PGSC0003DMT400010273	ENA|AEWC01025829|AEWC01025829.1:68733-68924	PGSC0003DMG400004016 gene_biotype	Triacylglycerol lipase [Source	9.32879	6.56849	1.37974	1.93e-06	7.61e-06	35.2935	0.355457	0.445321	0.424752	0.896347
Cluster_52542	PGSC0003DMT400010273	ENA|AEWC01026983|AEWC01026983.1:5542-5602	PGSC0003DMG400004016 gene_biotype	Triacylglycerol lipase [Source	9.32879	6.56849	1.37974	1.93e-06	7.61e-06	21.8245	0.189421	0.561579	0.73589	0.975789
Cluster_58055	PGSC0003DMT400010273	ENA|AEWC01029800|AEWC01029800.1:5242-5455	PGSC0003DMG400004016 gene_biotype	Triacylglycerol lipase [Source	9.32879	6.56849	1.37974	1.93e-06	7.61e-06	24.3567	-0.0403875	0.516039	0.937618	0.996419
Cluster_71410	PGSC0003DMT400010273	ENA|AEWC01036183|AEWC01036183.1:39451-39840	PGSC0003DMG400004016 gene_biotype	Triacylglycerol lipase [Source	9.32879	6.56849	1.37974	1.93e-06	7.61e-06	44.1779	-0.00812001	0.406998	0.984082	0.999275
Cluster_76783	PGSC0003DMT400010273	ENA|AEWC01038987|AEWC01038987.1:13551-13710	PGSC0003DMG400004016 gene_biotype	Triacylglycerol lipase [Source	9.32879	6.56849	1.37974	1.93e-06	7.61e-06	22.0568	-0.00142864	0.534946	0.997869	0.999781
Cluster_78010	PGSC0003DMT400010273	ENA|AEWC01039612|AEWC01039612.1:16527-16974	PGSC0003DMG400004016 gene_biotype	Triacylglycerol lipase [Source	9.32879	6.56849	1.37974	1.93e-06	7.61e-06	13.2561	0.6084	0.652011	0.350761	0.857655
Cluster_4820	PGSC0003DMT400010180	ENA|AEWC01002624|AEWC01002624.1:5275-5536	PGSC0003DMG400003986 gene_biotype	Structural molecule [Source	9.37971	6.55298	1.37948	2.03e-06	7.99e-06	9.97368	0.481621	0.747159	0.519185	NA
Cluster_62923	PGSC0003DMT400010180	ENA|AEWC01031905|AEWC01031905.1:49049-49252	PGSC0003DMG400003986 gene_biotype	Structural molecule [Source	9.37971	6.55298	1.37948	2.03e-06	7.99e-06	13.6309	-0.317289	0.70486	0.652607	0.96348
Cluster_78514	PGSC0003DMT400010180	ENA|AEWC01039972|AEWC01039972.1:29348-29708	PGSC0003DMG400003986 gene_biotype	Structural molecule [Source	9.37971	6.55298	1.37948	2.03e-06	7.99e-06	23.3691	-0.233667	0.55196	0.672047	0.966797
Cluster_38853	PGSC0003DMT400058778	ENA|AEWC01020040|AEWC01020040.1:71197-71822	PGSC0003DMG400022836 gene_biotype	Histone H3.2 [Source	81.8166	6.55047	0.685536	1.23e-21	1.12e-20	56.4643	0.0396138	0.375061	0.915884	0.995324
Cluster_77796	PGSC0003DMT400058778	ENA|AEWC01039529|AEWC01039529.1:49994-50530	PGSC0003DMG400022836 gene_biotype	Histone H3.2 [Source	81.8166	6.55047	0.685536	1.23e-21	1.12e-20	35.9177	0.598761	0.44257	0.176082	0.676914
Cluster_10675	PGSC0003DMT400034204	ENA|AEWC01006120|AEWC01006120.1:36340-36670	PGSC0003DMG400013151 gene_biotype	PCI domain-containing protein [Source	14.1348	6.5492	3.38854	0.0532672	0.0999065	42.8481	-0.484038	0.439949	0.271239	0.796515
Cluster_22879	PGSC0003DMT400034204	ENA|AEWC01012824|AEWC01012824.1:42242-42390	PGSC0003DMG400013151 gene_biotype	PCI domain-containing protein [Source	14.1348	6.5492	3.38854	0.0532672	0.0999065	9.99529	-1.36686	0.80629	0.0900296	NA
Cluster_35506	PGSC0003DMT400034204	ENA|AEWC01018501|AEWC01018501.1:434-691	PGSC0003DMG400013151 gene_biotype	PCI domain-containing protein [Source	14.1348	6.5492	3.38854	0.0532672	0.0999065	118.124	0.168015	0.32811	0.608602	0.955927
Cluster_46409	PGSC0003DMT400034204	ENA|AEWC01023944|AEWC01023944.1:1-115	PGSC0003DMG400013151 gene_biotype	PCI domain-containing protein [Source	14.1348	6.5492	3.38854	0.0532672	0.0999065	23.1079	0.0365643	0.533085	0.945316	0.997117
Cluster_46413	PGSC0003DMT400034204	ENA|AEWC01023947|AEWC01023947.1:14-1837	PGSC0003DMG400013151 gene_biotype	PCI domain-containing protein [Source	14.1348	6.5492	3.38854	0.0532672	0.0999065	279.073	0.139756	0.265026	0.597964	0.953219
Cluster_46418	PGSC0003DMT400034204	ENA|AEWC01023951|AEWC01023951.1:1758-2052	PGSC0003DMG400013151 gene_biotype	PCI domain-containing protein [Source	14.1348	6.5492	3.38854	0.0532672	0.0999065	43.3774	-0.171549	0.426977	0.687849	0.968606
Cluster_46046	PGSC0003DMT400043563	ENA|AEWC01023639|AEWC01023639.1:7629-8862	PGSC0003DMG400016917 gene_biotype	Conserved gene of unknown function [Source	9.02439	6.5118	2.89456	0.0244701	0.0509288	32.7651	0.409559	0.453566	0.366539	0.86796
Cluster_61227	PGSC0003DMT400043563	ENA|AEWC01031070|AEWC01031070.1:9994-10218	PGSC0003DMG400016917 gene_biotype	Conserved gene of unknown function [Source	9.02439	6.5118	2.89456	0.0244701	0.0509288	19.9658	-0.363447	0.549787	0.508568	0.929889
Cluster_76671	PGSC0003DMT400045734	ENA|AEWC01038962|AEWC01038962.1:14235-14685	PGSC0003DMG400017734 gene_biotype	Transcription factor [Source	23.1321	6.51073	3.38026	0.0540914	0.101263	13.6845	-0.657695	0.645577	0.308311	0.826569
Cluster_29624	PGSC0003DMT400061076	ENA|AEWC01015867|AEWC01015867.1:37574-38304	PGSC0003DMG400023764 gene_biotype	Globulin [Source	333.897	6.49588	0.327365	1.27e-87	3.63e-86	24.4707	0.200667	0.506101	0.691738	0.968748
Cluster_29756	PGSC0003DMT400061076	ENA|AEWC01015909|AEWC01015909.1:31150-31311	PGSC0003DMG400023764 gene_biotype	Globulin [Source	333.897	6.49588	0.327365	1.27e-87	3.63e-86	18.7172	0.715565	0.590035	0.225226	0.746768
Cluster_54859	PGSC0003DMT400061076	ENA|AEWC01028315|AEWC01028315.1:27490-28041	PGSC0003DMG400023764 gene_biotype	Globulin [Source	333.897	6.49588	0.327365	1.27e-87	3.63e-86	18.7755	0.14703	0.569614	0.796312	0.982872
Cluster_71425	PGSC0003DMT400020336	ENA|AEWC01036184|AEWC01036184.1:23107-23471	PGSC0003DMG400007863 gene_biotype	Caffeic acid 3-O-methyltransferase [Source	23.8148	6.49427	1.11713	6.12e-09	3e-08	14.9075	-0.675869	0.618016	0.274126	0.798812
Cluster_43808	PGSC0003DMT400003510	ENA|AEWC01022379|AEWC01022379.1:7699-8111	PGSC0003DMG401001384 gene_biotype	Protein GAST1 [Source	23.1953	6.47312	1.09285	3.16e-09	1.58e-08	27.4847	-0.251872	0.481559	0.60095	0.954218
Cluster_10581	PGSC0003DMT400018217	ENA|AEWC01006040|AEWC01006040.1:506-1705	PGSC0003DMG400007072 gene_biotype	Peptide N-glycanase [Source	78.9024	6.47276	0.755084	1.01e-17	7.97e-17	30.6602	0.68809	0.478608	0.150523	0.636286
Cluster_40967	PGSC0003DMT400018217	ENA|AEWC01020743|AEWC01020743.1:30429-30855	PGSC0003DMG400007072 gene_biotype	Peptide N-glycanase [Source	78.9024	6.47276	0.755084	1.01e-17	7.97e-17	27.0629	0.252904	0.482685	0.600312	0.954201
Cluster_61462	PGSC0003DMT400018217	ENA|AEWC01031233|AEWC01031233.1:27563-27934	PGSC0003DMG400007072 gene_biotype	Peptide N-glycanase [Source	78.9024	6.47276	0.755084	1.01e-17	7.97e-17	19.7177	0.227326	0.55103	0.679938	0.967962
Cluster_32424	PGSC0003DMT400010453	ENA|AEWC01017216|AEWC01017216.1:7146-7258	PGSC0003DMG400004082 gene_biotype	Transcription factor [Source	8.9915	6.4544	1.39392	3.65e-06	1.4e-05	18.3733	-0.773153	0.567539	0.173106	0.673021
Cluster_43680	PGSC0003DMT400050492	ENA|AEWC01022272|AEWC01022272.1:19738-20319	PGSC0003DMG400019622 gene_biotype	Aspartic proteinase nepenthesin-2 [Source	338.153	6.44054	0.499598	5.03e-38	7.08e-37	11.7207	-0.0306541	0.686055	0.964361	NA
Cluster_49733	PGSC0003DMT400050492	ENA|AEWC01025508|AEWC01025508.1:9823-9927	PGSC0003DMG400019622 gene_biotype	Aspartic proteinase nepenthesin-2 [Source	338.153	6.44054	0.499598	5.03e-38	7.08e-37	57.0007	0.654813	0.378975	0.0840144	0.479671
Cluster_78232	PGSC0003DMT400050492	ENA|AEWC01039849|AEWC01039849.1:604-927	PGSC0003DMG400019622 gene_biotype	Aspartic proteinase nepenthesin-2 [Source	338.153	6.44054	0.499598	5.03e-38	7.08e-37	18.5935	-0.301998	0.598659	0.61394	0.956906
Cluster_48745	PGSC0003DMT400046811	ENA|AEWC01025081|AEWC01025081.1:86428-87265	PGSC0003DMG400018174 gene_biotype	Short-chain dehydrogenase [Source	22.2679	6.40078	1.09305	4.75e-09	2.35e-08	1202.29	0.312746	0.249224	0.209523	0.725515
Cluster_73632	PGSC0003DMT400046811	ENA|AEWC01037407|AEWC01037407.1:3044-4169	PGSC0003DMG400018174 gene_biotype	Short-chain dehydrogenase [Source	22.2679	6.40078	1.09305	4.75e-09	2.35e-08	14.626	0.234757	0.618734	0.704379	0.970813
Cluster_23382	PGSC0003DMT400032879	ENA|AEWC01013199|AEWC01013199.1:2684-2772	PGSC0003DMG400012630 gene_biotype	Cell division cycle protein cdt2 [Source	20.4624	6.3798	1.156	3.41e-08	1.58e-07	10.2614	0.417317	0.743859	0.574787	NA
Cluster_44147	PGSC0003DMT400032879	ENA|AEWC01022507|AEWC01022507.1:32603-32821	PGSC0003DMG400012630 gene_biotype	Cell division cycle protein cdt2 [Source	20.4624	6.3798	1.156	3.41e-08	1.58e-07	24.644	0.634961	0.505128	0.208743	0.724413
Cluster_46677	PGSC0003DMT400032879	ENA|AEWC01024037|AEWC01024037.1:4082-4395	PGSC0003DMG400012630 gene_biotype	Cell division cycle protein cdt2 [Source	20.4624	6.3798	1.156	3.41e-08	1.58e-07	27.8067	-0.0344441	0.47358	0.94202	0.996999
Cluster_47469	PGSC0003DMT400032879	ENA|AEWC01024346|AEWC01024346.1:9351-9608	PGSC0003DMG400012630 gene_biotype	Cell division cycle protein cdt2 [Source	20.4624	6.3798	1.156	3.41e-08	1.58e-07	36.327	0.103229	0.432707	0.811443	0.984654
Cluster_45182	PGSC0003DMT400017733	ENA|AEWC01023054|AEWC01023054.1:36731-37184	PGSC0003DMG400006880 gene_biotype	DRT100 [Source	96.8473	6.37937	0.657603	2.99e-22	2.76e-21	21.7174	-0.0421159	0.523745	0.935909	0.996419
Cluster_61567	PGSC0003DMT400017733	ENA|AEWC01031352|AEWC01031352.1:15484-15664	PGSC0003DMG400006880 gene_biotype	DRT100 [Source	96.8473	6.37937	0.657603	2.99e-22	2.76e-21	12.383	-0.478791	0.668603	0.473926	NA
Cluster_20544	PGSC0003DMT400016590	ENA|AEWC01011813|AEWC01011813.1:58869-59104	PGSC0003DMG400006485 gene_biotype	Malonyltransferase [Source	21.4243	6.37299	1.08344	4.05e-09	2.01e-08	11.9353	-1.08423	0.744831	0.145485	NA
Cluster_21726	PGSC0003DMT400016590	ENA|AEWC01012374|AEWC01012374.1:51061-51824	PGSC0003DMG400006485 gene_biotype	Malonyltransferase [Source	21.4243	6.37299	1.08344	4.05e-09	2.01e-08	13.2139	-0.258336	0.682296	0.704964	0.970987
Cluster_37404	PGSC0003DMT400016590	ENA|AEWC01019398|AEWC01019398.1:9202-10291	PGSC0003DMG400006485 gene_biotype	Malonyltransferase [Source	21.4243	6.37299	1.08344	4.05e-09	2.01e-08	90.5677	0.334416	0.35025	0.339683	0.849533
Cluster_4650	PGSC0003DMT400016590	ENA|AEWC01002586|AEWC01002586.1:2821-2869	PGSC0003DMG400006485 gene_biotype	Malonyltransferase [Source	21.4243	6.37299	1.08344	4.05e-09	2.01e-08	13.1677	-0.264508	0.679013	0.696871	0.969817
Cluster_75119	PGSC0003DMT400016590	ENA|AEWC01038163|AEWC01038163.1:186-439	PGSC0003DMG400006485 gene_biotype	Malonyltransferase [Source	21.4243	6.37299	1.08344	4.05e-09	2.01e-08	9.65251	-0.597326	0.822156	0.46751	NA
Cluster_82177	PGSC0003DMT400016590	ENA|AEWC01042191|AEWC01042191.1:14606-15127	PGSC0003DMG400006485 gene_biotype	Malonyltransferase [Source	21.4243	6.37299	1.08344	4.05e-09	2.01e-08	15.9825	0.23744	0.599202	0.691913	0.968762
Cluster_5094	PGSC0003DMT400035991	ENA|AEWC01002758|AEWC01002758.1:13337-13463	PGSC0003DMG400013857 gene_biotype	Trehalose 6-phosphate phosphatase [Source	22.3855	6.36328	1.3514	2.49e-06	9.72e-06	12.5924	-1.42301	0.684629	0.0376619	0.303116
Cluster_67074	PGSC0003DMT400035991	ENA|AEWC01034001|AEWC01034001.1:40570-41599	PGSC0003DMG400013857 gene_biotype	Trehalose 6-phosphate phosphatase [Source	22.3855	6.36328	1.3514	2.49e-06	9.72e-06	24.2427	0.481232	0.526363	0.360581	0.864368
Cluster_16415	PGSC0003DMT400066965	ENA|AEWC01009211|AEWC01009211.1:5205-5755	PGSC0003DMG400026032 gene_biotype	Carotenoid cleavage dioxygenase 7 [Source	21.3663	6.32948	1.10605	1.05e-08	5.06e-08	40.6955	0.483153	0.421043	0.251169	0.775288
Cluster_59862	PGSC0003DMT400066965	ENA|AEWC01030456|AEWC01030456.1:16237-16875	PGSC0003DMG400026032 gene_biotype	Carotenoid cleavage dioxygenase 7 [Source	21.3663	6.32948	1.10605	1.05e-08	5.06e-08	7795.04	-0.247394	0.237962	0.298509	0.819042
Cluster_67025	PGSC0003DMT400066965	ENA|AEWC01033975|AEWC01033975.1:6180-6432	PGSC0003DMG400026032 gene_biotype	Carotenoid cleavage dioxygenase 7 [Source	21.3663	6.32948	1.10605	1.05e-08	5.06e-08	11.0899	0.431969	0.725288	0.551454	NA
Cluster_76674	PGSC0003DMT400066965	ENA|AEWC01038962|AEWC01038962.1:16124-16524	PGSC0003DMG400026032 gene_biotype	Carotenoid cleavage dioxygenase 7 [Source	21.3663	6.32948	1.10605	1.05e-08	5.06e-08	9.37414	-0.0867748	0.797934	0.913401	NA
Cluster_12160	PGSC0003DMT400005342	ENA|AEWC01007004|AEWC01007004.1:58710-59042	PGSC0003DMG400002084 gene_biotype	Xyloglucan endotransglucosylase/hydrolase protein A [Source	7.64067	6.29014	1.45108	1.46e-05	5.26e-05	10.1814	0.861403	0.753887	0.253198	NA
Cluster_26423	PGSC0003DMT400005342	ENA|AEWC01014717|AEWC01014717.1:2-137	PGSC0003DMG400002084 gene_biotype	Xyloglucan endotransglucosylase/hydrolase protein A [Source	7.64067	6.29014	1.45108	1.46e-05	5.26e-05	9.38226	1.51242	0.847997	0.0745025	NA
Cluster_86687	PGSC0003DMT400005342	ENA|AEWC01049294|AEWC01049294.1:792-849	PGSC0003DMG400002084 gene_biotype	Xyloglucan endotransglucosylase/hydrolase protein A [Source	7.64067	6.29014	1.45108	1.46e-05	5.26e-05	11.5152	0.593071	0.688927	0.389314	NA
Cluster_3065	PGSC0003DMT400075567	ENA|AEWC01002056|AEWC01002056.1:23501-23773	PGSC0003DMG400029387 gene_biotype	Gene of unknown function [Source	12.4863	6.28284	1.24237	4.26e-07	1.79e-06	131.733	-1.17473	0.310585	0.000155369	0.00562647
Cluster_31434	PGSC0003DMT400075567	ENA|AEWC01016770|AEWC01016770.1:19694-20055	PGSC0003DMG400029387 gene_biotype	Gene of unknown function [Source	12.4863	6.28284	1.24237	4.26e-07	1.79e-06	12.3395	-0.522943	0.691519	0.449515	NA
Cluster_62255	PGSC0003DMT400075567	ENA|AEWC01031620|AEWC01031620.1:13747-13973	PGSC0003DMG400029387 gene_biotype	Gene of unknown function [Source	12.4863	6.28284	1.24237	4.26e-07	1.79e-06	14.5653	-0.242064	0.622719	0.697483	0.969906
Cluster_14173	PGSC0003DMT400055849	ENA|AEWC01007847|AEWC01007847.1:1873-2285	PGSC0003DMG400021693 gene_biotype	Transducin family protein [Source	9.10274	6.2806	1.40888	8.28e-06	3.06e-05	47.3593	0.782103	0.401765	0.0515743	0.364325
Cluster_31915	PGSC0003DMT400046204	ENA|AEWC01016937|AEWC01016937.1:75108-75282	PGSC0003DMG402017934 gene_biotype	Pectinesterase [Source	12.3256	6.27221	1.24482	4.69e-07	1.96e-06	10.4311	1.51203	0.755448	0.0453384	NA
Cluster_51063	PGSC0003DMT400046204	ENA|AEWC01026231|AEWC01026231.1:9043-9180	PGSC0003DMG402017934 gene_biotype	Pectinesterase [Source	12.3256	6.27221	1.24482	4.69e-07	1.96e-06	11.6068	-0.0574664	0.709914	0.935483	NA
Cluster_64352	PGSC0003DMT400046204	ENA|AEWC01032503|AEWC01032503.1:4042-4532	PGSC0003DMG402017934 gene_biotype	Pectinesterase [Source	12.3256	6.27221	1.24482	4.69e-07	1.96e-06	67.7078	-0.649398	0.367596	0.0772938	0.458118
Cluster_24738	PGSC0003DMT400067082	ENA|AEWC01014039|AEWC01014039.1:9716-9974	PGSC0003DMG400026077 gene_biotype	Calcium-dependent protein kinase [Source	7.5188	6.27003	1.45719	1.69e-05	6.04e-05	11.6953	0.155149	0.698948	0.824334	NA
Cluster_40254	PGSC0003DMT400067082	ENA|AEWC01020481|AEWC01020481.1:12887-13156	PGSC0003DMG400026077 gene_biotype	Calcium-dependent protein kinase [Source	7.5188	6.27003	1.45719	1.69e-05	6.04e-05	12.2367	-0.186666	0.672399	0.781311	NA
Cluster_25688	PGSC0003DMT400063296	ENA|AEWC01014488|AEWC01014488.1:17558-17856	PGSC0003DMG400024615 gene_biotype	WD-repeat protein [Source	67.2736	6.26993	0.730376	9.12e-18	7.17e-17	39.8152	-0.365981	0.434101	0.399185	0.884298
Cluster_65443	PGSC0003DMT400063296	ENA|AEWC01033178|AEWC01033178.1:1959-2397	PGSC0003DMG400024615 gene_biotype	WD-repeat protein [Source	67.2736	6.26993	0.730376	9.12e-18	7.17e-17	112.819	0.317423	0.330396	0.336685	0.847625
Cluster_66206	PGSC0003DMT400063296	ENA|AEWC01033671|AEWC01033671.1:507-686	PGSC0003DMG400024615 gene_biotype	WD-repeat protein [Source	67.2736	6.26993	0.730376	9.12e-18	7.17e-17	32.9599	-0.124845	0.443844	0.778494	0.980892
Cluster_66747	PGSC0003DMT400046664	ENA|AEWC01033870|AEWC01033870.1:200-372	PGSC0003DMG400018119 gene_biotype	TRANSPARENT TESTA 12 protein [Source	39.5813	6.24109	0.960141	8.02e-11	4.47e-10	33.8081	-0.221409	0.441382	0.615931	0.957099
Cluster_69727	PGSC0003DMT400027955	ENA|AEWC01035298|AEWC01035298.1:31616-31754	PGSC0003DMG400010771 gene_biotype	Pectate lyase [Source	60.1573	6.239	0.667204	8.69e-21	7.64e-20	20.3962	-0.386386	0.541257	0.475308	0.917642
Cluster_12554	PGSC0003DMT400094671	ENA|AEWC01007080|AEWC01007080.1:33834-34125	PGSC0003DMG400044242 gene_biotype	Leucine-rich repeat family protein [Source	58.7978	6.2142	0.656737	3.01e-21	2.69e-20	19.3304	0.475251	0.558142	0.394498	0.882098
Cluster_78335	PGSC0003DMT400094671	ENA|AEWC01039891|AEWC01039891.1:3949-4002	PGSC0003DMG400044242 gene_biotype	Leucine-rich repeat family protein [Source	58.7978	6.2142	0.656737	3.01e-21	2.69e-20	23.6188	-0.183447	0.509357	0.718732	0.973423
Cluster_68169	PGSC0003DMT400005554	ENA|AEWC01034657|AEWC01034657.1:32883-33736	PGSC0003DMG400002173 gene_biotype	Rop guanine nucleotide exchange factor [Source	7.23816	6.20872	1.47239	2.48e-05	8.71e-05	1294.96	-1.77563	0.235112	4.28e-14	2.44e-11
Cluster_83267	PGSC0003DMT400005554	ENA|AEWC01042886|AEWC01042886.1:28617-28862	PGSC0003DMG400002173 gene_biotype	Rop guanine nucleotide exchange factor [Source	7.23816	6.20872	1.47239	2.48e-05	8.71e-05	13.0233	0.906393	0.665516	0.173217	0.673072
Cluster_10564	PGSC0003DMT400004859	ENA|AEWC01006008|AEWC01006008.1:1654-2030	PGSC0003DMG400001932 gene_biotype	6-phosphogluconate dehydrogenase, decarboxylating [Source	12.4947	6.20564	3.3902	0.0671807	0.122147	11.013	0.278224	0.704361	0.692842	NA
Cluster_13208	PGSC0003DMT400004859	ENA|AEWC01007438|AEWC01007438.1:7571-7852	PGSC0003DMG400001932 gene_biotype	6-phosphogluconate dehydrogenase, decarboxylating [Source	12.4947	6.20564	3.3902	0.0671807	0.122147	68.2949	0.0372476	0.361341	0.917898	0.995324
Cluster_68257	PGSC0003DMT400004859	ENA|AEWC01034713|AEWC01034713.1:6399-6557	PGSC0003DMG400001932 gene_biotype	6-phosphogluconate dehydrogenase, decarboxylating [Source	12.4947	6.20564	3.3902	0.0671807	0.122147	23.7515	0.690098	0.5188	0.183459	0.687453
Cluster_1425	PGSC0003DMT400005267	ENA|AEWC01001137|AEWC01001137.1:31097-31266	PGSC0003DMG400002074 gene_biotype	Pectinesterase [Source	11.7514	6.19608	1.25355	7.7e-07	3.16e-06	26.6396	0.0806045	0.54766	0.88299	0.992139
Cluster_3212	PGSC0003DMT400005267	ENA|AEWC01002095|AEWC01002095.1:35789-35993	PGSC0003DMG400002074 gene_biotype	Pectinesterase [Source	11.7514	6.19608	1.25355	7.7e-07	3.16e-06	16.3733	-0.130697	0.594704	0.826052	0.986045
Cluster_74639	PGSC0003DMT400005267	ENA|AEWC01037911|AEWC01037911.1:18545-18784	PGSC0003DMG400002074 gene_biotype	Pectinesterase [Source	11.7514	6.19608	1.25355	7.7e-07	3.16e-06	10.2152	0.0844846	0.747387	0.909999	NA
Cluster_38087	PGSC0003DMT400068221	ENA|AEWC01019781|AEWC01019781.1:19325-19832	PGSC0003DMG400026523 gene_biotype	UPA15 [Source	1585.81	6.19482	0.135271	0	0	22.0501	0.486732	0.550291	0.376427	0.873273
Cluster_41351	PGSC0003DMT400068221	ENA|AEWC01020933|AEWC01020933.1:10657-11835	PGSC0003DMG400026523 gene_biotype	UPA15 [Source	1585.81	6.19482	0.135271	0	0	37.4158	0.0332808	0.434351	0.938924	0.996419
Cluster_75287	PGSC0003DMT400068221	ENA|AEWC01038260|AEWC01038260.1:15150-15737	PGSC0003DMG400026523 gene_biotype	UPA15 [Source	1585.81	6.19482	0.135271	0	0	12.0211	1.01469	0.690706	0.141816	NA
Cluster_15008	PGSC0003DMT400068805	ENA|AEWC01008539|AEWC01008539.1:31405-31450	PGSC0003DMG400026760 gene_biotype	Receptor-kinase [Source	7.24953	6.18946	1.4727	2.64e-05	9.23e-05	39.8201	0.119632	0.43921	0.785331	0.981565
Cluster_43674	PGSC0003DMT400068805	ENA|AEWC01022272|AEWC01022272.1:8778-8975	PGSC0003DMG400026760 gene_biotype	Receptor-kinase [Source	7.24953	6.18946	1.4727	2.64e-05	9.23e-05	10.5955	0.173151	0.73814	0.814536	NA
Cluster_15841	PGSC0003DMT400081883	ENA|AEWC01009057|AEWC01009057.1:73876-74201	PGSC0003DMG400032147 gene_biotype	Peroxidase [Source	324.296	6.18349	0.305078	2.44e-91	7.26e-90	15.5962	0.812522	0.621828	0.191326	0.700394
Cluster_4050	PGSC0003DMT400081883	ENA|AEWC01002314|AEWC01002314.1:4070-5029	PGSC0003DMG400032147 gene_biotype	Peroxidase [Source	324.296	6.18349	0.305078	2.44e-91	7.26e-90	12.0916	-0.0482204	0.681464	0.943589	NA
Cluster_30655	PGSC0003DMT400015439	ENA|AEWC01016363|AEWC01016363.1:30317-30597	PGSC0003DMG400006027 gene_biotype	Leucine-rich repeat/extensin [Source	188.373	6.16983	0.389308	1.45e-56	2.78e-55	19.8165	-0.175542	0.572466	0.759116	0.9787
Cluster_35594	PGSC0003DMT400015439	ENA|AEWC01018558|AEWC01018558.1:35114-36791	PGSC0003DMG400006027 gene_biotype	Leucine-rich repeat/extensin [Source	188.373	6.16983	0.389308	1.45e-56	2.78e-55	22.8873	0.0157868	0.533468	0.976392	0.998602
Cluster_82677	PGSC0003DMT400015439	ENA|AEWC01042487|AEWC01042487.1:9059-9417	PGSC0003DMG400006027 gene_biotype	Leucine-rich repeat/extensin [Source	188.373	6.16983	0.389308	1.45e-56	2.78e-55	30.2472	-0.168014	0.473902	0.722939	0.974072
Cluster_16103	PGSC0003DMT400064079	ENA|AEWC01009181|AEWC01009181.1:17042-17148	PGSC0003DMG400024900 gene_biotype	Protein kinase APK1B, chloroplast [Source	11.3149	6.14172	1.26076	1.11e-06	4.48e-06	9.50996	0.1891	0.786922	0.810096	NA
Cluster_29588	PGSC0003DMT400064079	ENA|AEWC01015855|AEWC01015855.1:8356-8563	PGSC0003DMG400024900 gene_biotype	Protein kinase APK1B, chloroplast [Source	11.3149	6.14172	1.26076	1.11e-06	4.48e-06	10.994	0.499216	0.709473	0.481655	NA
Cluster_42561	PGSC0003DMT400064079	ENA|AEWC01021886|AEWC01021886.1:18086-18292	PGSC0003DMG400024900 gene_biotype	Protein kinase APK1B, chloroplast [Source	11.3149	6.14172	1.26076	1.11e-06	4.48e-06	19.4092	-0.689317	0.581951	0.236217	0.759044
Cluster_82802	PGSC0003DMT400011338	ENA|AEWC01042553|AEWC01042553.1:41459-41650	PGSC0003DMG400004438 gene_biotype	Aquaporin, MIP family, PIP subfamily [Source	9.20207	6.13468	1.432	1.84e-05	6.55e-05	22.314	0.0342783	0.524277	0.94787	0.997246
Cluster_68685	PGSC0003DMT400003881	ENA|AEWC01034839|AEWC01034839.1:7368-7713	PGSC0003DMG400001530 gene_biotype	Conserved gene of unknown function [Source	6.85597	6.12449	1.49556	4.22e-05	0.00014413	19.6669	-0.319343	0.553893	0.564248	0.945483
Cluster_78702	PGSC0003DMT400015838	ENA|AEWC01040067|AEWC01040067.1:24948-25392	PGSC0003DMG400006190 gene_biotype	Minichromosome maintenance protein 10 isoform 1 [Source	11.2659	6.09633	1.26614	1.47e-06	5.88e-06	16.9064	0.804844	0.61373	0.189724	0.697502
Cluster_10022	PGSC0003DMT400022119	ENA|AEWC01005705|AEWC01005705.1:143474-143667	PGSC0003DMG400008581 gene_biotype	Receptor protein kinase CLAVATA1 [Source	6.84684	6.08632	1.49662	4.77e-05	0.000161704	9.55289	-0.0922481	0.789947	0.907036	NA
Cluster_20443	PGSC0003DMT400022119	ENA|AEWC01011638|AEWC01011638.1:22268-22383	PGSC0003DMG400008581 gene_biotype	Receptor protein kinase CLAVATA1 [Source	6.84684	6.08632	1.49662	4.77e-05	0.000161704	61.2369	-0.338969	0.362494	0.349735	0.85666
Cluster_26149	PGSC0003DMT400022119	ENA|AEWC01014642|AEWC01014642.1:18099-18469	PGSC0003DMG400008581 gene_biotype	Receptor protein kinase CLAVATA1 [Source	6.84684	6.08632	1.49662	4.77e-05	0.000161704	36.4542	0.729113	0.453279	0.107719	0.544899
Cluster_38050	PGSC0003DMT400022119	ENA|AEWC01019742|AEWC01019742.1:58997-59070	PGSC0003DMG400008581 gene_biotype	Receptor protein kinase CLAVATA1 [Source	6.84684	6.08632	1.49662	4.77e-05	0.000161704	15.7915	-0.202126	0.602859	0.737414	0.976076
Cluster_39417	PGSC0003DMT400022119	ENA|AEWC01020258|AEWC01020258.1:3941-4993	PGSC0003DMG400008581 gene_biotype	Receptor protein kinase CLAVATA1 [Source	6.84684	6.08632	1.49662	4.77e-05	0.000161704	925.322	-3.03453	0.243502	1.2e-35	3.46e-32
Cluster_43519	PGSC0003DMT400022119	ENA|AEWC01022239|AEWC01022239.1:3945-4425	PGSC0003DMG400008581 gene_biotype	Receptor protein kinase CLAVATA1 [Source	6.84684	6.08632	1.49662	4.77e-05	0.000161704	16.1796	-0.0800862	0.614472	0.896303	0.993723
Cluster_45996	PGSC0003DMT400022119	ENA|AEWC01023567|AEWC01023567.1:23329-23399	PGSC0003DMG400008581 gene_biotype	Receptor protein kinase CLAVATA1 [Source	6.84684	6.08632	1.49662	4.77e-05	0.000161704	13.4461	0.0561948	0.660832	0.932232	0.996296
Cluster_52155	PGSC0003DMT400022119	ENA|AEWC01026842|AEWC01026842.1:26503-26926	PGSC0003DMG400008581 gene_biotype	Receptor protein kinase CLAVATA1 [Source	6.84684	6.08632	1.49662	4.77e-05	0.000161704	12.4066	-0.00121339	0.691974	0.998601	0.999875
Cluster_77585	PGSC0003DMT400022119	ENA|AEWC01039475|AEWC01039475.1:4825-5187	PGSC0003DMG400008581 gene_biotype	Receptor protein kinase CLAVATA1 [Source	6.84684	6.08632	1.49662	4.77e-05	0.000161704	19.7495	0.0975185	0.550751	0.859458	0.989914
Cluster_58402	PGSC0003DMT400066895	ENA|AEWC01029955|AEWC01029955.1:15662-15885	PGSC0003DMG400026004 gene_biotype	Leucine-rich repeat receptor kinase [Source	16.6117	6.08139	1.17259	2.15e-07	9.26e-07	14.4339	1.08105	0.663819	0.103412	0.53414
Cluster_7065	PGSC0003DMT400090651	ENA|AEWC01004115|AEWC01004115.1:13603-14562	PGSC0003DMG400040222 gene_biotype	Dehydration-responsive element-binding protein 1B [Source	30.6777	6.07744	1.07072	1.38e-08	6.59e-08	23.3163	0.0443162	0.522715	0.932436	0.996346
Cluster_86992	PGSC0003DMT400090651	ENA|AEWC01052935|AEWC01052935.1:5-410	PGSC0003DMG400040222 gene_biotype	Dehydration-responsive element-binding protein 1B [Source	30.6777	6.07744	1.07072	1.38e-08	6.59e-08	40.376	-0.270908	0.418943	0.517861	0.9328
Cluster_60561	PGSC0003DMT400029230	ENA|AEWC01030876|AEWC01030876.1:33416-33617	PGSC0003DMG400011240 gene_biotype	Arginine/serine-rich protein [Source	13.281	6.07224	1.65431	0.000242023	0.000744622	31.6041	-0.44794	0.495694	0.366175	0.867724
Cluster_67738	PGSC0003DMT400029230	ENA|AEWC01034423|AEWC01034423.1:1394-1752	PGSC0003DMG400011240 gene_biotype	Arginine/serine-rich protein [Source	13.281	6.07224	1.65431	0.000242023	0.000744622	46.1488	-0.67582	0.408254	0.0978456	0.519718
Cluster_69567	PGSC0003DMT400029230	ENA|AEWC01035249|AEWC01035249.1:4472-4575	PGSC0003DMG400011240 gene_biotype	Arginine/serine-rich protein [Source	13.281	6.07224	1.65431	0.000242023	0.000744622	14.7858	-0.141472	0.613304	0.817569	0.985173
Cluster_74939	PGSC0003DMT400029230	ENA|AEWC01038076|AEWC01038076.1:106-247	PGSC0003DMG400011240 gene_biotype	Arginine/serine-rich protein [Source	13.281	6.07224	1.65431	0.000242023	0.000744622	26.8303	-0.0628388	0.486679	0.897265	0.993727
Cluster_7519	PGSC0003DMT400029230	ENA|AEWC01004446|AEWC01004446.1:10960-11253	PGSC0003DMG400011240 gene_biotype	Arginine/serine-rich protein [Source	13.281	6.07224	1.65431	0.000242023	0.000744622	38.6617	-0.831368	0.442884	0.0604951	0.399603
Cluster_4375	PGSC0003DMT400005383	ENA|AEWC01002521|AEWC01002521.1:8480-8803	PGSC0003DMG400002103 gene_biotype	Mitochondrial glycine decarboxylase complex H-protein [Source	15.5342	6.04499	1.16056	1.9e-07	8.26e-07	36.0747	-0.834756	0.467277	0.0740301	0.447576
Cluster_27426	PGSC0003DMT400023069	ENA|AEWC01015126|AEWC01015126.1:5039-5140	PGSC0003DMG400008932 gene_biotype	Magnesium dependent soluble inorganic pyrophosphatase [Source	25.6827	6.03635	1.20608	5.59e-07	2.32e-06	20.7369	-0.458533	0.562777	0.415205	0.891852
Cluster_70405	PGSC0003DMT400023069	ENA|AEWC01035727|AEWC01035727.1:21385-21524	PGSC0003DMG400008932 gene_biotype	Magnesium dependent soluble inorganic pyrophosphatase [Source	25.6827	6.03635	1.20608	5.59e-07	2.32e-06	32.2196	0.302058	0.464281	0.515309	0.931955
Cluster_5245	PGSC0003DMT400043527	ENA|AEWC01002890|AEWC01002890.1:13320-13513	PGSC0003DMG400016899 gene_biotype	Leucine-rich repeat family protein / extensin family protein [Source	77.0026	6.0234	0.72682	1.16e-16	8.74e-16	40.6543	-0.393655	0.417495	0.345734	0.853579
Cluster_55024	PGSC0003DMT400043527	ENA|AEWC01028374|AEWC01028374.1:1366-1545	PGSC0003DMG400016899 gene_biotype	Leucine-rich repeat family protein / extensin family protein [Source	77.0026	6.0234	0.72682	1.16e-16	8.74e-16	31.5076	0.0842577	0.507573	0.868156	0.990597
Cluster_2864	PGSC0003DMT400067211	ENA|AEWC01001912|AEWC01001912.1:11661-13347	PGSC0003DMG400026132 gene_biotype	Protein phosphatase 2a, regulatory subunit [Source	287.979	6.01273	0.293914	5.15e-93	1.57e-91	24.2453	0.0951272	0.501641	0.849597	0.988186
Cluster_40107	PGSC0003DMT400067211	ENA|AEWC01020453|AEWC01020453.1:22436-22721	PGSC0003DMG400026132 gene_biotype	Protein phosphatase 2a, regulatory subunit [Source	287.979	6.01273	0.293914	5.15e-93	1.57e-91	19.3557	-0.0407125	0.549833	0.940974	0.996925
Cluster_82336	PGSC0003DMT400067211	ENA|AEWC01042293|AEWC01042293.1:9056-9583	PGSC0003DMG400026132 gene_biotype	Protein phosphatase 2a, regulatory subunit [Source	287.979	6.01273	0.293914	5.15e-93	1.57e-91	28.2538	-0.502733	0.47659	0.291493	0.813341
Cluster_57187	PGSC0003DMT400056288	ENA|AEWC01029312|AEWC01029312.1:8639-8690	PGSC0003DMG400021869 gene_biotype	Conserved gene of unknown function [Source	14.8323	6.01236	1.27001	2.2e-06	8.64e-06	37.0698	-0.293193	0.425181	0.490464	0.924702
Cluster_26688	PGSC0003DMT400097175	ENA|AEWC01014886|AEWC01014886.1:7273-7973	PGSC0003DMG400046746 gene_biotype	Glycosyltransferase 1 [Source	10.5485	6.01151	1.26081	1.86e-06	7.35e-06	34.7082	0.680178	0.443241	0.124893	0.587073
Cluster_72508	PGSC0003DMT400097175	ENA|AEWC01036912|AEWC01036912.1:28078-28224	PGSC0003DMG400046746 gene_biotype	Glycosyltransferase 1 [Source	10.5485	6.01151	1.26081	1.86e-06	7.35e-06	10.014	-0.510212	0.743836	0.492764	NA
Cluster_78297	PGSC0003DMT400097175	ENA|AEWC01039880|AEWC01039880.1:315-519	PGSC0003DMG400046746 gene_biotype	Glycosyltransferase 1 [Source	10.5485	6.01151	1.26081	1.86e-06	7.35e-06	13.6324	-1.46973	0.652629	0.0243218	0.229856
Cluster_78305	PGSC0003DMT400097175	ENA|AEWC01039881|AEWC01039881.1:27629-27891	PGSC0003DMG400046746 gene_biotype	Glycosyltransferase 1 [Source	10.5485	6.01151	1.26081	1.86e-06	7.35e-06	37.5395	-0.807081	0.426152	0.0582408	0.390597
Cluster_73131	PGSC0003DMT400081243	ENA|AEWC01037190|AEWC01037190.1:3136-3986	PGSC0003DMG400031758 gene_biotype	Phospholipase A1 [Source	64.8731	6.00244	0.685717	2.07e-18	1.67e-17	127.206	0.530918	0.307376	0.0841206	0.47997
Cluster_31848	PGSC0003DMT400062083	ENA|AEWC01016924|AEWC01016924.1:28232-28331	PGSC0003DMG400024159 gene_biotype	Conserved gene of unknown function [Source	6.28265	5.99824	1.53333	9.16e-05	0.000299537	13.781	-0.0975226	0.648029	0.880377	0.991619
Cluster_36258	PGSC0003DMT400062083	ENA|AEWC01018824|AEWC01018824.1:4028-4405	PGSC0003DMG400024159 gene_biotype	Conserved gene of unknown function [Source	6.28265	5.99824	1.53333	9.16e-05	0.000299537	283.208	-0.638113	0.29478	0.03041	0.265971
Cluster_79616	PGSC0003DMT400062083	ENA|AEWC01040483|AEWC01040483.1:14001-14076	PGSC0003DMG400024159 gene_biotype	Conserved gene of unknown function [Source	6.28265	5.99824	1.53333	9.16e-05	0.000299537	149.376	-0.0216884	0.296732	0.941734	0.996999
Cluster_13307	PGSC0003DMT400023190	ENA|AEWC01007480|AEWC01007480.1:3253-3560	PGSC0003DMG400008982 gene_biotype	Basic 7S globulin 2 small subunit [Source	14.7174	5.98275	1.15832	2.4e-07	1.03e-06	9.13057	0.183603	0.783823	0.814798	NA
Cluster_22955	PGSC0003DMT400023190	ENA|AEWC01012853|AEWC01012853.1:49412-50058	PGSC0003DMG400008982 gene_biotype	Basic 7S globulin 2 small subunit [Source	14.7174	5.98275	1.15832	2.4e-07	1.03e-06	42.6474	-0.773563	0.418763	0.0647098	0.415063
Cluster_2722	PGSC0003DMT400023190	ENA|AEWC01001805|AEWC01001805.1:23973-24578	PGSC0003DMG400008982 gene_biotype	Basic 7S globulin 2 small subunit [Source	14.7174	5.98275	1.15832	2.4e-07	1.03e-06	15.016	-0.167506	0.62908	0.790031	0.981854
Cluster_51823	PGSC0003DMT400023190	ENA|AEWC01026649|AEWC01026649.1:27962-28058	PGSC0003DMG400008982 gene_biotype	Basic 7S globulin 2 small subunit [Source	14.7174	5.98275	1.15832	2.4e-07	1.03e-06	21.2082	-0.776939	0.538221	0.148871	0.633569
Cluster_5451	PGSC0003DMT400023190	ENA|AEWC01002970|AEWC01002970.1:17773-17831	PGSC0003DMG400008982 gene_biotype	Basic 7S globulin 2 small subunit [Source	14.7174	5.98275	1.15832	2.4e-07	1.03e-06	12.7745	-0.989218	0.660543	0.134241	0.607498
Cluster_33814	PGSC0003DMT400082388	ENA|AEWC01018045|AEWC01018045.1:115-795	PGSC0003DMG400032510 gene_biotype	L-ascorbate oxidase [Source	23.909	5.98214	0.985961	1.3e-09	6.71e-09	24.2066	-1.02491	0.515562	0.046817	0.345443
Cluster_42757	PGSC0003DMT400082388	ENA|AEWC01021929|AEWC01021929.1:61892-62079	PGSC0003DMG400032510 gene_biotype	L-ascorbate oxidase [Source	23.909	5.98214	0.985961	1.3e-09	6.71e-09	15.9514	-0.91604	0.599096	0.126255	0.589808
Cluster_54715	PGSC0003DMT400082388	ENA|AEWC01028231|AEWC01028231.1:2536-2712	PGSC0003DMG400032510 gene_biotype	L-ascorbate oxidase [Source	23.909	5.98214	0.985961	1.3e-09	6.71e-09	52.35	0.035018	0.388276	0.928137	0.996118
Cluster_57730	PGSC0003DMT400082388	ENA|AEWC01029520|AEWC01029520.1:65602-65733	PGSC0003DMG400032510 gene_biotype	L-ascorbate oxidase [Source	23.909	5.98214	0.985961	1.3e-09	6.71e-09	24.5341	0.0169934	0.506418	0.973231	0.99844
Cluster_70685	PGSC0003DMT400082388	ENA|AEWC01035849|AEWC01035849.1:95-257	PGSC0003DMG400032510 gene_biotype	L-ascorbate oxidase [Source	23.909	5.98214	0.985961	1.3e-09	6.71e-09	11.2248	0.555199	0.697921	0.42632	NA
Cluster_7569	PGSC0003DMT400082388	ENA|AEWC01004516|AEWC01004516.1:9942-10496	PGSC0003DMG400032510 gene_biotype	L-ascorbate oxidase [Source	23.909	5.98214	0.985961	1.3e-09	6.71e-09	17.1939	0.237044	0.59197	0.688837	0.968606
Cluster_55256	PGSC0003DMT400005706	ENA|AEWC01028442|AEWC01028442.1:36958-37269	PGSC0003DMG400002234 gene_biotype	Dad1/CCD8 [Source	9.94569	5.96244	1.28694	3.6e-06	1.38e-05	354.655	-1.25444	0.272751	4.24e-06	0.000314803
Cluster_84277	PGSC0003DMT400005706	ENA|AEWC01043787|AEWC01043787.1:5893-6167	PGSC0003DMG400002234 gene_biotype	Dad1/CCD8 [Source	9.94569	5.96244	1.28694	3.6e-06	1.38e-05	302.9	-1.58403	0.271738	5.57e-09	1.05e-06
Cluster_65971	PGSC0003DMT400056039	ENA|AEWC01033458|AEWC01033458.1:11164-11578	PGSC0003DMG400021769 gene_biotype	Conserved gene of unknown function [Source	6.13111	5.95418	1.54435	0.000115513	0.000372699	31.5149	-0.346002	0.482774	0.473563	0.916954
Cluster_25927	PGSC0003DMT400060797	ENA|AEWC01014588|AEWC01014588.1:6052-6284	PGSC0003DMG402023644 gene_biotype	Zinc finger protein [Source	55.5061	5.93885	0.623017	1.54e-21	1.39e-20	11.0235	0.116241	0.723196	0.872304	NA
Cluster_35047	PGSC0003DMT400020180	ENA|AEWC01018350|AEWC01018350.1:3593-3643	PGSC0003DMG400007801 gene_biotype	Anthocyanin acyltransferase [Source	6.18956	5.93796	1.54374	0.000119834	0.000385524	27.3614	0.32835	0.484278	0.49776	0.927188
Cluster_19071	PGSC0003DMT400009751	ENA|AEWC01010821|AEWC01010821.1:52215-52348	PGSC0003DMG400003816 gene_biotype	Histone H2A [Source	12.5778	5.93158	1.4444	4.01e-05	0.000137522	13.6892	0.150806	0.644636	0.815032	0.985173
Cluster_40721	PGSC0003DMT400009751	ENA|AEWC01020672|AEWC01020672.1:3920-5825	PGSC0003DMG400003816 gene_biotype	Histone H2A [Source	12.5778	5.93158	1.4444	4.01e-05	0.000137522	74.1776	-0.9418	0.350297	0.00717571	0.101851
Cluster_17980	PGSC0003DMT400044684	ENA|AEWC01010058|AEWC01010058.1:23168-23365	PGSC0003DMG400017335 gene_biotype	Strictosidine synthase [Source	14.5209	5.93125	1.20573	8.69e-07	3.55e-06	37.132	0.297895	0.442493	0.500807	0.927703
Cluster_46331	PGSC0003DMT400044684	ENA|AEWC01023867|AEWC01023867.1:106238-106744	PGSC0003DMG400017335 gene_biotype	Strictosidine synthase [Source	14.5209	5.93125	1.20573	8.69e-07	3.55e-06	22.5228	-0.366592	0.525016	0.485021	0.9224
Cluster_85345	PGSC0003DMT400044684	ENA|AEWC01045070|AEWC01045070.1:2060-2639	PGSC0003DMG400017335 gene_biotype	Strictosidine synthase [Source	14.5209	5.93125	1.20573	8.69e-07	3.55e-06	27.2558	-0.275467	0.499115	0.581009	0.949243
Cluster_12639	PGSC0003DMT400007732	ENA|AEWC01007105|AEWC01007105.1:5971-6147	PGSC0003DMG400002989 gene_biotype	Strictosidine synthase [Source	14.5476	5.92349	1.21448	1.08e-06	4.35e-06	10.1573	2.34679	0.828286	0.00460681	NA
Cluster_5253	PGSC0003DMT400007732	ENA|AEWC01002890|AEWC01002890.1:41311-41671	PGSC0003DMG400002989 gene_biotype	Strictosidine synthase [Source	14.5476	5.92349	1.21448	1.08e-06	4.35e-06	18.0316	0.20059	0.570205	0.724999	0.97432
Cluster_14048	PGSC0003DMT400029506	ENA|AEWC01007797|AEWC01007797.1:3338-3409	PGSC0003DMG400011346 gene_biotype	Flowering promoting factor-like 1 [Source	6.10721	5.90268	1.54736	0.000136356	0.00043584	9.94287	0.0452101	0.754065	0.952191	NA
Cluster_29033	PGSC0003DMT400073574	ENA|AEWC01015654|AEWC01015654.1:12852-13540	PGSC0003DMG400028578 gene_biotype	DNA binding protein [Source	9.63802	5.88597	1.29365	5.37e-06	2.03e-05	10.3078	0.437953	0.731257	0.549236	NA
Cluster_52410	PGSC0003DMT400073574	ENA|AEWC01026919|AEWC01026919.1:31187-31586	PGSC0003DMG400028578 gene_biotype	DNA binding protein [Source	9.63802	5.88597	1.29365	5.37e-06	2.03e-05	11.8326	0.229157	0.675739	0.734519	NA
Cluster_65625	PGSC0003DMT400073574	ENA|AEWC01033266|AEWC01033266.1:9134-9324	PGSC0003DMG400028578 gene_biotype	DNA binding protein [Source	9.63802	5.88597	1.29365	5.37e-06	2.03e-05	13.2192	0.820997	0.671503	0.221471	0.742226
Cluster_76447	PGSC0003DMT400073574	ENA|AEWC01038778|AEWC01038778.1:27714-27926	PGSC0003DMG400028578 gene_biotype	DNA binding protein [Source	9.63802	5.88597	1.29365	5.37e-06	2.03e-05	29.4274	1.21432	0.510491	0.0173724	0.184315
Cluster_76449	PGSC0003DMT400073574	ENA|AEWC01038778|AEWC01038778.1:29053-29116	PGSC0003DMG400028578 gene_biotype	DNA binding protein [Source	9.63802	5.88597	1.29365	5.37e-06	2.03e-05	46.4806	1.42695	0.426038	0.000810013	0.0206636
Cluster_33323	PGSC0003DMT400066000	ENA|AEWC01017907|AEWC01017907.1:53058-53270	PGSC0003DMG400025692 gene_biotype	Amino acid binding protein [Source	114.433	5.88119	1.83328	0.00133655	0.00366494	163.52	-0.239558	0.287942	0.405428	0.887252
Cluster_48449	PGSC0003DMT400066000	ENA|AEWC01025012|AEWC01025012.1:64645-65491	PGSC0003DMG400025692 gene_biotype	Amino acid binding protein [Source	114.433	5.88119	1.83328	0.00133655	0.00366494	81.4701	-0.217637	0.338634	0.520424	0.933772
Cluster_26976	PGSC0003DMT400070160	ENA|AEWC01014952|AEWC01014952.1:23135-23248	PGSC0003DMG402027271 gene_biotype	Catechol O-methyltransferase [Source	9.48273	5.88051	1.29711	5.8e-06	2.18e-05	15.2799	0.932415	0.647313	0.149743	0.635364
Cluster_27369	PGSC0003DMT400055077	ENA|AEWC01015111|AEWC01015111.1:38431-39844	PGSC0003DMG400021372 gene_biotype	Fasciclin-like arabinogalactan protein 14 [Source	16.6124	5.87741	1.39804	2.62e-05	9.18e-05	47.5665	-1.30278	0.397362	0.00104333	0.0250028
Cluster_36281	PGSC0003DMT400055077	ENA|AEWC01018834|AEWC01018834.1:18136-18293	PGSC0003DMG400021372 gene_biotype	Fasciclin-like arabinogalactan protein 14 [Source	16.6124	5.87741	1.39804	2.62e-05	9.18e-05	16.8754	0.509059	0.586694	0.385573	0.877696
Cluster_43959	PGSC0003DMT400055077	ENA|AEWC01022468|AEWC01022468.1:36913-37068	PGSC0003DMG400021372 gene_biotype	Fasciclin-like arabinogalactan protein 14 [Source	16.6124	5.87741	1.39804	2.62e-05	9.18e-05	27.4838	0.486015	0.490818	0.322069	0.837251
Cluster_49422	PGSC0003DMT400055077	ENA|AEWC01025353|AEWC01025353.1:13037-13474	PGSC0003DMG400021372 gene_biotype	Fasciclin-like arabinogalactan protein 14 [Source	16.6124	5.87741	1.39804	2.62e-05	9.18e-05	13.5481	-0.100914	0.639321	0.874579	0.991263
Cluster_62326	PGSC0003DMT400055077	ENA|AEWC01031642|AEWC01031642.1:34841-35068	PGSC0003DMG400021372 gene_biotype	Fasciclin-like arabinogalactan protein 14 [Source	16.6124	5.87741	1.39804	2.62e-05	9.18e-05	14.3019	0.950387	0.6999	0.174499	0.674463
Cluster_76511	PGSC0003DMT400055077	ENA|AEWC01038824|AEWC01038824.1:36598-37497	PGSC0003DMG400021372 gene_biotype	Fasciclin-like arabinogalactan protein 14 [Source	16.6124	5.87741	1.39804	2.62e-05	9.18e-05	9.9477	-0.264706	0.741178	0.720985	NA
Cluster_82856	PGSC0003DMT400055077	ENA|AEWC01042575|AEWC01042575.1:20579-20714	PGSC0003DMG400021372 gene_biotype	Fasciclin-like arabinogalactan protein 14 [Source	16.6124	5.87741	1.39804	2.62e-05	9.18e-05	12.5989	0.830332	0.675719	0.219142	0.738966
Cluster_37548	PGSC0003DMT400059764	ENA|AEWC01019541|AEWC01019541.1:3100-3470	PGSC0003DMG400023240 gene_biotype	Multidrug resistance pump [Source	6.24236	5.87528	1.54033	0.000136565	0.000436466	11.6825	-0.485154	0.68332	0.477707	NA
Cluster_80863	PGSC0003DMT400079498	ENA|AEWC01041385|AEWC01041385.1:17100-17469	PGSC0003DMG400030954 gene_biotype	Beta-galactosidase [Source	20.0224	5.8661	1.09911	9.44e-08	4.21e-07	21.0871	0.393162	0.537397	0.46441	0.913937
Cluster_11424	PGSC0003DMT400030337	ENA|AEWC01006688|AEWC01006688.1:1576-1807	PGSC0003DMG400011611 gene_biotype	Hcr2-0B [Source	15.3678	5.84685	1.16797	5.56e-07	2.31e-06	15.246	-0.743285	0.618026	0.229101	0.750916
Cluster_64731	PGSC0003DMT400030337	ENA|AEWC01032748|AEWC01032748.1:21549-21687	PGSC0003DMG400011611 gene_biotype	Hcr2-0B [Source	15.3678	5.84685	1.16797	5.56e-07	2.31e-06	18.9735	-0.281066	0.584452	0.630584	0.960039
Cluster_66536	PGSC0003DMT400030337	ENA|AEWC01033803|AEWC01033803.1:1836-2111	PGSC0003DMG400011611 gene_biotype	Hcr2-0B [Source	15.3678	5.84685	1.16797	5.56e-07	2.31e-06	12.0729	0.665578	0.717122	0.353343	NA
Cluster_85145	PGSC0003DMT400030337	ENA|AEWC01044810|AEWC01044810.1:57-211	PGSC0003DMG400011611 gene_biotype	Hcr2-0B [Source	15.3678	5.84685	1.16797	5.56e-07	2.31e-06	19.0194	0.123101	0.560877	0.826276	0.986078
Cluster_16547	PGSC0003DMT400024218	ENA|AEWC01009306|AEWC01009306.1:10152-10419	PGSC0003DMG400009357 gene_biotype	Protein VERNALIZATION-INSENSITIVE [Source	9.46712	5.84448	1.29075	5.96e-06	2.24e-05	14.9924	0.46274	0.619843	0.455339	0.910124
Cluster_21100	PGSC0003DMT400024218	ENA|AEWC01012001|AEWC01012001.1:23190-23385	PGSC0003DMG400009357 gene_biotype	Protein VERNALIZATION-INSENSITIVE [Source	9.46712	5.84448	1.29075	5.96e-06	2.24e-05	13.5046	-0.655995	0.648808	0.31198	0.829328
Cluster_12518	PGSC0003DMT400036445	ENA|AEWC01007067|AEWC01007067.1:21308-21967	PGSC0003DMG400014033 gene_biotype	Conserved gene of unknown function [Source	5.59986	5.82791	1.58681	0.000239973	0.000738901	15.5591	-0.386372	0.619293	0.532699	0.936527
Cluster_48509	PGSC0003DMT400036445	ENA|AEWC01025022|AEWC01025022.1:15971-16499	PGSC0003DMG400014033 gene_biotype	Conserved gene of unknown function [Source	5.59986	5.82791	1.58681	0.000239973	0.000738901	35.8353	0.274381	0.444749	0.537277	0.93807
Cluster_75481	PGSC0003DMT400078142	ENA|AEWC01038424|AEWC01038424.1:11584-12671	PGSC0003DMG400030391 gene_biotype	Bipolar kinesin KRP-130 [Source	185.561	5.82319	0.402755	2.22e-47	3.74e-46	29.5515	0.471589	0.471318	0.317032	0.833104
Cluster_5869	PGSC0003DMT400078628	ENA|AEWC01003265|AEWC01003265.1:10601-11309	PGSC0003DMG400030600 gene_biotype	Methionyl-tRNA formyltransferase [Source	10.4078	5.79706	1.90089	0.00229101	0.00600763	22.0085	0.252806	0.544406	0.642382	0.9624
Cluster_83073	PGSC0003DMT400078628	ENA|AEWC01042739|AEWC01042739.1:1726-1960	PGSC0003DMG400030600 gene_biotype	Methionyl-tRNA formyltransferase [Source	10.4078	5.79706	1.90089	0.00229101	0.00600763	10.5764	-0.0580375	0.725592	0.936248	NA
Cluster_67306	PGSC0003DMT400017828	ENA|AEWC01034115|AEWC01034115.1:3444-3740	PGSC0003DMG400006924 gene_biotype	Lipase [Source	5.75272	5.78669	1.57991	0.0002496	0.000766495	132.921	0.244306	0.29823	0.412679	0.890553
Cluster_16601	PGSC0003DMT400040871	ENA|AEWC01009357|AEWC01009357.1:19144-19709	PGSC0003DMG400015803 gene_biotype	Arsenite transport protein [Source	21.0266	5.78069	1.03724	2.5e-08	1.17e-07	48.1524	0.154649	0.398676	0.698085	0.969999
Cluster_3908	PGSC0003DMT400040871	ENA|AEWC01002220|AEWC01002220.1:25802-26039	PGSC0003DMG400015803 gene_biotype	Arsenite transport protein [Source	21.0266	5.78069	1.03724	2.5e-08	1.17e-07	12.7283	0.615626	0.695913	0.376355	0.873273
Cluster_47883	PGSC0003DMT400040871	ENA|AEWC01024598|AEWC01024598.1:7754-8002	PGSC0003DMG400015803 gene_biotype	Arsenite transport protein [Source	21.0266	5.78069	1.03724	2.5e-08	1.17e-07	9.76491	-0.687442	0.759985	0.365706	NA
Cluster_14939	PGSC0003DMT400026113	ENA|AEWC01008457|AEWC01008457.1:519-677	PGSC0003DMG400010069 gene_biotype	24 kDa seed maturation protein [Source	5.88359	5.77376	1.57792	0.000253113	0.000776596	18.3939	0.264806	0.572448	0.643662	0.9624
Cluster_31285	PGSC0003DMT400026113	ENA|AEWC01016726|AEWC01016726.1:25341-25865	PGSC0003DMG400010069 gene_biotype	24 kDa seed maturation protein [Source	5.88359	5.77376	1.57792	0.000253113	0.000776596	76.5412	0.336034	0.353264	0.34149	0.850946
Cluster_10942	PGSC0003DMT400010442	ENA|AEWC01006504|AEWC01006504.1:2673-2797	PGSC0003DMG400004078 gene_biotype	Conserved gene of unknown function [Source	28.4189	5.77312	0.845934	8.82e-12	5.19e-11	26.1929	0.240946	0.532048	0.650646	0.963381
Cluster_28278	PGSC0003DMT400010442	ENA|AEWC01015487|AEWC01015487.1:28072-28240	PGSC0003DMG400004078 gene_biotype	Conserved gene of unknown function [Source	28.4189	5.77312	0.845934	8.82e-12	5.19e-11	8.69253	1.33849	0.83234	0.107813	NA
Cluster_39797	PGSC0003DMT400029051	ENA|AEWC01020382|AEWC01020382.1:48137-48314	PGSC0003DMG400011178 gene_biotype	Reticulon B21 [Source	12.3979	5.7638	1.31006	1.08e-05	3.97e-05	104.844	-0.249482	0.332304	0.452795	0.909251
Cluster_14641	PGSC0003DMT400065310	ENA|AEWC01008140|AEWC01008140.1:7799-8172	PGSC0003DMG400025389 gene_biotype	Peptide transporter [Source	5.32522	5.76364	1.60954	0.000342395	0.00103103	16.3517	1.54494	0.642745	0.016232	0.175982
Cluster_79522	PGSC0003DMT400065310	ENA|AEWC01040430|AEWC01040430.1:17399-17506	PGSC0003DMG400025389 gene_biotype	Peptide transporter [Source	5.32522	5.76364	1.60954	0.000342395	0.00103103	32.4983	0.677916	0.457569	0.138458	0.61594
Cluster_8586	PGSC0003DMT400065310	ENA|AEWC01004792|AEWC01004792.1:24376-24796	PGSC0003DMG400025389 gene_biotype	Peptide transporter [Source	5.32522	5.76364	1.60954	0.000342395	0.00103103	21.3255	0.78589	0.564633	0.163964	0.658651
Cluster_86116	PGSC0003DMT400065310	ENA|AEWC01046351|AEWC01046351.1:4485-4708	PGSC0003DMG400025389 gene_biotype	Peptide transporter [Source	5.32522	5.76364	1.60954	0.000342395	0.00103103	9.32772	-0.322058	0.758579	0.671162	NA
Cluster_44795	PGSC0003DMT400021027	ENA|AEWC01022808|AEWC01022808.1:1985-2024	PGSC0003DMG400008141 gene_biotype	Calcium ATPase [Source	16.0728	5.75976	2.79386	0.0392477	0.076876	52.1028	0.230136	0.386879	0.551942	0.942021
Cluster_84538	PGSC0003DMT400021027	ENA|AEWC01044023|AEWC01044023.1:4934-5035	PGSC0003DMG400008141 gene_biotype	Calcium ATPase [Source	16.0728	5.75976	2.79386	0.0392477	0.076876	42.94	-0.0814589	0.409624	0.84237	0.987764
Cluster_2297	PGSC0003DMT400076660	ENA|AEWC01001393|AEWC01001393.1:3595-3764	PGSC0003DMG400029811 gene_biotype	Fasciclin-like arabinogalactan protein 10 [Source	267.182	5.75235	0.351175	2.64e-60	5.36e-59	57.3712	-0.184713	0.379045	0.626038	0.958837
Cluster_24106	PGSC0003DMT400076660	ENA|AEWC01013783|AEWC01013783.1:17215-17266	PGSC0003DMG400029811 gene_biotype	Fasciclin-like arabinogalactan protein 10 [Source	267.182	5.75235	0.351175	2.64e-60	5.36e-59	34.4394	-0.190838	0.492999	0.698685	0.970025
Cluster_60129	PGSC0003DMT400076660	ENA|AEWC01030624|AEWC01030624.1:31481-31795	PGSC0003DMG400029811 gene_biotype	Fasciclin-like arabinogalactan protein 10 [Source	267.182	5.75235	0.351175	2.64e-60	5.36e-59	9.24861	0.519999	0.806371	0.519016	NA
Cluster_33888	PGSC0003DMT400042527	ENA|AEWC01018066|AEWC01018066.1:15371-15503	PGSC0003DMG401016495 gene_biotype	Stem 28 kDa glycoprotein [Source	36.1887	5.74848	0.761737	4.47e-14	2.98e-13	91.863	-0.530266	0.34229	0.121341	0.578378
Cluster_59686	PGSC0003DMT400042527	ENA|AEWC01030368|AEWC01030368.1:19915-19999	PGSC0003DMG401016495 gene_biotype	Stem 28 kDa glycoprotein [Source	36.1887	5.74848	0.761737	4.47e-14	2.98e-13	22.448	-0.604387	0.524094	0.248827	0.772671
Cluster_63319	PGSC0003DMT400042527	ENA|AEWC01032067|AEWC01032067.1:2758-2960	PGSC0003DMG401016495 gene_biotype	Stem 28 kDa glycoprotein [Source	36.1887	5.74848	0.761737	4.47e-14	2.98e-13	649.58	-0.166659	0.257767	0.517923	0.9328
Cluster_86625	PGSC0003DMT400042527	ENA|AEWC01048682|AEWC01048682.1:531-615	PGSC0003DMG401016495 gene_biotype	Stem 28 kDa glycoprotein [Source	36.1887	5.74848	0.761737	4.47e-14	2.98e-13	26.107	-0.94096	0.48935	0.0544954	0.376184
Cluster_10059	PGSC0003DMT400079159	ENA|AEWC01005706|AEWC01005706.1:87139-87359	PGSC0003DMG400030810 gene_biotype	Conserved gene of unknown function [Source	28.0121	5.74781	0.847553	1.19e-11	6.95e-11	79.7757	-0.229518	0.33677	0.495538	0.926691
Cluster_10629	PGSC0003DMT400079159	ENA|AEWC01006080|AEWC01006080.1:19608-19798	PGSC0003DMG400030810 gene_biotype	Conserved gene of unknown function [Source	28.0121	5.74781	0.847553	1.19e-11	6.95e-11	23.8184	0.370069	0.51263	0.470354	0.915804
Cluster_41202	PGSC0003DMT400079159	ENA|AEWC01020820|AEWC01020820.1:12384-12491	PGSC0003DMG400030810 gene_biotype	Conserved gene of unknown function [Source	28.0121	5.74781	0.847553	1.19e-11	6.95e-11	11.2533	-0.0458976	0.685515	0.946619	NA
Cluster_14217	PGSC0003DMT400047724	ENA|AEWC01007856|AEWC01007856.1:55470-55720	PGSC0003DMG400018549 gene_biotype	Conserved gene of unknown function [Source	5.63092	5.74478	1.5978	0.00032387	0.000978364	10.527	0.177861	0.717748	0.804286	NA
Cluster_29540	PGSC0003DMT400008958	ENA|AEWC01015840|AEWC01015840.1:29161-29306	PGSC0003DMG400003491 gene_biotype	Conserved gene of unknown function [Source	8.76088	5.73853	1.31508	1.28e-05	4.64e-05	10.8509	0.477948	0.729593	0.51241	NA
Cluster_43284	PGSC0003DMT400008958	ENA|AEWC01022056|AEWC01022056.1:9556-9716	PGSC0003DMG400003491 gene_biotype	Conserved gene of unknown function [Source	8.76088	5.73853	1.31508	1.28e-05	4.64e-05	25.4017	0.437892	0.495825	0.377151	0.873538
Cluster_60982	PGSC0003DMT400034954	ENA|AEWC01030972|AEWC01030972.1:1854-2161	PGSC0003DMG400013434 gene_biotype	Non-specific lipid-transfer protein [Source	536.213	5.73065	0.192824	4.29e-194	2.83e-192	21.181	0.142156	0.53254	0.789516	0.981854
Cluster_18219	PGSC0003DMT400013505	ENA|AEWC01010210|AEWC01010210.1:1883-2356	PGSC0003DMG400005273 gene_biotype	Peroxidase [Source	14.2327	5.72838	1.16786	9.34e-07	3.8e-06	11.2572	0.344505	0.721834	0.633175	NA
Cluster_1818	PGSC0003DMT400063416	ENA|AEWC01001192|AEWC01001192.1:24621-24864	PGSC0003DMG400024668 gene_biotype	Gene of unknown function [Source	14.0301	5.72351	1.15036	6.51e-07	2.69e-06	21.0168	0.914146	0.586135	0.118851	0.573059
Cluster_49095	PGSC0003DMT400063416	ENA|AEWC01025196|AEWC01025196.1:4312-4371	PGSC0003DMG400024668 gene_biotype	Gene of unknown function [Source	14.0301	5.72351	1.15036	6.51e-07	2.69e-06	13.6122	0.0865624	0.670784	0.897321	0.993727
Cluster_52894	PGSC0003DMT400063416	ENA|AEWC01027058|AEWC01027058.1:9500-9930	PGSC0003DMG400024668 gene_biotype	Gene of unknown function [Source	14.0301	5.72351	1.15036	6.51e-07	2.69e-06	11.369	1.21863	0.734664	0.0971655	NA
Cluster_76494	PGSC0003DMT400063416	ENA|AEWC01038795|AEWC01038795.1:7489-7717	PGSC0003DMG400024668 gene_biotype	Gene of unknown function [Source	14.0301	5.72351	1.15036	6.51e-07	2.69e-06	17.4787	0.418572	0.5915	0.479166	0.919602
Cluster_17455	PGSC0003DMT400072846	ENA|AEWC01009717|AEWC01009717.1:22561-22761	PGSC0003DMG400028339 gene_biotype	Late blight resistance protein [Source	10.4243	5.71612	2.25627	0.0112948	0.025671	22.6188	0.670512	0.549778	0.222615	0.74346
Cluster_49815	PGSC0003DMT400072846	ENA|AEWC01025541|AEWC01025541.1:21137-21354	PGSC0003DMG400028339 gene_biotype	Late blight resistance protein [Source	10.4243	5.71612	2.25627	0.0112948	0.025671	92.7738	0.54116	0.329409	0.10042	0.526562
Cluster_61495	PGSC0003DMT400072846	ENA|AEWC01031264|AEWC01031264.1:6143-6592	PGSC0003DMG400028339 gene_biotype	Late blight resistance protein [Source	10.4243	5.71612	2.25627	0.0112948	0.025671	12.8289	-0.379779	0.656303	0.562816	0.944839
Cluster_69536	PGSC0003DMT400072846	ENA|AEWC01035225|AEWC01035225.1:13390-13818	PGSC0003DMG400028339 gene_biotype	Late blight resistance protein [Source	10.4243	5.71612	2.25627	0.0112948	0.025671	35.751	-0.0143044	0.443155	0.97425	0.99844
Cluster_72746	PGSC0003DMT400072846	ENA|AEWC01036993|AEWC01036993.1:1280-1682	PGSC0003DMG400028339 gene_biotype	Late blight resistance protein [Source	10.4243	5.71612	2.25627	0.0112948	0.025671	19.0901	0.395406	0.577533	0.493567	0.925937
Cluster_42774	PGSC0003DMT400029745	ENA|AEWC01021933|AEWC01021933.1:4817-5235	PGSC0003DMG400011431 gene_biotype	Anthranilate phosphoribosyltransferase [Source	103.655	5.70986	0.463527	7.22e-35	9.42e-34	34.4153	-0.213724	0.469084	0.648664	0.963381
Cluster_67043	PGSC0003DMT400029745	ENA|AEWC01033982|AEWC01033982.1:26916-27358	PGSC0003DMG400011431 gene_biotype	Anthranilate phosphoribosyltransferase [Source	103.655	5.70986	0.463527	7.22e-35	9.42e-34	20.8237	-0.00212909	0.548429	0.996902	0.999781
Cluster_75281	PGSC0003DMT400029745	ENA|AEWC01038260|AEWC01038260.1:1928-2167	PGSC0003DMG400011431 gene_biotype	Anthranilate phosphoribosyltransferase [Source	103.655	5.70986	0.463527	7.22e-35	9.42e-34	11.8525	1.1781	0.752123	0.117262	NA
Cluster_8480	PGSC0003DMT400029745	ENA|AEWC01004772|AEWC01004772.1:43112-43492	PGSC0003DMG400011431 gene_biotype	Anthranilate phosphoribosyltransferase [Source	103.655	5.70986	0.463527	7.22e-35	9.42e-34	45.369	-0.222632	0.400462	0.578253	0.948892
Cluster_86985	PGSC0003DMT400029745	ENA|AEWC01052680|AEWC01052680.1:81-391	PGSC0003DMG400011431 gene_biotype	Anthranilate phosphoribosyltransferase [Source	103.655	5.70986	0.463527	7.22e-35	9.42e-34	83.7544	-0.475797	0.337677	0.158826	0.650842
Cluster_80998	PGSC0003DMT400036824	ENA|AEWC01041462|AEWC01041462.1:6805-6855	PGSC0003DMG403014197 gene_biotype	Serine/threonine-protein kinase PBS1 [Source	10.3953	5.69358	2.08923	0.0064262	0.0153765	23.274	1.00044	0.527424	0.0578493	0.389404
Cluster_16313	PGSC0003DMT400074509	ENA|AEWC01009197|AEWC01009197.1:32205-32498	PGSC0003DMG400028959 gene_biotype	Multicopper oxidase [Source	6.7536	5.69255	1.53712	0.000212749	0.000660036	60.3108	0.10395	0.366599	0.776753	0.98085
Cluster_76610	PGSC0003DMT400056995	ENA|AEWC01038935|AEWC01038935.1:10258-10679	PGSC0003DMG400022156 gene_biotype	Kinesin heavy chain [Source	12.3697	5.69186	1.22345	3.28e-06	1.27e-05	21.4912	-1.1396	0.532466	0.0323366	0.27645
Cluster_33768	PGSC0003DMT400069957	ENA|AEWC01018025|AEWC01018025.1:12496-12732	PGSC0003DMG400027203 gene_biotype	Pseudouridine synthase [Source	14.123	5.68699	1.45122	8.9e-05	0.000291746	37.528	-0.275012	0.424948	0.517524	0.932773
Cluster_50006	PGSC0003DMT400069957	ENA|AEWC01025649|AEWC01025649.1:839-2517	PGSC0003DMG400027203 gene_biotype	Pseudouridine synthase [Source	14.123	5.68699	1.45122	8.9e-05	0.000291746	1061.98	-1.0434	0.238342	1.2e-05	0.000726358
Cluster_63934	PGSC0003DMT400014747	ENA|AEWC01032333|AEWC01032333.1:1846-2236	PGSC0003DMG400005748 gene_biotype	Protein P21 [Source	53.894	5.67854	0.630082	2.02e-19	1.68e-18	13.928	1.17516	0.655919	0.0731919	0.445354
Cluster_33659	PGSC0003DMT400030588	ENA|AEWC01018009|AEWC01018009.1:5392-5816	PGSC0003DMG400011713 gene_biotype	Conserved gene of unknown function [Source	8.93974	5.67718	1.92339	0.00316076	0.00807618	17.5566	-0.113637	0.583504	0.845589	0.987938
Cluster_63729	PGSC0003DMT400030588	ENA|AEWC01032213|AEWC01032213.1:20541-21097	PGSC0003DMG400011713 gene_biotype	Conserved gene of unknown function [Source	8.93974	5.67718	1.92339	0.00316076	0.00807618	10.251	0.334334	0.740106	0.651458	NA
Cluster_10067	PGSC0003DMT400056394	ENA|AEWC01005706|AEWC01005706.1:115026-115634	PGSC0003DMG400021912 gene_biotype	FH protein NFH2 [Source	31.945	5.67577	0.998677	1.32e-08	6.33e-08	43.399	-0.148301	0.404241	0.713721	0.972462
Cluster_12616	PGSC0003DMT400012589	ENA|AEWC01007095|AEWC01007095.1:30942-31399	PGSC0003DMG400004921 gene_biotype	ANT [Source	13.5682	5.67096	1.16177	1.05e-06	4.27e-06	17.4309	-0.259629	0.577477	0.653005	0.963527
Cluster_3818	PGSC0003DMT400036349	ENA|AEWC01002207|AEWC01002207.1:13593-13855	PGSC0003DMG400013984 gene_biotype	TMV induced protein 1-2 [Source	5.1442	5.67092	1.62933	0.000500437	0.00147052	11.0307	0.0117292	0.736431	0.987293	NA
Cluster_64949	PGSC0003DMT400000591	ENA|AEWC01032824|AEWC01032824.1:8044-8288	PGSC0003DMG400000205 gene_biotype	Lanatoside 15'-O-acetylesterase [Source	136.645	5.67004	0.440855	7.42e-38	1.04e-36	10.6873	0.231403	0.719363	0.747696	NA
Cluster_79637	PGSC0003DMT400000591	ENA|AEWC01040487|AEWC01040487.1:11313-12124	PGSC0003DMG400000205 gene_biotype	Lanatoside 15'-O-acetylesterase [Source	136.645	5.67004	0.440855	7.42e-38	1.04e-36	16.9717	0.140004	0.591884	0.813014	0.985089
Cluster_18812	PGSC0003DMT400018425	ENA|AEWC01010775|AEWC01010775.1:12231-12587	PGSC0003DMG400007150 gene_biotype	UPA15 [Source	25.3333	5.66986	0.885916	1.55e-10	8.5e-10	16.4471	-0.12471	0.590118	0.832629	0.986923
Cluster_47725	PGSC0003DMT400018425	ENA|AEWC01024494|AEWC01024494.1:34114-34332	PGSC0003DMG400007150 gene_biotype	UPA15 [Source	25.3333	5.66986	0.885916	1.55e-10	8.5e-10	13.0041	0.500205	0.676933	0.459951	0.911765
Cluster_54449	PGSC0003DMT400001813	ENA|AEWC01028143|AEWC01028143.1:21607-21796	PGSC0003DMG400000678 gene_biotype	Metallocarboxypeptidase inhibitor [Source	69504.1	5.65634	0.0729455	0	0	256.55	-0.385911	0.264691	0.144849	0.626803
Cluster_65525	PGSC0003DMT400001813	ENA|AEWC01033201|AEWC01033201.1:29093-29477	PGSC0003DMG400000678 gene_biotype	Metallocarboxypeptidase inhibitor [Source	69504.1	5.65634	0.0729455	0	0	22.2571	-0.195801	0.514523	0.703539	0.970744
Cluster_19167	PGSC0003DMT400066744	ENA|AEWC01010844|AEWC01010844.1:676-948	PGSC0003DMG400025939 gene_biotype	Serine-threonine protein kinase, plant-type [Source	7.97497	5.63459	1.33832	2.55e-05	8.95e-05	13.1881	0.208703	0.675983	0.757519	0.9787
Cluster_22164	PGSC0003DMT400066744	ENA|AEWC01012462|AEWC01012462.1:50236-50648	PGSC0003DMG400025939 gene_biotype	Serine-threonine protein kinase, plant-type [Source	7.97497	5.63459	1.33832	2.55e-05	8.95e-05	12.0181	-0.123071	0.684364	0.857284	NA
Cluster_22180	PGSC0003DMT400066744	ENA|AEWC01012467|AEWC01012467.1:12203-12290	PGSC0003DMG400025939 gene_biotype	Serine-threonine protein kinase, plant-type [Source	7.97497	5.63459	1.33832	2.55e-05	8.95e-05	18.5289	-0.361379	0.592207	0.541714	0.938869
Cluster_39179	PGSC0003DMT400066744	ENA|AEWC01020201|AEWC01020201.1:21090-21419	PGSC0003DMG400025939 gene_biotype	Serine-threonine protein kinase, plant-type [Source	7.97497	5.63459	1.33832	2.55e-05	8.95e-05	11.792	1.06808	0.751036	0.154984	NA
Cluster_45736	PGSC0003DMT400066744	ENA|AEWC01023371|AEWC01023371.1:4289-4389	PGSC0003DMG400025939 gene_biotype	Serine-threonine protein kinase, plant-type [Source	7.97497	5.63459	1.33832	2.55e-05	8.95e-05	20.1704	1.05479	0.59621	0.0768689	0.456779
Cluster_46752	PGSC0003DMT400066744	ENA|AEWC01024049|AEWC01024049.1:4810-5087	PGSC0003DMG400025939 gene_biotype	Serine-threonine protein kinase, plant-type [Source	7.97497	5.63459	1.33832	2.55e-05	8.95e-05	20.1162	0.969845	0.57178	0.0898511	0.496666
Cluster_48730	PGSC0003DMT400066744	ENA|AEWC01025081|AEWC01025081.1:33988-34538	PGSC0003DMG400025939 gene_biotype	Serine-threonine protein kinase, plant-type [Source	7.97497	5.63459	1.33832	2.55e-05	8.95e-05	12.6996	0.908052	0.677348	0.180051	0.682055
Cluster_62704	PGSC0003DMT400066744	ENA|AEWC01031785|AEWC01031785.1:9900-10249	PGSC0003DMG400025939 gene_biotype	Serine-threonine protein kinase, plant-type [Source	7.97497	5.63459	1.33832	2.55e-05	8.95e-05	20.8938	-0.0161513	0.534883	0.975911	0.99852
Cluster_86099	PGSC0003DMT400066744	ENA|AEWC01046318|AEWC01046318.1:1025-1494	PGSC0003DMG400025939 gene_biotype	Serine-threonine protein kinase, plant-type [Source	7.97497	5.63459	1.33832	2.55e-05	8.95e-05	71.8604	1.21558	0.397111	0.00220552	0.0436876
Cluster_57081	PGSC0003DMT400002104	ENA|AEWC01029288|AEWC01029288.1:19420-19995	PGSC0003DMG400000803 gene_biotype	Cytochrome B561 family protein [Source	90.6083	5.63221	0.493933	4.05e-30	4.72e-29	17.3408	-0.321466	0.590512	0.586176	0.950654
Cluster_53288	PGSC0003DMT400023880	ENA|AEWC01027250|AEWC01027250.1:5939-6106	PGSC0003DMG400009234 gene_biotype	C2H2L domain class transcription factor [Source	7.36801	5.62957	2.05594	0.00617765	0.0148449	38.4064	0.690243	0.477716	0.148491	0.63294
Cluster_63227	PGSC0003DMT400023880	ENA|AEWC01032021|AEWC01032021.1:11950-12214	PGSC0003DMG400009234 gene_biotype	C2H2L domain class transcription factor [Source	7.36801	5.62957	2.05594	0.00617765	0.0148449	23.7212	-0.142668	0.511916	0.780479	0.981187
Cluster_84760	PGSC0003DMT400023880	ENA|AEWC01044278|AEWC01044278.1:29991-30231	PGSC0003DMG400009234 gene_biotype	C2H2L domain class transcription factor [Source	7.36801	5.62957	2.05594	0.00617765	0.0148449	38.4789	-1.14976	0.436039	0.00836831	0.113878
Cluster_18255	PGSC0003DMT400067512	ENA|AEWC01010226|AEWC01010226.1:56793-57109	PGSC0003DMG400026251 gene_biotype	Kinase [Source	7.99895	5.61382	1.97894	0.00455703	0.0112542	11.4106	-0.0871255	0.697945	0.900657	NA
Cluster_48122	PGSC0003DMT400067512	ENA|AEWC01024721|AEWC01024721.1:38902-39183	PGSC0003DMG400026251 gene_biotype	Kinase [Source	7.99895	5.61382	1.97894	0.00455703	0.0112542	17.9825	0.403617	0.565268	0.47521	0.91754
Cluster_82729	PGSC0003DMT400067512	ENA|AEWC01042521|AEWC01042521.1:7301-7564	PGSC0003DMG400026251 gene_biotype	Kinase [Source	7.99895	5.61382	1.97894	0.00455703	0.0112542	16.2906	-0.42864	0.59259	0.469475	0.915352
Cluster_86359	PGSC0003DMT400067512	ENA|AEWC01047146|AEWC01047146.1:663-820	PGSC0003DMG400026251 gene_biotype	Kinase [Source	7.99895	5.61382	1.97894	0.00455703	0.0112542	9.41535	-0.758438	0.766509	0.322433	NA
Cluster_18183	PGSC0003DMT400055428	ENA|AEWC01010196|AEWC01010196.1:12600-13784	PGSC0003DMG400021519 gene_biotype	Cyclin A [Source	7.95939	5.61094	1.32634	2.33e-05	8.23e-05	17.9189	0.520097	0.584354	0.373446	0.871553
Cluster_24295	PGSC0003DMT400055428	ENA|AEWC01013860|AEWC01013860.1:4864-5084	PGSC0003DMG400021519 gene_biotype	Cyclin A [Source	7.95939	5.61094	1.32634	2.33e-05	8.23e-05	9.67157	-1.23392	0.785152	0.116052	NA
Cluster_24710	PGSC0003DMT400055428	ENA|AEWC01014032|AEWC01014032.1:2970-3273	PGSC0003DMG400021519 gene_biotype	Cyclin A [Source	7.95939	5.61094	1.32634	2.33e-05	8.23e-05	26.1497	-0.415	0.484932	0.392115	0.881016
Cluster_32943	PGSC0003DMT400055428	ENA|AEWC01017684|AEWC01017684.1:6107-6329	PGSC0003DMG400021519 gene_biotype	Cyclin A [Source	7.95939	5.61094	1.32634	2.33e-05	8.23e-05	19.9764	0.749175	0.619535	0.226565	0.748492
Cluster_42789	PGSC0003DMT400055428	ENA|AEWC01021935|AEWC01021935.1:28416-28650	PGSC0003DMG400021519 gene_biotype	Cyclin A [Source	7.95939	5.61094	1.32634	2.33e-05	8.23e-05	10.9454	-0.677757	0.711175	0.340585	NA
Cluster_57709	PGSC0003DMT400055428	ENA|AEWC01029519|AEWC01029519.1:18012-18269	PGSC0003DMG400021519 gene_biotype	Cyclin A [Source	7.95939	5.61094	1.32634	2.33e-05	8.23e-05	48.8896	-0.235041	0.396723	0.553545	0.942648
Cluster_59472	PGSC0003DMT400055428	ENA|AEWC01030285|AEWC01030285.1:36360-36521	PGSC0003DMG400021519 gene_biotype	Cyclin A [Source	7.95939	5.61094	1.32634	2.33e-05	8.23e-05	11.1236	-1.63713	0.793603	0.0391217	NA
Cluster_62118	PGSC0003DMT400055428	ENA|AEWC01031503|AEWC01031503.1:3840-4288	PGSC0003DMG400021519 gene_biotype	Cyclin A [Source	7.95939	5.61094	1.32634	2.33e-05	8.23e-05	9.42698	0.567398	0.762622	0.45687	NA
Cluster_84824	PGSC0003DMT400055428	ENA|AEWC01044367|AEWC01044367.1:2262-2509	PGSC0003DMG400021519 gene_biotype	Cyclin A [Source	7.95939	5.61094	1.32634	2.33e-05	8.23e-05	21.8103	-0.437774	0.52739	0.406495	0.887472
Cluster_85618	PGSC0003DMT400055428	ENA|AEWC01045423|AEWC01045423.1:3490-3982	PGSC0003DMG400021519 gene_biotype	Cyclin A [Source	7.95939	5.61094	1.32634	2.33e-05	8.23e-05	28.0325	-0.229198	0.473121	0.628075	0.959715
Cluster_11705	PGSC0003DMT400034193	ENA|AEWC01006742|AEWC01006742.1:11316-11651	PGSC0003DMG400013144 gene_biotype	Conserved gene of unknown function [Source	17.6539	5.57684	1.07957	2.39e-07	1.03e-06	16.2727	-1.37317	0.615389	0.0256559	0.238223
Cluster_18308	PGSC0003DMT400017673	ENA|AEWC01010275|AEWC01010275.1:12421-12500	PGSC0003DMG400006857 gene_biotype	Metal ion transporter [Source	9.89309	5.5623	2.3026	0.0157068	0.0344855	20.7099	0.210049	0.549912	0.702484	0.970693
Cluster_60594	PGSC0003DMT400017673	ENA|AEWC01030887|AEWC01030887.1:39022-39306	PGSC0003DMG400006857 gene_biotype	Metal ion transporter [Source	9.89309	5.5623	2.3026	0.0157068	0.0344855	40.8668	-0.631842	0.412192	0.125305	0.587867
Cluster_70870	PGSC0003DMT400017673	ENA|AEWC01035976|AEWC01035976.1:5193-5707	PGSC0003DMG400006857 gene_biotype	Metal ion transporter [Source	9.89309	5.5623	2.3026	0.0157068	0.0344855	10.886	-0.283841	0.701161	0.685613	NA
Cluster_18499	PGSC0003DMT400020102	ENA|AEWC01010497|AEWC01010497.1:10894-11113	PGSC0003DMG400007788 gene_biotype	WRKY transcription factor [Source	4.65114	5.53758	1.68174	0.000992074	0.00277759	35.9596	0.436247	0.478074	0.361501	0.864759
Cluster_8324	PGSC0003DMT400020102	ENA|AEWC01004744|AEWC01004744.1:21928-22106	PGSC0003DMG400007788 gene_biotype	WRKY transcription factor [Source	4.65114	5.53758	1.68174	0.000992074	0.00277759	16.3654	0.303571	0.622851	0.625982	0.958822
Cluster_26718	PGSC0003DMT400012217	ENA|AEWC01014899|AEWC01014899.1:26496-27249	PGSC0003DMG400004790 gene_biotype	Invertase [Source	4.67219	5.5375	1.67813	0.000967545	0.00271551	17.3351	0.743971	0.588476	0.206147	0.721133
Cluster_26977	PGSC0003DMT400012217	ENA|AEWC01014952|AEWC01014952.1:25870-26294	PGSC0003DMG400004790 gene_biotype	Invertase [Source	4.67219	5.5375	1.67813	0.000967545	0.00271551	42.284	-0.0298582	0.414286	0.942545	0.996999
Cluster_43141	PGSC0003DMT400012217	ENA|AEWC01022034|AEWC01022034.1:36744-36906	PGSC0003DMG400004790 gene_biotype	Invertase [Source	4.67219	5.5375	1.67813	0.000967545	0.00271551	10.0194	-0.0330825	0.752819	0.964948	NA
Cluster_8183	PGSC0003DMT400012217	ENA|AEWC01004720|AEWC01004720.1:4791-5229	PGSC0003DMG400004790 gene_biotype	Invertase [Source	4.67219	5.5375	1.67813	0.000967545	0.00271551	15.2939	-0.203855	0.615807	0.740617	0.977079
Cluster_23675	PGSC0003DMT400023104	ENA|AEWC01013518|AEWC01013518.1:39134-39906	PGSC0003DMG400008947 gene_biotype	Desacetoxyvindoline 4-hydroxylase [Source	7.8196	5.52022	1.34747	4.19e-05	0.000143174	30.7483	0.216433	0.485467	0.655725	0.96403
Cluster_33236	PGSC0003DMT400061974	ENA|AEWC01017875|AEWC01017875.1:20332-20479	PGSC0003DMG400024120 gene_biotype	Peptide transporter [Source	34.0629	5.51737	0.768645	7.07e-13	4.42e-12	124.454	-0.0854449	0.305519	0.77973	0.981087
Cluster_48148	PGSC0003DMT400061974	ENA|AEWC01024738|AEWC01024738.1:2155-2689	PGSC0003DMG400024120 gene_biotype	Peptide transporter [Source	34.0629	5.51737	0.768645	7.07e-13	4.42e-12	12.848	0.125461	0.657987	0.84878	0.988063
Cluster_79833	PGSC0003DMT400061974	ENA|AEWC01040593|AEWC01040593.1:12139-12451	PGSC0003DMG400024120 gene_biotype	Peptide transporter [Source	34.0629	5.51737	0.768645	7.07e-13	4.42e-12	35.6917	-0.463442	0.436778	0.288668	0.810903
Cluster_2678	PGSC0003DMT400006162	ENA|AEWC01001748|AEWC01001748.1:11103-11620	PGSC0003DMG400002396 gene_biotype	Glycosyltransferase, CAZy family GT2 [Source	78.3854	5.51141	1.78546	0.00202301	0.00536357	9.56875	-0.468948	0.755224	0.53464	NA
Cluster_34932	PGSC0003DMT400006162	ENA|AEWC01018307|AEWC01018307.1:28060-28144	PGSC0003DMG400002396 gene_biotype	Glycosyltransferase, CAZy family GT2 [Source	78.3854	5.51141	1.78546	0.00202301	0.00536357	16.6158	0.708244	0.612705	0.24771	0.771784
Cluster_45339	PGSC0003DMT400006162	ENA|AEWC01023158|AEWC01023158.1:22112-22252	PGSC0003DMG400002396 gene_biotype	Glycosyltransferase, CAZy family GT2 [Source	78.3854	5.51141	1.78546	0.00202301	0.00536357	33.13	0.240022	0.447867	0.592012	0.952428
Cluster_57723	PGSC0003DMT400006162	ENA|AEWC01029520|AEWC01029520.1:35144-35229	PGSC0003DMG400002396 gene_biotype	Glycosyltransferase, CAZy family GT2 [Source	78.3854	5.51141	1.78546	0.00202301	0.00536357	10.3361	0.410732	0.830758	0.621019	NA
Cluster_6060	PGSC0003DMT400006162	ENA|AEWC01003534|AEWC01003534.1:9608-9678	PGSC0003DMG400002396 gene_biotype	Glycosyltransferase, CAZy family GT2 [Source	78.3854	5.51141	1.78546	0.00202301	0.00536357	42.09	0.0267621	0.426966	0.950022	0.997445
Cluster_13035	PGSC0003DMT400047130	ENA|AEWC01007281|AEWC01007281.1:4077-4285	PGSC0003DMG400018287 gene_biotype	Pentatricopeptide repeat-containing protein [Source	7.53219	5.50721	2.00068	0.00591116	0.014279	11.6518	0.315291	0.701508	0.653108	NA
Cluster_62109	PGSC0003DMT400047130	ENA|AEWC01031498|AEWC01031498.1:405-820	PGSC0003DMG400018287 gene_biotype	Pentatricopeptide repeat-containing protein [Source	7.53219	5.50721	2.00068	0.00591116	0.014279	10.0512	0.140202	0.726801	0.847035	NA
Cluster_63916	PGSC0003DMT400047130	ENA|AEWC01032321|AEWC01032321.1:10665-10972	PGSC0003DMG400018287 gene_biotype	Pentatricopeptide repeat-containing protein [Source	7.53219	5.50721	2.00068	0.00591116	0.014279	22.8756	0.689182	0.521406	0.186242	0.691436
Cluster_63917	PGSC0003DMT400047130	ENA|AEWC01032321|AEWC01032321.1:14838-15406	PGSC0003DMG400018287 gene_biotype	Pentatricopeptide repeat-containing protein [Source	7.53219	5.50721	2.00068	0.00591116	0.014279	13.7486	0.395446	0.643706	0.538999	0.938498
Cluster_73351	PGSC0003DMT400047130	ENA|AEWC01037250|AEWC01037250.1:3268-3975	PGSC0003DMG400018287 gene_biotype	Pentatricopeptide repeat-containing protein [Source	7.53219	5.50721	2.00068	0.00591116	0.014279	19.3936	0.450352	0.552385	0.414909	0.891749
Cluster_57320	PGSC0003DMT400054383	ENA|AEWC01029406|AEWC01029406.1:26940-27370	PGSC0003DMG400021106 gene_biotype	Patellin-4 [Source	73.2744	5.48863	0.572826	9.55e-22	8.69e-21	64.5985	-0.502183	0.354735	0.156877	0.647366
Cluster_85542	PGSC0003DMT400013520	ENA|AEWC01045336|AEWC01045336.1:10851-10923	PGSC0003DMG400005279 gene_biotype	Peroxidase [Source	10.1789	5.46897	1.24901	1.19e-05	4.35e-05	17.9469	-0.319511	0.570307	0.575313	0.948004
Cluster_22560	PGSC0003DMT400077667	ENA|AEWC01012772|AEWC01012772.1:5464-5863	PGSC0003DMG400030219 gene_biotype	Chlorophyll b reductase [Source	6.40126	5.46837	2.13773	0.0105266	0.0240901	11.9574	0.234288	0.671481	0.727154	NA
Cluster_82836	PGSC0003DMT400077667	ENA|AEWC01042570|AEWC01042570.1:8556-8851	PGSC0003DMG400030219 gene_biotype	Chlorophyll b reductase [Source	6.40126	5.46837	2.13773	0.0105266	0.0240901	11.2801	-1.37202	0.755696	0.0694362	NA
Cluster_17634	PGSC0003DMT400074510	ENA|AEWC01009841|AEWC01009841.1:3888-4197	PGSC0003DMG400028959 gene_biotype	Multicopper oxidase [Source	52.267	5.46695	0.57771	2.99e-21	2.66e-20	22.102	-0.699084	0.521379	0.179973	0.681912
Cluster_40615	PGSC0003DMT400050176	ENA|AEWC01020642|AEWC01020642.1:27637-28453	PGSC0003DMG400019480 gene_biotype	RNA binding protein [Source	18.9336	5.46549	1.49099	0.000246693	0.000758019	48.9653	0.0306558	0.395825	0.938267	0.996419
Cluster_21470	PGSC0003DMT400078158	ENA|AEWC01012250|AEWC01012250.1:22355-22948	PGSC0003DMG400030403 gene_biotype	Conserved gene of unknown function [Source	7.04087	5.45784	1.36844	6.65e-05	0.000222006	15.5059	0.100226	0.70366	0.886736	0.992994
Cluster_21685	PGSC0003DMT400053882	ENA|AEWC01012369|AEWC01012369.1:41128-41184	PGSC0003DMG402020908 gene_biotype	Plasma intrinsic protein 2,1 [Source	7.61378	5.45529	1.32187	3.68e-05	0.000126527	12.8801	-1.34173	0.676399	0.0472969	0.347714
Cluster_42699	PGSC0003DMT400053882	ENA|AEWC01021916|AEWC01021916.1:14432-14640	PGSC0003DMG402020908 gene_biotype	Plasma intrinsic protein 2,1 [Source	7.61378	5.45529	1.32187	3.68e-05	0.000126527	11.8763	-0.364176	0.703791	0.604843	NA
Cluster_61415	PGSC0003DMT400053882	ENA|AEWC01031217|AEWC01031217.1:87060-87245	PGSC0003DMG402020908 gene_biotype	Plasma intrinsic protein 2,1 [Source	7.61378	5.45529	1.32187	3.68e-05	0.000126527	33.1444	-0.88402	0.446139	0.0475363	0.34845
Cluster_70656	PGSC0003DMT400053882	ENA|AEWC01035838|AEWC01035838.1:18223-18426	PGSC0003DMG402020908 gene_biotype	Plasma intrinsic protein 2,1 [Source	7.61378	5.45529	1.32187	3.68e-05	0.000126527	9.61934	-0.337524	0.820943	0.680969	NA
Cluster_1645	PGSC0003DMT400022900	ENA|AEWC01001173|AEWC01001173.1:30450-30721	PGSC0003DMG400008876 gene_biotype	Nucleic acid-binding, OB-fold [Source	9.80008	5.45423	1.31434	3.33e-05	0.00011506	46.5418	-0.253406	0.396071	0.522302	0.934251
Cluster_41741	PGSC0003DMT400022900	ENA|AEWC01021249|AEWC01021249.1:22537-22701	PGSC0003DMG400008876 gene_biotype	Nucleic acid-binding, OB-fold [Source	9.80008	5.45423	1.31434	3.33e-05	0.00011506	22.158	0.120009	0.527245	0.819945	0.985319
Cluster_49078	PGSC0003DMT400022900	ENA|AEWC01025192|AEWC01025192.1:35236-35563	PGSC0003DMG400008876 gene_biotype	Nucleic acid-binding, OB-fold [Source	9.80008	5.45423	1.31434	3.33e-05	0.00011506	49.1841	-0.122712	0.394003	0.755459	0.978591
Cluster_84646	PGSC0003DMT400022900	ENA|AEWC01044161|AEWC01044161.1:1830-2707	PGSC0003DMG400008876 gene_biotype	Nucleic acid-binding, OB-fold [Source	9.80008	5.45423	1.31434	3.33e-05	0.00011506	21.296	-0.351582	0.54562	0.519334	0.932961
Cluster_54761	PGSC0003DMT400029484	ENA|AEWC01028254|AEWC01028254.1:24409-24889	PGSC0003DMG400011337 gene_biotype	Nucleotide binding protein [Source	31.7199	5.45187	0.831331	5.45e-11	3.07e-10	12.6216	0.402767	0.663366	0.543747	0.939144
Cluster_82973	PGSC0003DMT400062403	ENA|AEWC01042652|AEWC01042652.1:5098-5173	PGSC0003DMG400024285 gene_biotype	Peroxidase 44 [Source	4.66682	5.45126	1.68953	0.00125317	0.00345395	11.0299	-0.592168	0.718433	0.409798	NA
Cluster_29541	PGSC0003DMT400051968	ENA|AEWC01015842|AEWC01015842.1:1815-1891	PGSC0003DMG400020170 gene_biotype	Cytochrome P450 [Source	4.26957	5.44265	1.72758	0.00163018	0.00440115	27.6784	-0.0528599	0.488179	0.913774	0.995092
Cluster_69686	PGSC0003DMT400067577	ENA|AEWC01035288|AEWC01035288.1:33820-34745	PGSC0003DMG400026274 gene_biotype	Phytocyanin-like arabinogalactan-protein [Source	10.1207	5.44181	1.33047	4.31e-05	0.000147125	32.4572	1.12432	0.491846	0.0222592	0.217173
Cluster_82823	PGSC0003DMT400067577	ENA|AEWC01042561|AEWC01042561.1:5386-5723	PGSC0003DMG400026274 gene_biotype	Phytocyanin-like arabinogalactan-protein [Source	10.1207	5.44181	1.33047	4.31e-05	0.000147125	24.3372	0.321116	0.508284	0.52754	0.935342
Cluster_85809	PGSC0003DMT400067577	ENA|AEWC01045747|AEWC01045747.1:656-1097	PGSC0003DMG400026274 gene_biotype	Phytocyanin-like arabinogalactan-protein [Source	10.1207	5.44181	1.33047	4.31e-05	0.000147125	9.87671	-0.166483	0.731837	0.820046	NA
Cluster_45968	PGSC0003DMT400021521	ENA|AEWC01023528|AEWC01023528.1:26034-26240	PGSC0003DMG400008348 gene_biotype	Gene of unknown function [Source	4.40467	5.43996	1.71138	0.00147933	0.00403304	9.26904	-0.0574828	0.748036	0.938747	NA
Cluster_40464	PGSC0003DMT400060046	ENA|AEWC01020578|AEWC01020578.1:2345-2834	PGSC0003DMG400023361 gene_biotype	Methylenetetrahydrofolate reductase [Source	4.65519	5.43067	1.69072	0.00131797	0.00361719	34.8858	0.322833	0.440716	0.463851	0.913497
Cluster_17142	PGSC0003DMT400012667	ENA|AEWC01009567|AEWC01009567.1:28674-28951	PGSC0003DMG400004943 gene_biotype	Transferase, transferring glycosyl groups [Source	17.6506	5.42271	1.14041	1.98e-06	7.82e-06	24.0933	0.633904	0.507367	0.211519	0.728234
Cluster_32317	PGSC0003DMT400012667	ENA|AEWC01017164|AEWC01017164.1:1-134	PGSC0003DMG400004943 gene_biotype	Transferase, transferring glycosyl groups [Source	17.6506	5.42271	1.14041	1.98e-06	7.82e-06	26.8002	0.283955	0.486833	0.559711	0.94431
Cluster_62769	PGSC0003DMT400012667	ENA|AEWC01031819|AEWC01031819.1:9494-9656	PGSC0003DMG400004943 gene_biotype	Transferase, transferring glycosyl groups [Source	17.6506	5.42271	1.14041	1.98e-06	7.82e-06	174.791	0.104753	0.284898	0.713107	0.972416
Cluster_64432	PGSC0003DMT400012667	ENA|AEWC01032546|AEWC01032546.1:52684-53009	PGSC0003DMG400004943 gene_biotype	Transferase, transferring glycosyl groups [Source	17.6506	5.42271	1.14041	1.98e-06	7.82e-06	28.5664	0.304338	0.508494	0.549501	0.941104
Cluster_29212	PGSC0003DMT400048038	ENA|AEWC01015701|AEWC01015701.1:15451-15723	PGSC0003DMG400018666 gene_biotype	Sugar transporter [Source	7.08676	5.42193	1.36748	7.34e-05	0.000243418	14.5519	0.449281	0.635631	0.479674	0.919945
Cluster_40990	PGSC0003DMT400048038	ENA|AEWC01020751|AEWC01020751.1:10263-10985	PGSC0003DMG400018666 gene_biotype	Sugar transporter [Source	7.08676	5.42193	1.36748	7.34e-05	0.000243418	17.9147	-0.866655	0.575665	0.132199	0.602885
Cluster_43255	PGSC0003DMT400048038	ENA|AEWC01022046|AEWC01022046.1:4399-4755	PGSC0003DMG400018666 gene_biotype	Sugar transporter [Source	7.08676	5.42193	1.36748	7.34e-05	0.000243418	16.4797	-0.170618	0.591645	0.773057	0.979825
Cluster_47234	PGSC0003DMT400048038	ENA|AEWC01024195|AEWC01024195.1:49660-49824	PGSC0003DMG400018666 gene_biotype	Sugar transporter [Source	7.08676	5.42193	1.36748	7.34e-05	0.000243418	102.474	-0.0442001	0.325316	0.891925	0.993517
Cluster_60928	PGSC0003DMT400048038	ENA|AEWC01030962|AEWC01030962.1:15021-15807	PGSC0003DMG400018666 gene_biotype	Sugar transporter [Source	7.08676	5.42193	1.36748	7.34e-05	0.000243418	212.985	-0.535001	0.271753	0.0489869	0.354203
Cluster_82153	PGSC0003DMT400048038	ENA|AEWC01042186|AEWC01042186.1:5509-5984	PGSC0003DMG400018666 gene_biotype	Sugar transporter [Source	7.08676	5.42193	1.36748	7.34e-05	0.000243418	15.4331	0.313384	0.624777	0.615954	0.957099
Cluster_73121	PGSC0003DMT400018079	ENA|AEWC01037188|AEWC01037188.1:62843-63072	PGSC0003DMG400007025 gene_biotype	AP2/ERF domain-containing transcription factor [Source	6.87744	5.42136	1.37752	8.3e-05	0.000273247	11.4603	0.266319	0.711733	0.708268	NA
Cluster_14146	PGSC0003DMT400064270	ENA|AEWC01007832|AEWC01007832.1:30485-31047	PGSC0003DMG400024967 gene_biotype	Peroxidase [Source	173.896	5.42018	0.377888	1.17e-46	1.96e-45	11.6763	0.264865	0.701716	0.705837	NA
Cluster_17710	PGSC0003DMT400064270	ENA|AEWC01009925|AEWC01009925.1:49102-49178	PGSC0003DMG400024967 gene_biotype	Peroxidase [Source	173.896	5.42018	0.377888	1.17e-46	1.96e-45	16.6982	0.267469	0.628391	0.670369	0.966468
Cluster_46802	PGSC0003DMT400074028	ENA|AEWC01024056|AEWC01024056.1:2748-2898	PGSC0003DMG400028773 gene_biotype	Conserved gene of unknown function [Source	1653.63	5.41729	0.130922	0	0	11.8062	-0.341226	0.694409	0.62315	NA
Cluster_55021	PGSC0003DMT400073004	ENA|AEWC01028370|AEWC01028370.1:4357-4542	PGSC0003DMG400028394 gene_biotype	Ribulose-1,5 bisphosphate carboxylase/oxygenase large subunit N-methyltransferase, chloroplastic [Source	9.65137	5.41572	1.46098	0.000209796	0.000651654	13.9488	-0.315707	0.628587	0.615492	0.957024
Cluster_11288	PGSC0003DMT400051984	ENA|AEWC01006674|AEWC01006674.1:70226-70567	PGSC0003DMG401020176 gene_biotype	Conserved gene of unknown function [Source	47.0931	5.41473	0.805478	1.79e-11	1.03e-10	11.1199	0.306714	0.705231	0.663625	NA
Cluster_25674	PGSC0003DMT400051984	ENA|AEWC01014484|AEWC01014484.1:11327-11353	PGSC0003DMG401020176 gene_biotype	Conserved gene of unknown function [Source	47.0931	5.41473	0.805478	1.79e-11	1.03e-10	34.0332	-0.514141	0.483782	0.287894	0.809946
Cluster_3223	PGSC0003DMT400051984	ENA|AEWC01002095|AEWC01002095.1:74049-74478	PGSC0003DMG401020176 gene_biotype	Conserved gene of unknown function [Source	47.0931	5.41473	0.805478	1.79e-11	1.03e-10	15.3121	-0.419981	0.640142	0.511776	0.930997
Cluster_20633	PGSC0003DMT400032789	ENA|AEWC01011879|AEWC01011879.1:496-747	PGSC0003DMG400012589 gene_biotype	Cationic peroxidase [Source	9.89049	5.40639	1.27307	2.17e-05	7.67e-05	13.0919	0.557388	0.676136	0.409728	0.888586
Cluster_78893	PGSC0003DMT400032789	ENA|AEWC01040125|AEWC01040125.1:19446-19643	PGSC0003DMG400012589 gene_biotype	Cationic peroxidase [Source	9.89049	5.40639	1.27307	2.17e-05	7.67e-05	11.2117	-0.15905	0.698878	0.819973	NA
Cluster_64075	PGSC0003DMT400038561	ENA|AEWC01032373|AEWC01032373.1:117764-117831	PGSC0003DMG400014895 gene_biotype	ISWI chromatin remodeling complex ATPase ISW1 [Source	32.8128	5.40513	0.724754	8.79e-14	5.78e-13	11.1619	-1.07908	0.705806	0.126298	NA
Cluster_69389	PGSC0003DMT400038561	ENA|AEWC01035068|AEWC01035068.1:38626-38972	PGSC0003DMG400014895 gene_biotype	ISWI chromatin remodeling complex ATPase ISW1 [Source	32.8128	5.40513	0.724754	8.79e-14	5.78e-13	33.2527	0.192094	0.459531	0.675931	0.967436
Cluster_45460	PGSC0003DMT400063308	ENA|AEWC01023284|AEWC01023284.1:26136-26345	PGSC0003DMG400024622 gene_biotype	Flavonol 4'-sulfotransferase [Source	4.14646	5.40399	1.74255	0.00192741	0.00513065	13.7519	-0.172302	0.656407	0.792942	0.982167
Cluster_86841	PGSC0003DMT400020834	ENA|AEWC01050675|AEWC01050675.1:167-612	PGSC0003DMG400008063 gene_biotype	Fasciclin-like AGP 13 [Source	4.21775	5.39987	1.73357	0.00184021	0.00491768	22.1854	0.786961	0.543541	0.147661	0.631693
Cluster_19816	PGSC0003DMT400022277	ENA|AEWC01011117|AEWC01011117.1:7960-8131	PGSC0003DMG400008643 gene_biotype	Conserved gene of unknown function [Source	6.75384	5.38502	1.38032	9.57e-05	0.000312185	11.7241	0.905321	0.75929	0.233134	NA
Cluster_35873	PGSC0003DMT400043020	ENA|AEWC01018662|AEWC01018662.1:41770-42114	PGSC0003DMG400016685 gene_biotype	Receptor protein kinase CLAVATA1 [Source	107.917	5.37806	0.465006	6.16e-31	7.33e-30	59.9702	0.0919893	0.368815	0.803037	0.983673
Cluster_7811	PGSC0003DMT400043020	ENA|AEWC01004619|AEWC01004619.1:12942-13078	PGSC0003DMG400016685 gene_biotype	Receptor protein kinase CLAVATA1 [Source	107.917	5.37806	0.465006	6.16e-31	7.33e-30	9.53064	-0.0161723	0.792368	0.983716	NA
Cluster_34416	PGSC0003DMT400051077	ENA|AEWC01018178|AEWC01018178.1:16783-16988	PGSC0003DMG400019834 gene_biotype	Uracil-DNA glycosylase [Source	32.9298	5.35965	2.86355	0.0612511	0.112669	12.9352	0.383109	0.659579	0.561349	0.944828
Cluster_27717	PGSC0003DMT400036347	ENA|AEWC01015186|AEWC01015186.1:14041-14136	PGSC0003DMG400013983 gene_biotype	Wound/stress protein [Source	487.687	5.35916	0.209385	1.74e-144	8.09e-143	11.5011	-0.174386	0.68936	0.800293	NA
Cluster_62104	PGSC0003DMT400003524	ENA|AEWC01031496|AEWC01031496.1:22594-22942	PGSC0003DMG400001391 gene_biotype	CFM2 [Source	17.3587	5.35184	1.44188	0.000205873	0.000640171	53.2666	-0.108581	0.39018	0.780795	0.981292
Cluster_74601	PGSC0003DMT400003524	ENA|AEWC01037900|AEWC01037900.1:23799-24127	PGSC0003DMG400001391 gene_biotype	CFM2 [Source	17.3587	5.35184	1.44188	0.000205873	0.000640171	11.2542	0.643592	0.707793	0.363195	NA
Cluster_13196	PGSC0003DMT400044893	ENA|AEWC01007432|AEWC01007432.1:13288-14000	PGSC0003DMG401017416 gene_biotype	Conserved gene of unknown function [Source	12.9812	5.34654	1.81884	0.00328716	0.00836961	36.2729	0.075801	0.436482	0.86213	0.989914
Cluster_32	PGSC0003DMT400044893	ENA|AEWC01000031|AEWC01000031.1:13971-14606	PGSC0003DMG401017416 gene_biotype	Conserved gene of unknown function [Source	12.9812	5.34654	1.81884	0.00328716	0.00836961	35.4081	0.210799	0.488068	0.66581	0.966003
Cluster_51492	PGSC0003DMT400044893	ENA|AEWC01026412|AEWC01026412.1:21273-21513	PGSC0003DMG401017416 gene_biotype	Conserved gene of unknown function [Source	12.9812	5.34654	1.81884	0.00328716	0.00836961	39.8483	-0.183086	0.424438	0.666206	0.966003
Cluster_53836	PGSC0003DMT400044893	ENA|AEWC01027480|AEWC01027480.1:35697-37206	PGSC0003DMG401017416 gene_biotype	Conserved gene of unknown function [Source	12.9812	5.34654	1.81884	0.00328716	0.00836961	31.6071	1.20767	0.494082	0.0145145	0.163651
Cluster_61719	PGSC0003DMT400044893	ENA|AEWC01031374|AEWC01031374.1:82078-82390	PGSC0003DMG401017416 gene_biotype	Conserved gene of unknown function [Source	12.9812	5.34654	1.81884	0.00328716	0.00836961	28.4431	-0.301059	0.475734	0.526844	0.935232
Cluster_83396	PGSC0003DMT400044893	ENA|AEWC01042982|AEWC01042982.1:4665-4915	PGSC0003DMG401017416 gene_biotype	Conserved gene of unknown function [Source	12.9812	5.34654	1.81884	0.00328716	0.00836961	22.6878	0.260953	0.519056	0.615143	0.956982
Cluster_10856	PGSC0003DMT400050474	ENA|AEWC01006391|AEWC01006391.1:6113-6328	PGSC0003DMG400019611 gene_biotype	Pectin methylesterase 1 [Source	92.2656	5.33894	0.578067	2.56e-20	2.21e-19	12.6823	0.294793	0.679893	0.664588	0.965832
Cluster_20646	PGSC0003DMT400050474	ENA|AEWC01011882|AEWC01011882.1:9193-9453	PGSC0003DMG400019611 gene_biotype	Pectin methylesterase 1 [Source	92.2656	5.33894	0.578067	2.56e-20	2.21e-19	44.2095	0.345488	0.408482	0.397673	0.883462
Cluster_33022	PGSC0003DMT400050474	ENA|AEWC01017712|AEWC01017712.1:3532-4187	PGSC0003DMG400019611 gene_biotype	Pectin methylesterase 1 [Source	92.2656	5.33894	0.578067	2.56e-20	2.21e-19	49.1667	0.0731303	0.394292	0.852859	0.988624
Cluster_52600	PGSC0003DMT400050474	ENA|AEWC01027001|AEWC01027001.1:44798-45053	PGSC0003DMG400019611 gene_biotype	Pectin methylesterase 1 [Source	92.2656	5.33894	0.578067	2.56e-20	2.21e-19	81.2483	0.42694	0.339648	0.208752	0.724413
Cluster_53841	PGSC0003DMT400050474	ENA|AEWC01027480|AEWC01027480.1:50310-50435	PGSC0003DMG400019611 gene_biotype	Pectin methylesterase 1 [Source	92.2656	5.33894	0.578067	2.56e-20	2.21e-19	24.8569	1.9222	0.557182	0.000560866	0.0155439
Cluster_56078	PGSC0003DMT400050474	ENA|AEWC01028781|AEWC01028781.1:15437-15614	PGSC0003DMG400019611 gene_biotype	Pectin methylesterase 1 [Source	92.2656	5.33894	0.578067	2.56e-20	2.21e-19	13.2249	0.314957	0.653494	0.629835	0.959912
Cluster_67684	PGSC0003DMT400050474	ENA|AEWC01034384|AEWC01034384.1:24628-24859	PGSC0003DMG400019611 gene_biotype	Pectin methylesterase 1 [Source	92.2656	5.33894	0.578067	2.56e-20	2.21e-19	10.1796	0.589427	0.741154	0.426449	NA
Cluster_72075	PGSC0003DMT400050474	ENA|AEWC01036637|AEWC01036637.1:25090-25414	PGSC0003DMG400019611 gene_biotype	Pectin methylesterase 1 [Source	92.2656	5.33894	0.578067	2.56e-20	2.21e-19	14.8998	-0.25464	0.637581	0.68961	0.968679
Cluster_74690	PGSC0003DMT400050474	ENA|AEWC01037926|AEWC01037926.1:2944-3198	PGSC0003DMG400019611 gene_biotype	Pectin methylesterase 1 [Source	92.2656	5.33894	0.578067	2.56e-20	2.21e-19	12.5682	-0.0902087	0.673645	0.893473	0.993568
Cluster_8516	PGSC0003DMT400050474	ENA|AEWC01004776|AEWC01004776.1:45285-45729	PGSC0003DMG400019611 gene_biotype	Pectin methylesterase 1 [Source	92.2656	5.33894	0.578067	2.56e-20	2.21e-19	35.8456	1.32451	0.478441	0.0056334	0.0857224
Cluster_28770	PGSC0003DMT400049920	ENA|AEWC01015603|AEWC01015603.1:61819-62305	PGSC0003DMG400019401 gene_biotype	Aldose 1-epimerase [Source	4.17505	5.33428	1.74706	0.00226347	0.00594092	50.2737	0.295561	0.396669	0.456207	0.910421
Cluster_21896	PGSC0003DMT400079599	ENA|AEWC01012416|AEWC01012416.1:50187-50845	PGSC0003DMG400030994 gene_biotype	Polygalacturonase-1 non-catalytic subunit beta [Source	27.0053	5.33336	0.804549	3.38e-11	1.93e-10	42.3137	-0.628998	0.427454	0.141156	0.620194
Cluster_31287	PGSC0003DMT400079599	ENA|AEWC01016727|AEWC01016727.1:8480-8619	PGSC0003DMG400030994 gene_biotype	Polygalacturonase-1 non-catalytic subunit beta [Source	27.0053	5.33336	0.804549	3.38e-11	1.93e-10	12.699	-0.603544	0.668189	0.366391	0.867847
Cluster_41226	PGSC0003DMT400079599	ENA|AEWC01020831|AEWC01020831.1:64974-65659	PGSC0003DMG400030994 gene_biotype	Polygalacturonase-1 non-catalytic subunit beta [Source	27.0053	5.33336	0.804549	3.38e-11	1.93e-10	18.381	0.256689	0.571942	0.653575	0.963638
Cluster_76249	PGSC0003DMT400079599	ENA|AEWC01038736|AEWC01038736.1:19146-19760	PGSC0003DMG400030994 gene_biotype	Polygalacturonase-1 non-catalytic subunit beta [Source	27.0053	5.33336	0.804549	3.38e-11	1.93e-10	30.0459	-0.465491	0.490206	0.342324	0.851593
Cluster_59750	PGSC0003DMT400018135	ENA|AEWC01030405|AEWC01030405.1:7131-7169	PGSC0003DMG402007034 gene_biotype	Laccase [Source	4.15973	5.32899	1.75216	0.00235491	0.00616222	19.6308	-0.617563	0.556081	0.266756	0.792032
Cluster_17999	PGSC0003DMT400036855	ENA|AEWC01010062|AEWC01010062.1:8257-8373	PGSC0003DMG400014212 gene_biotype	Heat shock protein [Source	10.2479	5.31117	1.79554	0.00309665	0.00792553	30.1865	0.250508	0.468115	0.592552	0.952428
Cluster_18001	PGSC0003DMT400036855	ENA|AEWC01010067|AEWC01010067.1:2249-2460	PGSC0003DMG400014212 gene_biotype	Heat shock protein [Source	10.2479	5.31117	1.79554	0.00309665	0.00792553	14.053	0.0875635	0.638006	0.890837	0.993326
Cluster_62867	PGSC0003DMT400036855	ENA|AEWC01031896|AEWC01031896.1:12008-12270	PGSC0003DMG400014212 gene_biotype	Heat shock protein [Source	10.2479	5.31117	1.79554	0.00309665	0.00792553	32.7304	-0.0216701	0.451397	0.961711	0.997841
Cluster_70916	PGSC0003DMT400036855	ENA|AEWC01036002|AEWC01036002.1:7624-7957	PGSC0003DMG400014212 gene_biotype	Heat shock protein [Source	10.2479	5.31117	1.79554	0.00309665	0.00792553	28.68	0.519462	0.521669	0.319361	0.834644
Cluster_8021	PGSC0003DMT400036855	ENA|AEWC01004679|AEWC01004679.1:4944-5246	PGSC0003DMG400014212 gene_biotype	Heat shock protein [Source	10.2479	5.31117	1.79554	0.00309665	0.00792553	41.5596	0.381796	0.419861	0.363171	0.86575
Cluster_10260	PGSC0003DMT400044208	ENA|AEWC01005837|AEWC01005837.1:343-508	PGSC0003DMG400017163 gene_biotype	Xenotropic and polytropic murine leukemia virus receptor pho1 [Source	7.09277	5.31094	2.08553	0.0108788	0.0248105	9.77144	0.0131587	0.745739	0.985922	NA
Cluster_17266	PGSC0003DMT400044208	ENA|AEWC01009584|AEWC01009584.1:10778-11805	PGSC0003DMG400017163 gene_biotype	Xenotropic and polytropic murine leukemia virus receptor pho1 [Source	7.09277	5.31094	2.08553	0.0108788	0.0248105	28.8017	0.789114	0.519393	0.128687	0.595013
Cluster_22758	PGSC0003DMT400044208	ENA|AEWC01012805|AEWC01012805.1:24339-24568	PGSC0003DMG400017163 gene_biotype	Xenotropic and polytropic murine leukemia virus receptor pho1 [Source	7.09277	5.31094	2.08553	0.0108788	0.0248105	26.8289	0.291812	0.502281	0.561258	0.944828
Cluster_26281	PGSC0003DMT400044208	ENA|AEWC01014675|AEWC01014675.1:47695-47980	PGSC0003DMG400017163 gene_biotype	Xenotropic and polytropic murine leukemia virus receptor pho1 [Source	7.09277	5.31094	2.08553	0.0108788	0.0248105	29.5104	0.0810307	0.470357	0.863221	0.989914
Cluster_30447	PGSC0003DMT400044208	ENA|AEWC01016314|AEWC01016314.1:20400-20622	PGSC0003DMG400017163 gene_biotype	Xenotropic and polytropic murine leukemia virus receptor pho1 [Source	7.09277	5.31094	2.08553	0.0108788	0.0248105	16.7556	-0.190785	0.630914	0.762351	0.979011
Cluster_33317	PGSC0003DMT400044208	ENA|AEWC01017907|AEWC01017907.1:20114-20230	PGSC0003DMG400017163 gene_biotype	Xenotropic and polytropic murine leukemia virus receptor pho1 [Source	7.09277	5.31094	2.08553	0.0108788	0.0248105	10.9796	0.450563	0.711653	0.526655	NA
Cluster_43161	PGSC0003DMT400044208	ENA|AEWC01022034|AEWC01022034.1:94455-94662	PGSC0003DMG400017163 gene_biotype	Xenotropic and polytropic murine leukemia virus receptor pho1 [Source	7.09277	5.31094	2.08553	0.0108788	0.0248105	27.48	0.179924	0.490514	0.713763	0.972462
Cluster_43955	PGSC0003DMT400044208	ENA|AEWC01022468|AEWC01022468.1:31949-32176	PGSC0003DMG400017163 gene_biotype	Xenotropic and polytropic murine leukemia virus receptor pho1 [Source	7.09277	5.31094	2.08553	0.0108788	0.0248105	52.2611	0.37305	0.384422	0.331838	0.843905
Cluster_66290	PGSC0003DMT400044208	ENA|AEWC01033716|AEWC01033716.1:5545-6851	PGSC0003DMG400017163 gene_biotype	Xenotropic and polytropic murine leukemia virus receptor pho1 [Source	7.09277	5.31094	2.08553	0.0108788	0.0248105	30.885	0.0130513	0.505007	0.979382	0.998903
Cluster_784	PGSC0003DMT400044208	ENA|AEWC01000547|AEWC01000547.1:13909-14369	PGSC0003DMG400017163 gene_biotype	Xenotropic and polytropic murine leukemia virus receptor pho1 [Source	7.09277	5.31094	2.08553	0.0108788	0.0248105	48.3319	-0.203874	0.404955	0.614649	0.956961
Cluster_54012	PGSC0003DMT400075656	ENA|AEWC01027645|AEWC01027645.1:18624-18941	PGSC0003DMG400029430 gene_biotype	ARGOS [Source	4.07501	5.31057	1.76033	0.00255448	0.00663871	18.8573	0.494121	0.560204	0.377757	0.873646
Cluster_77062	PGSC0003DMT400075656	ENA|AEWC01039075|AEWC01039075.1:9939-10122	PGSC0003DMG400029430 gene_biotype	ARGOS [Source	4.07501	5.31057	1.76033	0.00255448	0.00663871	10.3945	-0.860326	0.730896	0.239162	NA
Cluster_82931	PGSC0003DMT400075656	ENA|AEWC01042608|AEWC01042608.1:15177-15405	PGSC0003DMG400029430 gene_biotype	ARGOS [Source	4.07501	5.31057	1.76033	0.00255448	0.00663871	8.71422	-0.879014	0.80883	0.277138	NA
Cluster_41665	PGSC0003DMT400072687	ENA|AEWC01021231|AEWC01021231.1:5587-6219	PGSC0003DMG400028282 gene_biotype	AtMYB27 [Source	6.52385	5.30115	1.36464	0.000102482	0.000333176	8.86664	0.549409	0.779147	0.480723	NA
Cluster_14493	PGSC0003DMT400070722	ENA|AEWC01007967|AEWC01007967.1:26197-26731	PGSC0003DMG400027499 gene_biotype	Receptor-like kinase 17 [Source	30.0389	5.29904	0.860196	7.26e-10	3.81e-09	21.571	0.306282	0.55927	0.583935	0.950044
Cluster_36787	PGSC0003DMT400070722	ENA|AEWC01019200|AEWC01019200.1:18699-18938	PGSC0003DMG400027499 gene_biotype	Receptor-like kinase 17 [Source	30.0389	5.29904	0.860196	7.26e-10	3.81e-09	29.2273	0.169445	0.476436	0.722102	0.973966
Cluster_54086	PGSC0003DMT400070722	ENA|AEWC01027718|AEWC01027718.1:1090-1162	PGSC0003DMG400027499 gene_biotype	Receptor-like kinase 17 [Source	30.0389	5.29904	0.860196	7.26e-10	3.81e-09	17.0136	-0.862344	0.582435	0.138717	0.61629
Cluster_63226	PGSC0003DMT400070722	ENA|AEWC01032021|AEWC01032021.1:10361-10835	PGSC0003DMG400027499 gene_biotype	Receptor-like kinase 17 [Source	30.0389	5.29904	0.860196	7.26e-10	3.81e-09	12.9861	0.143359	0.660653	0.828211	0.986342
Cluster_82321	PGSC0003DMT400070722	ENA|AEWC01042292|AEWC01042292.1:3391-3983	PGSC0003DMG400027499 gene_biotype	Receptor-like kinase 17 [Source	30.0389	5.29904	0.860196	7.26e-10	3.81e-09	11.6301	-0.281419	0.757194	0.710146	NA
Cluster_26674	PGSC0003DMT400068338	ENA|AEWC01014882|AEWC01014882.1:111869-112039	PGSC0003DMG400026574 gene_biotype	Myosin heavy chain [Source	7.47546	5.29836	2.03154	0.00910612	0.0211219	33.3898	0.458103	0.452355	0.311201	0.828458
Cluster_1148	PGSC0003DMT400025813	ENA|AEWC01000909|AEWC01000909.1:6756-7727	PGSC0003DMG400009969 gene_biotype	Lysine/histidine transporter [Source	42.2498	5.29714	0.91011	5.87e-09	2.88e-08	18.9238	0.849514	0.579486	0.142654	0.623185
Cluster_58021	PGSC0003DMT400002246	ENA|AEWC01029795|AEWC01029795.1:45267-45692	PGSC0003DMG401000860 gene_biotype	Serine carboxypeptidase-like enzyme [Source	9.06734	5.29599	1.29638	4.4e-05	0.000150082	20.5889	-0.414293	0.561426	0.460558	0.911936
Cluster_66927	PGSC0003DMT400037779	ENA|AEWC01033951|AEWC01033951.1:8319-8439	PGSC0003DMG400014576 gene_biotype	Receptor kinase [Source	17.337	5.29585	1.11697	2.12e-06	8.35e-06	51.7754	0.79886	0.402303	0.0470645	0.346483
Cluster_76628	PGSC0003DMT400037779	ENA|AEWC01038942|AEWC01038942.1:8222-8302	PGSC0003DMG400014576 gene_biotype	Receptor kinase [Source	17.337	5.29585	1.11697	2.12e-06	8.35e-06	15.4639	-0.0863571	0.627856	0.890602	0.993245
Cluster_75951	PGSC0003DMT400089643	ENA|AEWC01038573|AEWC01038573.1:14744-15034	PGSC0003DMG400039214 gene_biotype	Arachidonic acid-induced DEA1 [Source	25.8623	5.27643	0.771299	7.87e-12	4.64e-11	9.81246	0.639616	0.750099	0.393821	NA
Cluster_35924	PGSC0003DMT400065644	ENA|AEWC01018698|AEWC01018698.1:5865-6397	PGSC0003DMG400025538 gene_biotype	Non-specific lipid-transfer protein [Source	20.8459	5.2721	0.893738	3.66e-09	1.83e-08	9.37972	0.981389	0.827745	0.235774	NA
Cluster_45667	PGSC0003DMT400016547	ENA|AEWC01023360|AEWC01023360.1:14357-14543	PGSC0003DMG400006463 gene_biotype	GDSL-like Lipase/Acylhydrolase family protein [Source	3.91	5.2654	1.78326	0.00315027	0.00805267	10.2967	0.801225	0.746196	0.282937	NA
Cluster_50922	PGSC0003DMT400069648	ENA|AEWC01026096|AEWC01026096.1:20812-21107	PGSC0003DMG400027079 gene_biotype	Alliin lyase [Source	3.89743	5.23222	1.78471	0.00337123	0.00855709	21.4017	-0.530874	0.557015	0.340554	0.850163
Cluster_57231	PGSC0003DMT400069648	ENA|AEWC01029322|AEWC01029322.1:33055-33286	PGSC0003DMG400027079 gene_biotype	Alliin lyase [Source	3.89743	5.23222	1.78471	0.00337123	0.00855709	8.90375	-0.260422	0.800048	0.744797	NA
Cluster_21911	PGSC0003DMT400032582	ENA|AEWC01012422|AEWC01012422.1:2486-2634	PGSC0003DMG400012515 gene_biotype	Conserved gene of unknown function [Source	5.99596	5.23164	1.41597	0.00022011	0.000681514	15.7722	0.428501	0.624548	0.492652	0.92573
Cluster_61843	PGSC0003DMT400032582	ENA|AEWC01031425|AEWC01031425.1:5864-6007	PGSC0003DMG400012515 gene_biotype	Conserved gene of unknown function [Source	5.99596	5.23164	1.41597	0.00022011	0.000681514	191.518	0.332261	0.278804	0.233363	0.756046
Cluster_85064	PGSC0003DMT400047201	ENA|AEWC01044665|AEWC01044665.1:7963-8445	PGSC0003DMG400018321 gene_biotype	Formiminotransferase-cyclodeaminase [Source	3.85473	5.22934	1.79322	0.00354349	0.00895974	145.468	-0.0714658	0.29156	0.806367	0.983858
Cluster_29537	PGSC0003DMT400038516	ENA|AEWC01015840|AEWC01015840.1:17890-18160	PGSC0003DMG400014868 gene_biotype	Conserved gene of unknown function [Source	4.43187	5.22692	1.72848	0.00249453	0.00649319	110.139	0.398327	0.316557	0.20828	0.723988
Cluster_8155	PGSC0003DMT400038516	ENA|AEWC01004716|AEWC01004716.1:5401-5814	PGSC0003DMG400014868 gene_biotype	Conserved gene of unknown function [Source	4.43187	5.22692	1.72848	0.00249453	0.00649319	12.8712	0.511796	0.675728	0.448811	0.908159
Cluster_27579	PGSC0003DMT400039333	ENA|AEWC01015156|AEWC01015156.1:5138-5887	PGSC0003DMG400015211 gene_biotype	Beta-galactosidase [Source	18.9827	5.22135	1.12856	3.72e-06	1.43e-05	37.2703	-0.414631	0.440428	0.346486	0.853878
Cluster_40155	PGSC0003DMT400039333	ENA|AEWC01020457|AEWC01020457.1:24585-25219	PGSC0003DMG400015211 gene_biotype	Beta-galactosidase [Source	18.9827	5.22135	1.12856	3.72e-06	1.43e-05	29.257	0.12902	0.480718	0.788399	0.981854
Cluster_75417	PGSC0003DMT400039333	ENA|AEWC01038384|AEWC01038384.1:21791-22137	PGSC0003DMG400015211 gene_biotype	Beta-galactosidase [Source	18.9827	5.22135	1.12856	3.72e-06	1.43e-05	11.8754	-0.227993	0.743272	0.759039	NA
Cluster_24337	PGSC0003DMT400055138	ENA|AEWC01013881|AEWC01013881.1:14701-15146	PGSC0003DMG400021398 gene_biotype	Xyloglucan endotransglucosylase-hydrolase XTH7 [Source	3.63606	5.22077	1.8197	0.00411727	0.0102568	55.9968	0.0649161	0.37369	0.862088	0.989914
Cluster_30670	PGSC0003DMT400055138	ENA|AEWC01016365|AEWC01016365.1:29891-31523	PGSC0003DMG400021398 gene_biotype	Xyloglucan endotransglucosylase-hydrolase XTH7 [Source	3.63606	5.22077	1.8197	0.00411727	0.0102568	67.4703	0.832471	0.359469	0.0205671	0.20585
Cluster_85792	PGSC0003DMT400001838	ENA|AEWC01045738|AEWC01045738.1:5751-5922	PGSC0003DMG400000691 gene_biotype	Nucleobase ascorbate transporter [Source	10.1577	5.21655	1.61427	0.00123133	0.00339676	43.0215	-1.06908	0.40774	0.00874256	0.116878
Cluster_5429	PGSC0003DMT400012863	ENA|AEWC01002941|AEWC01002941.1:15501-16526	PGSC0003DMG400005007 gene_biotype	Transferase, transferring glycosyl groups [Source	4.27713	5.21033	1.74984	0.00290513	0.00747946	47.1553	-0.755534	0.43874	0.0850596	0.482784
Cluster_8988	PGSC0003DMT400012863	ENA|AEWC01005031|AEWC01005031.1:23070-23133	PGSC0003DMG400005007 gene_biotype	Transferase, transferring glycosyl groups [Source	4.27713	5.21033	1.74984	0.00290513	0.00747946	9.46227	-0.188021	0.745977	0.801005	NA
Cluster_28610	PGSC0003DMT400040181	ENA|AEWC01015548|AEWC01015548.1:23212-23254	PGSC0003DMG400015544 gene_biotype	Bipolar kinesin KRP-130 [Source	41.0591	5.20928	3.30285	0.114748	0.191741	13.1368	-0.595094	0.651046	0.360686	0.864453
Cluster_55206	PGSC0003DMT400040181	ENA|AEWC01028429|AEWC01028429.1:1795-2327	PGSC0003DMG400015544 gene_biotype	Bipolar kinesin KRP-130 [Source	41.0591	5.20928	3.30285	0.114748	0.191741	43.1281	-1.13836	0.43088	0.00824328	0.112579
Cluster_74396	PGSC0003DMT400040181	ENA|AEWC01037859|AEWC01037859.1:18625-18991	PGSC0003DMG400015544 gene_biotype	Bipolar kinesin KRP-130 [Source	41.0591	5.20928	3.30285	0.114748	0.191741	22.2033	0.0892683	0.559883	0.873322	0.991149
Cluster_10003	PGSC0003DMT400008733	ENA|AEWC01005705|AEWC01005705.1:62356-62828	PGSC0003DMG400003384 gene_biotype	Origin-recognition complex subunit 6 [Source	13.6356	5.20137	1.13946	5e-06	1.89e-05	22.0781	-0.0430326	0.527897	0.935031	0.996419
Cluster_7984	PGSC0003DMT400026198	ENA|AEWC01004667|AEWC01004667.1:23572-23858	PGSC0003DMG400010095 gene_biotype	Conserved gene of unknown function [Source	24.965	5.19583	0.823649	2.82e-10	1.52e-09	11.6596	0.438774	0.689864	0.524757	NA
Cluster_83019	PGSC0003DMT400026198	ENA|AEWC01042705|AEWC01042705.1:10299-10357	PGSC0003DMG400010095 gene_biotype	Conserved gene of unknown function [Source	24.965	5.19583	0.823649	2.82e-10	1.52e-09	12.2235	-0.0604434	0.701633	0.93135	NA
Cluster_44927	PGSC0003DMT400029483	ENA|AEWC01022855|AEWC01022855.1:7596-8203	PGSC0003DMG400011337 gene_biotype	Nucleotide binding protein [Source	5.88185	5.1948	2.22897	0.0197753	0.0422823	18.5331	0.736346	0.577073	0.201955	0.716146
Cluster_61050	PGSC0003DMT400029483	ENA|AEWC01030994|AEWC01030994.1:54252-54663	PGSC0003DMG400011337 gene_biotype	Nucleotide binding protein [Source	5.88185	5.1948	2.22897	0.0197753	0.0422823	13.8392	0.889759	0.657511	0.175985	0.676839
Cluster_60756	PGSC0003DMT400067353	ENA|AEWC01030916|AEWC01030916.1:55429-55658	PGSC0003DMG400026186 gene_biotype	Indole-3-acetic acid-amido synthetase GH3.6 [Source	10.6151	5.18329	1.20659	1.74e-05	6.23e-05	46.8275	0.640126	0.408559	0.117164	0.568588
Cluster_51126	PGSC0003DMT400052390	ENA|AEWC01026271|AEWC01026271.1:21854-22136	PGSC0003DMG400020336 gene_biotype	Conserved gene of unknown function [Source	8.19174	5.17471	1.29647	6.57e-05	0.000219293	12.6047	0.218684	0.66505	0.742289	0.977079
Cluster_75584	PGSC0003DMT400052390	ENA|AEWC01038467|AEWC01038467.1:24762-25041	PGSC0003DMG400020336 gene_biotype	Conserved gene of unknown function [Source	8.19174	5.17471	1.29647	6.57e-05	0.000219293	8.82324	0.856522	0.895088	0.338611	NA
Cluster_81367	PGSC0003DMT400052390	ENA|AEWC01041692|AEWC01041692.1:851-1232	PGSC0003DMG400020336 gene_biotype	Conserved gene of unknown function [Source	8.19174	5.17471	1.29647	6.57e-05	0.000219293	25.3847	0.377871	0.503741	0.453176	0.909388
Cluster_29695	PGSC0003DMT400044769	ENA|AEWC01015880|AEWC01015880.1:37110-37548	PGSC0003DMG400017376 gene_biotype	Fasciclin-like arabinogalactan protein 19 [Source	1980.72	5.17399	0.0872476	0	0	17.4054	-0.00818087	0.60226	0.989162	0.999404
Cluster_61773	PGSC0003DMT400013022	ENA|AEWC01031386|AEWC01031386.1:12486-13040	PGSC0003DMG402005074 gene_biotype	Adenylyl-sulfate reductase [Source	66.9932	5.17385	0.536397	5.13e-22	4.71e-21	11.661	0.909907	0.781476	0.244285	NA
Cluster_39222	PGSC0003DMT400026200	ENA|AEWC01020235|AEWC01020235.1:16326-17482	PGSC0003DMG400010096 gene_biotype	Conserved gene of unknown function [Source	270.554	5.17034	0.229912	5.4e-112	1.92e-110	34.4628	0.456736	0.439002	0.298156	0.818655
Cluster_48912	PGSC0003DMT400026200	ENA|AEWC01025133|AEWC01025133.1:29390-30084	PGSC0003DMG400010096 gene_biotype	Conserved gene of unknown function [Source	270.554	5.17034	0.229912	5.4e-112	1.92e-110	12.3254	0.0427448	0.671285	0.949228	NA
Cluster_87211	PGSC0003DMT400026200	ENA|AEWC01059958|AEWC01059958.1:1-200	PGSC0003DMG400010096 gene_biotype	Conserved gene of unknown function [Source	270.554	5.17034	0.229912	5.4e-112	1.92e-110	52.8197	-0.0530189	0.387069	0.89105	0.993336
Cluster_58091	PGSC0003DMT400057472	ENA|AEWC01029809|AEWC01029809.1:13378-13554	PGSC0003DMG400022315 gene_biotype	Conserved gene of unknown function [Source	5.11745	5.16773	2.29338	0.0242387	0.050508	191.639	-0.367635	0.283129	0.194126	0.704699
Cluster_74529	PGSC0003DMT400057472	ENA|AEWC01037892|AEWC01037892.1:71121-71339	PGSC0003DMG400022315 gene_biotype	Conserved gene of unknown function [Source	5.11745	5.16773	2.29338	0.0242387	0.050508	334.031	0.76808	0.319217	0.0161222	0.175393
Cluster_28420	PGSC0003DMT400055013	ENA|AEWC01015510|AEWC01015510.1:3517-3600	PGSC0003DMG400021348 gene_biotype	Subtilisin-type protease [Source	7.94233	5.16772	1.33873	0.000113306	0.000366071	231.908	-0.82623	0.284124	0.00363755	0.0627049
Cluster_41284	PGSC0003DMT400055013	ENA|AEWC01020871|AEWC01020871.1:14550-15046	PGSC0003DMG400021348 gene_biotype	Subtilisin-type protease [Source	7.94233	5.16772	1.33873	0.000113306	0.000366071	344.939	0.414079	0.291835	0.155933	0.645758
Cluster_77402	PGSC0003DMT400055013	ENA|AEWC01039241|AEWC01039241.1:53800-54008	PGSC0003DMG400021348 gene_biotype	Subtilisin-type protease [Source	7.94233	5.16772	1.33873	0.000113306	0.000366071	27.0496	-0.677945	0.479967	0.157807	0.649061
Cluster_79021	PGSC0003DMT400055013	ENA|AEWC01040170|AEWC01040170.1:6911-7214	PGSC0003DMG400021348 gene_biotype	Subtilisin-type protease [Source	7.94233	5.16772	1.33873	0.000113306	0.000366071	10.8573	0.0990609	0.706745	0.88853	NA
Cluster_85565	PGSC0003DMT400055013	ENA|AEWC01045365|AEWC01045365.1:1618-1755	PGSC0003DMG400021348 gene_biotype	Subtilisin-type protease [Source	7.94233	5.16772	1.33873	0.000113306	0.000366071	11.001	-1.00043	0.722913	0.166393	NA
Cluster_15560	PGSC0003DMT400037518	ENA|AEWC01009011|AEWC01009011.1:21537-21663	PGSC0003DMG400014474 gene_biotype	LeOPT1 [Source	3.5038	5.16541	1.84335	0.00507572	0.0124101	58.68	0.201411	0.365428	0.58152	0.949445
Cluster_24348	PGSC0003DMT400031943	ENA|AEWC01013885|AEWC01013885.1:41030-41097	PGSC0003DMG402012256 gene_biotype	Transcription factor [Source	7.77731	5.16393	2.34441	0.0276186	0.0565111	65.2666	0.185302	0.367206	0.61382	0.956906
Cluster_23788	PGSC0003DMT400093537	ENA|AEWC01013592|AEWC01013592.1:116758-117146	PGSC0003DMG400043108 gene_biotype	STS14 protein [Source	15.8839	5.15988	0.995178	2.16e-07	9.33e-07	11.383	0.3583	0.758794	0.636786	NA
Cluster_83357	PGSC0003DMT400093537	ENA|AEWC01042949|AEWC01042949.1:13275-13760	PGSC0003DMG400043108 gene_biotype	STS14 protein [Source	15.8839	5.15988	0.995178	2.16e-07	9.33e-07	42.3415	0.748341	0.414699	0.0711463	0.438512
Cluster_33370	PGSC0003DMT400004953	ENA|AEWC01017935|AEWC01017935.1:144-572	PGSC0003DMG400001960 gene_biotype	ABA 8'-hydroxylase CYP707A1 [Source	9.31702	5.15354	1.47771	0.000487524	0.00143502	9.44611	1.23033	0.802515	0.125253	NA
Cluster_57251	PGSC0003DMT400004953	ENA|AEWC01029335|AEWC01029335.1:9457-9566	PGSC0003DMG400001960 gene_biotype	ABA 8'-hydroxylase CYP707A1 [Source	9.31702	5.15354	1.47771	0.000487524	0.00143502	29.2812	0.63633	0.476745	0.181962	0.68519
Cluster_34230	PGSC0003DMT400000191	ENA|AEWC01018139|AEWC01018139.1:78151-78227	PGSC0003DMG401000057 gene_biotype	Mitogen-activated protein kinase 4 [Source	6.93713	5.14918	2.15007	0.0166253	0.0362361	29.9958	-0.712252	0.491106	0.146974	0.630087
Cluster_80770	PGSC0003DMT400000191	ENA|AEWC01041337|AEWC01041337.1:20757-20985	PGSC0003DMG401000057 gene_biotype	Mitogen-activated protein kinase 4 [Source	6.93713	5.14918	2.15007	0.0166253	0.0362361	8.53801	-1.77008	0.88348	0.0451204	NA
Cluster_50597	PGSC0003DMT400023187	ENA|AEWC01025900|AEWC01025900.1:1949-2057	PGSC0003DMG400008980 gene_biotype	Basic 7S globulin 2 small subunit [Source	165.005	5.1481	0.408153	1.79e-36	2.41e-35	28.7286	0.486221	0.488016	0.319093	0.834417
Cluster_1411	PGSC0003DMT400009473	ENA|AEWC01001135|AEWC01001135.1:8360-8674	PGSC0003DMG400003691 gene_biotype	Phenylcoumaran benzylic ether reductase [Source	3.62179	5.14796	1.83002	0.00490729	0.012038	118.829	-0.0886422	0.332624	0.789859	0.981854
Cluster_23852	PGSC0003DMT400009473	ENA|AEWC01013602|AEWC01013602.1:24553-24792	PGSC0003DMG400003691 gene_biotype	Phenylcoumaran benzylic ether reductase [Source	3.62179	5.14796	1.83002	0.00490729	0.012038	15.159	0.934265	0.627829	0.136727	0.61269
Cluster_28994	PGSC0003DMT400009473	ENA|AEWC01015648|AEWC01015648.1:13273-13390	PGSC0003DMG400003691 gene_biotype	Phenylcoumaran benzylic ether reductase [Source	3.62179	5.14796	1.83002	0.00490729	0.012038	10.2009	-0.134447	0.762972	0.860125	NA
Cluster_5581	PGSC0003DMT400047991	ENA|AEWC01003070|AEWC01003070.1:13406-13656	PGSC0003DMG401018646 gene_biotype	O-methyltransferase [Source	9.45059	5.14488	1.22097	2.51e-05	8.82e-05	19.9621	-0.312412	0.565789	0.580832	0.949243
Cluster_60634	PGSC0003DMT400041982	ENA|AEWC01030892|AEWC01030892.1:3895-4031	PGSC0003DMG400016283 gene_biotype	Knolle [Source	5.84455	5.14381	1.42096	0.00029465	0.000895307	9.53966	1.38424	0.771512	0.0727831	NA
Cluster_52741	PGSC0003DMT400001032	ENA|AEWC01027015|AEWC01027015.1:48268-48627	PGSC0003DMG400000385 gene_biotype	Chloroplast-targeted copper chaperone [Source	17.769	5.13397	1.05423	1.12e-06	4.51e-06	33.3326	-0.559648	0.456185	0.219897	0.740057
Cluster_40930	PGSC0003DMT400068806	ENA|AEWC01020721|AEWC01020721.1:5917-6095	PGSC0003DMG400026760 gene_biotype	Receptor-kinase [Source	12.814	5.13355	1.0779	1.91e-06	7.55e-06	27.7031	0.0226311	0.481656	0.962524	0.997841
Cluster_58677	PGSC0003DMT400050128	ENA|AEWC01030075|AEWC01030075.1:23678-23964	PGSC0003DMG400019466 gene_biotype	Hippocampus abundant transcript 1 protein [Source	5.25251	5.12863	2.27783	0.024351	0.0507148	58.6032	-0.255623	0.368337	0.487687	0.923237
Cluster_14520	PGSC0003DMT400079564	ENA|AEWC01008002|AEWC01008002.1:5576-5611	PGSC0003DMG400030981 gene_biotype	Polygalacturonase non-catalytic subunit AroGP3 [Source	3.47706	5.12375	1.84842	0.00557202	0.0135227	11.3139	-0.919193	0.714698	0.198398	NA
Cluster_23422	PGSC0003DMT400079564	ENA|AEWC01013235|AEWC01013235.1:171817-171849	PGSC0003DMG400030981 gene_biotype	Polygalacturonase non-catalytic subunit AroGP3 [Source	3.47706	5.12375	1.84842	0.00557202	0.0135227	14.4484	0.572518	0.648601	0.3774	0.873538
Cluster_32618	PGSC0003DMT400079564	ENA|AEWC01017435|AEWC01017435.1:4068-4237	PGSC0003DMG400030981 gene_biotype	Polygalacturonase non-catalytic subunit AroGP3 [Source	3.47706	5.12375	1.84842	0.00557202	0.0135227	13.6699	-0.222528	0.635426	0.726187	0.974494
Cluster_38100	PGSC0003DMT400079564	ENA|AEWC01019785|AEWC01019785.1:16002-16092	PGSC0003DMG400030981 gene_biotype	Polygalacturonase non-catalytic subunit AroGP3 [Source	3.47706	5.12375	1.84842	0.00557202	0.0135227	13.9545	-0.888152	0.673702	0.187398	0.693552
Cluster_54438	PGSC0003DMT400079564	ENA|AEWC01028137|AEWC01028137.1:1465-1660	PGSC0003DMG400030981 gene_biotype	Polygalacturonase non-catalytic subunit AroGP3 [Source	3.47706	5.12375	1.84842	0.00557202	0.0135227	26.2608	-0.940898	0.49506	0.057358	0.387567
Cluster_60473	PGSC0003DMT400079564	ENA|AEWC01030793|AEWC01030793.1:54620-54751	PGSC0003DMG400030981 gene_biotype	Polygalacturonase non-catalytic subunit AroGP3 [Source	3.47706	5.12375	1.84842	0.00557202	0.0135227	23.411	0.200505	0.543295	0.712089	0.972163
Cluster_70974	PGSC0003DMT400079564	ENA|AEWC01036019|AEWC01036019.1:10135-10725	PGSC0003DMG400030981 gene_biotype	Polygalacturonase non-catalytic subunit AroGP3 [Source	3.47706	5.12375	1.84842	0.00557202	0.0135227	27.0738	-0.0314162	0.488986	0.948773	0.997356
Cluster_76156	PGSC0003DMT400079564	ENA|AEWC01038663|AEWC01038663.1:56857-57144	PGSC0003DMG400030981 gene_biotype	Polygalacturonase non-catalytic subunit AroGP3 [Source	3.47706	5.12375	1.84842	0.00557202	0.0135227	12.7593	0.0596316	0.64982	0.926884	0.995873
Cluster_24894	PGSC0003DMT400001703	ENA|AEWC01014078|AEWC01014078.1:20108-20405	PGSC0003DMG400000636 gene_biotype	AP2 transcription factor [Source	3.54323	5.12278	1.83721	0.00529778	0.0129115	17.3868	-0.140804	0.578295	0.807633	0.983923
Cluster_54765	PGSC0003DMT400001703	ENA|AEWC01028254|AEWC01028254.1:42142-42417	PGSC0003DMG400000636 gene_biotype	AP2 transcription factor [Source	3.54323	5.12278	1.83721	0.00529778	0.0129115	93.036	-0.091678	0.343289	0.789425	0.981854
Cluster_79033	PGSC0003DMT400001703	ENA|AEWC01040170|AEWC01040170.1:57792-58208	PGSC0003DMG400000636 gene_biotype	AP2 transcription factor [Source	3.54323	5.12278	1.83721	0.00529778	0.0129115	19.3768	-0.196872	0.545673	0.718259	0.973413
Cluster_58507	PGSC0003DMT400024511	ENA|AEWC01029993|AEWC01029993.1:17535-17921	PGSC0003DMG400009477 gene_biotype	Trehalose-6-phosphate synthase [Source	9.20036	5.11411	1.24549	4.02e-05	0.000137754	12.947	-0.0689379	0.69245	0.920696	0.9955
Cluster_70148	PGSC0003DMT400024511	ENA|AEWC01035512|AEWC01035512.1:446-848	PGSC0003DMG400009477 gene_biotype	Trehalose-6-phosphate synthase [Source	9.20036	5.11411	1.24549	4.02e-05	0.000137754	10.2669	0.46926	0.728127	0.519267	NA
Cluster_84648	PGSC0003DMT400024511	ENA|AEWC01044161|AEWC01044161.1:6081-6821	PGSC0003DMG400009477 gene_biotype	Trehalose-6-phosphate synthase [Source	9.20036	5.11411	1.24549	4.02e-05	0.000137754	12.2529	0.895559	0.712253	0.208623	NA
Cluster_38715	PGSC0003DMT400016782	ENA|AEWC01020015|AEWC01020015.1:56040-56457	PGSC0003DMG400006563 gene_biotype	ATP binding protein [Source	5.17085	5.10384	2.2869	0.0256299	0.0530132	17.682	0.137421	0.580367	0.812825	0.984996
Cluster_36875	PGSC0003DMT400069580	ENA|AEWC01019218|AEWC01019218.1:41155-41401	PGSC0003DMG400027049 gene_biotype	Kinase interacting protein [Source	3.35737	5.10179	1.8682	0.00631688	0.0151463	12.2961	-0.102697	0.683814	0.88062	NA
Cluster_42003	PGSC0003DMT400069580	ENA|AEWC01021441|AEWC01021441.1:9823-10293	PGSC0003DMG400027049 gene_biotype	Kinase interacting protein [Source	3.35737	5.10179	1.8682	0.00631688	0.0151463	36.4409	-1.15339	0.44855	0.0101294	0.128938
Cluster_41213	PGSC0003DMT400079490	ENA|AEWC01020821|AEWC01020821.1:58207-59137	PGSC0003DMG400030952 gene_biotype	Chromatin remodeling complex subunit [Source	4.89533	5.10142	2.32713	0.0283684	0.0578591	26.1118	-1.03238	0.495894	0.0373547	0.301618
Cluster_79971	PGSC0003DMT400079490	ENA|AEWC01040764|AEWC01040764.1:12464-12680	PGSC0003DMG400030952 gene_biotype	Chromatin remodeling complex subunit [Source	4.89533	5.10142	2.32713	0.0283684	0.0578591	24.2335	-0.453744	0.526989	0.389231	0.87953
Cluster_85301	PGSC0003DMT400079490	ENA|AEWC01045023|AEWC01045023.1:544-834	PGSC0003DMG400030952 gene_biotype	Chromatin remodeling complex subunit [Source	4.89533	5.10142	2.32713	0.0283684	0.0578591	14.3694	-0.390567	0.65448	0.550668	0.941777
Cluster_79365	PGSC0003DMT400009365	ENA|AEWC01040333|AEWC01040333.1:14036-14262	PGSC0003DMG400003640 gene_biotype	Conserved gene of unknown function [Source	3.38897	5.08999	1.86339	0.00630338	0.0151163	28.0951	0.719531	0.482538	0.135925	0.610874
Cluster_26649	PGSC0003DMT400033524	ENA|AEWC01014881|AEWC01014881.1:35803-36043	PGSC0003DMG400012878 gene_biotype	Patatin T5 [Source	6.00851	5.08606	1.41479	0.000324492	0.000979958	50.9652	0.208365	0.420016	0.619832	0.957332
Cluster_18097	PGSC0003DMT400038514	ENA|AEWC01010166|AEWC01010166.1:29657-29997	PGSC0003DMG400014867 gene_biotype	Peroxidase [Source	383.386	5.08415	0.189007	2.24e-159	1.14e-157	28.2984	0.353408	0.518076	0.495141	0.926437
Cluster_2618	PGSC0003DMT400038514	ENA|AEWC01001673|AEWC01001673.1:1005-1434	PGSC0003DMG400014867 gene_biotype	Peroxidase [Source	383.386	5.08415	0.189007	2.24e-159	1.14e-157	33.3933	-0.759282	0.459716	0.0986097	0.521552
Cluster_42032	PGSC0003DMT400038514	ENA|AEWC01021488|AEWC01021488.1:75501-75569	PGSC0003DMG400014867 gene_biotype	Peroxidase [Source	383.386	5.08415	0.189007	2.24e-159	1.14e-157	13.5448	0.636695	0.725794	0.380356	0.87543
Cluster_47872	PGSC0003DMT400038514	ENA|AEWC01024581|AEWC01024581.1:83-303	PGSC0003DMG400014867 gene_biotype	Peroxidase [Source	383.386	5.08415	0.189007	2.24e-159	1.14e-157	35.9607	-0.127307	0.451486	0.777963	0.98089
Cluster_51729	PGSC0003DMT400038514	ENA|AEWC01026562|AEWC01026562.1:5741-6100	PGSC0003DMG400014867 gene_biotype	Peroxidase [Source	383.386	5.08415	0.189007	2.24e-159	1.14e-157	11.8187	0.318977	0.69759	0.647487	NA
Cluster_63427	PGSC0003DMT400038514	ENA|AEWC01032083|AEWC01032083.1:17798-18305	PGSC0003DMG400014867 gene_biotype	Peroxidase [Source	383.386	5.08415	0.189007	2.24e-159	1.14e-157	76.4654	-0.366351	0.358752	0.307168	0.825439
Cluster_81333	PGSC0003DMT400038514	ENA|AEWC01041645|AEWC01041645.1:129-1176	PGSC0003DMG400014867 gene_biotype	Peroxidase [Source	383.386	5.08415	0.189007	2.24e-159	1.14e-157	42.1676	-0.184639	0.413972	0.655584	0.96403
Cluster_86398	PGSC0003DMT400038514	ENA|AEWC01047327|AEWC01047327.1:1217-1733	PGSC0003DMG400014867 gene_biotype	Peroxidase [Source	383.386	5.08415	0.189007	2.24e-159	1.14e-157	46.647	-0.204111	0.396789	0.606968	0.955334
Cluster_8953	PGSC0003DMT400038514	ENA|AEWC01005007|AEWC01005007.1:14655-14889	PGSC0003DMG400014867 gene_biotype	Peroxidase [Source	383.386	5.08415	0.189007	2.24e-159	1.14e-157	155.914	-0.218673	0.327345	0.504122	0.92865
Cluster_12282	PGSC0003DMT400076054	ENA|AEWC01007022|AEWC01007022.1:23060-23212	PGSC0003DMG400029575 gene_biotype	Catechol oxidase B, chloroplastic [Source	94.8886	5.07908	0.528255	6.92e-22	6.32e-21	11.8737	0.42076	0.706033	0.551209	NA
Cluster_69929	PGSC0003DMT400076054	ENA|AEWC01035391|AEWC01035391.1:33838-34422	PGSC0003DMG400029575 gene_biotype	Catechol oxidase B, chloroplastic [Source	94.8886	5.07908	0.528255	6.92e-22	6.32e-21	169.928	0.0578602	0.306707	0.850367	0.988302
Cluster_1253	PGSC0003DMT400055785	ENA|AEWC01001019|AEWC01001019.1:8344-9232	PGSC0003DMG400021666 gene_biotype	Epoxide hydrolase [Source	6.22772	5.07454	1.41928	0.000349648	0.00105215	8.36558	0.722746	0.859531	0.400426	NA
Cluster_31748	PGSC0003DMT400055785	ENA|AEWC01016903|AEWC01016903.1:22758-23053	PGSC0003DMG400021666 gene_biotype	Epoxide hydrolase [Source	6.22772	5.07454	1.41928	0.000349648	0.00105215	9.00542	0.260844	0.759414	0.731237	NA
Cluster_37940	PGSC0003DMT400041573	ENA|AEWC01019673|AEWC01019673.1:27518-28158	PGSC0003DMG400016114 gene_biotype	Sinapyl alcohol dehydrogenase 2 [Source	7.49311	5.06719	1.32768	0.000135324	0.000432898	18.1194	-0.0358818	0.571669	0.949952	0.997445
Cluster_43625	PGSC0003DMT400041573	ENA|AEWC01022263|AEWC01022263.1:2452-2722	PGSC0003DMG400016114 gene_biotype	Sinapyl alcohol dehydrogenase 2 [Source	7.49311	5.06719	1.32768	0.000135324	0.000432898	12.6663	0.419437	0.679249	0.536904	0.937983
Cluster_23135	PGSC0003DMT400035577	ENA|AEWC01012969|AEWC01012969.1:44369-45097	PGSC0003DMG400013680 gene_biotype	Pectinesterase [Source	286.616	5.05154	0.274792	1.79e-75	4.44e-74	42.2413	0.462529	0.422073	0.273144	0.798067
Cluster_50412	PGSC0003DMT400035577	ENA|AEWC01025850|AEWC01025850.1:1247-1300	PGSC0003DMG400013680 gene_biotype	Pectinesterase [Source	286.616	5.05154	0.274792	1.79e-75	4.44e-74	11.9512	-0.511071	0.69578	0.462626	NA
Cluster_11765	PGSC0003DMT400066225	ENA|AEWC01006776|AEWC01006776.1:56046-56586	PGSC0003DMG400025771 gene_biotype	Interleukin-1 receptor-associated kinase [Source	29.9611	5.05072	0.734599	6.18e-12	3.68e-11	19.4389	-0.333234	0.547024	0.542408	0.938869
Cluster_36057	PGSC0003DMT400066225	ENA|AEWC01018767|AEWC01018767.1:10223-10439	PGSC0003DMG400025771 gene_biotype	Interleukin-1 receptor-associated kinase [Source	29.9611	5.05072	0.734599	6.18e-12	3.68e-11	19.9346	0.159837	0.576655	0.781642	0.981444
Cluster_39148	PGSC0003DMT400066225	ENA|AEWC01020170|AEWC01020170.1:9650-9949	PGSC0003DMG400025771 gene_biotype	Interleukin-1 receptor-associated kinase [Source	29.9611	5.05072	0.734599	6.18e-12	3.68e-11	27.8089	-0.0115782	0.477661	0.980662	0.998991
Cluster_62772	PGSC0003DMT400066225	ENA|AEWC01031821|AEWC01031821.1:10654-11618	PGSC0003DMG400025771 gene_biotype	Interleukin-1 receptor-associated kinase [Source	29.9611	5.05072	0.734599	6.18e-12	3.68e-11	11.1377	0.295445	0.722153	0.682454	NA
Cluster_62960	PGSC0003DMT400066225	ENA|AEWC01031916|AEWC01031916.1:3122-3549	PGSC0003DMG400025771 gene_biotype	Interleukin-1 receptor-associated kinase [Source	29.9611	5.05072	0.734599	6.18e-12	3.68e-11	27.6213	0.0317459	0.478486	0.947102	0.997246
Cluster_68760	PGSC0003DMT400066225	ENA|AEWC01034915|AEWC01034915.1:4680-5241	PGSC0003DMG400025771 gene_biotype	Interleukin-1 receptor-associated kinase [Source	29.9611	5.05072	0.734599	6.18e-12	3.68e-11	26.0772	0.564765	0.498108	0.25687	0.781918
Cluster_57824	PGSC0003DMT400064772	ENA|AEWC01029656|AEWC01029656.1:3019-4631	PGSC0003DMG400025158 gene_biotype	Divinyl ether synthase [Source	30.4761	5.04345	0.731114	5.26e-12	3.14e-11	467.749	-0.892558	0.250344	0.000363397	0.0110102
Cluster_82756	PGSC0003DMT400064772	ENA|AEWC01042542|AEWC01042542.1:2519-2860	PGSC0003DMG400025158 gene_biotype	Divinyl ether synthase [Source	30.4761	5.04345	0.731114	5.26e-12	3.14e-11	28.0978	-0.255823	0.474672	0.589924	0.951972
Cluster_83214	PGSC0003DMT400064772	ENA|AEWC01042873|AEWC01042873.1:17486-18063	PGSC0003DMG400025158 gene_biotype	Divinyl ether synthase [Source	30.4761	5.04345	0.731114	5.26e-12	3.14e-11	44.495	0.139892	0.438297	0.749597	0.978136
Cluster_19684	PGSC0003DMT400035870	ENA|AEWC01011075|AEWC01011075.1:4307-5231	PGSC0003DMG400013809 gene_biotype	Trehalose-6-phosphate synthase [Source	3.27439	5.0351	1.88545	0.00757392	0.017866	57.149	-0.341391	0.40966	0.404646	0.886997
Cluster_27711	PGSC0003DMT400035870	ENA|AEWC01015183|AEWC01015183.1:14403-14617	PGSC0003DMG400013809 gene_biotype	Trehalose-6-phosphate synthase [Source	3.27439	5.0351	1.88545	0.00757392	0.017866	11.6511	-0.383731	0.698438	0.582722	NA
Cluster_27713	PGSC0003DMT400035870	ENA|AEWC01015183|AEWC01015183.1:18712-20016	PGSC0003DMG400013809 gene_biotype	Trehalose-6-phosphate synthase [Source	3.27439	5.0351	1.88545	0.00757392	0.017866	127.201	-0.865536	0.319102	0.0066796	0.0967196
Cluster_33018	PGSC0003DMT400035870	ENA|AEWC01017710|AEWC01017710.1:8168-8316	PGSC0003DMG400013809 gene_biotype	Trehalose-6-phosphate synthase [Source	3.27439	5.0351	1.88545	0.00757392	0.017866	9.99534	0.0250867	0.773422	0.974124	NA
Cluster_49125	PGSC0003DMT400035870	ENA|AEWC01025206|AEWC01025206.1:998-1297	PGSC0003DMG400013809 gene_biotype	Trehalose-6-phosphate synthase [Source	3.27439	5.0351	1.88545	0.00757392	0.017866	33.2113	-0.448974	0.456697	0.325563	0.840211
Cluster_30557	PGSC0003DMT400013749	ENA|AEWC01016339|AEWC01016339.1:17296-17722	PGSC0003DMG400005381 gene_biotype	Brca1 associated ring domain [Source	13.9598	5.03388	1.31127	0.000123568	0.000397044	14.8291	0.199741	0.629903	0.751169	0.978342
Cluster_12002	PGSC0003DMT400068335	ENA|AEWC01006969|AEWC01006969.1:15720-16076	PGSC0003DMG400026571 gene_biotype	Conserved gene of unknown function [Source	5.48381	5.0325	1.45284	0.0005324	0.00155783	18.6018	-0.275588	0.574473	0.631424	0.960155
Cluster_17367	PGSC0003DMT400068335	ENA|AEWC01009702|AEWC01009702.1:20990-21210	PGSC0003DMG400026571 gene_biotype	Conserved gene of unknown function [Source	5.48381	5.0325	1.45284	0.0005324	0.00155783	64.0425	0.434454	0.360148	0.227693	0.749898
Cluster_40529	PGSC0003DMT400068335	ENA|AEWC01020607|AEWC01020607.1:40737-40961	PGSC0003DMG400026571 gene_biotype	Conserved gene of unknown function [Source	5.48381	5.0325	1.45284	0.0005324	0.00155783	14.0551	0.474733	0.651332	0.466084	0.914233
Cluster_57055	PGSC0003DMT400068335	ENA|AEWC01029274|AEWC01029274.1:19308-20049	PGSC0003DMG400026571 gene_biotype	Conserved gene of unknown function [Source	5.48381	5.0325	1.45284	0.0005324	0.00155783	272.457	0.0701381	0.264393	0.790794	0.982089
Cluster_63028	PGSC0003DMT400068335	ENA|AEWC01031950|AEWC01031950.1:29576-29703	PGSC0003DMG400026571 gene_biotype	Conserved gene of unknown function [Source	5.48381	5.0325	1.45284	0.0005324	0.00155783	17.8782	0.911452	0.586566	0.120213	0.575524
Cluster_72396	PGSC0003DMT400068335	ENA|AEWC01036850|AEWC01036850.1:20574-20806	PGSC0003DMG400026571 gene_biotype	Conserved gene of unknown function [Source	5.48381	5.0325	1.45284	0.0005324	0.00155783	17.6063	0.388005	0.574928	0.499755	0.927584
Cluster_16813	PGSC0003DMT400062861	ENA|AEWC01009481|AEWC01009481.1:43213-43298	PGSC0003DMG402024469 gene_biotype	E2F [Source	7.03056	5.01958	1.36603	0.000238235	0.000734202	82.7179	-0.397556	0.332883	0.232369	0.755044
Cluster_63313	PGSC0003DMT400062861	ENA|AEWC01032064|AEWC01032064.1:12100-12533	PGSC0003DMG402024469 gene_biotype	E2F [Source	7.03056	5.01958	1.36603	0.000238235	0.000734202	54.4025	0.151289	0.376371	0.687707	0.968606
Cluster_8456	PGSC0003DMT400030399	ENA|AEWC01004768|AEWC01004768.1:14387-14566	PGSC0003DMG400011639 gene_biotype	Amino acid transporter [Source	4.47496	5.01024	2.39419	0.0363792	0.0719208	28.6009	0.506369	0.49887	0.31009	0.827694
Cluster_42866	PGSC0003DMT400020892	ENA|AEWC01021963|AEWC01021963.1:17990-18113	PGSC0003DMG400008089 gene_biotype	Cyclic nucleotide-gated ion channel 15 [Source	7.33642	5.00085	2.35109	0.0334169	0.0668339	21.2217	-1.14733	0.534599	0.0318612	0.273858
Cluster_67259	PGSC0003DMT400020892	ENA|AEWC01034099|AEWC01034099.1:9949-10104	PGSC0003DMG400008089 gene_biotype	Cyclic nucleotide-gated ion channel 15 [Source	7.33642	5.00085	2.35109	0.0334169	0.0668339	15.435	-0.131481	0.611978	0.829887	0.986659
Cluster_78047	PGSC0003DMT400047988	ENA|AEWC01039625|AEWC01039625.1:315-797	PGSC0003DMG401018646 gene_biotype	O-methyltransferase [Source	21.6065	4.9987	0.858266	5.74e-09	2.82e-08	158.732	0.0421346	0.304757	0.890038	0.993189
Cluster_58924	PGSC0003DMT400063125	ENA|AEWC01030136|AEWC01030136.1:8159-8450	PGSC0003DMG400024556 gene_biotype	Dimethylaniline monooxygenase [Source	17.9287	4.99823	1.04455	1.71e-06	6.78e-06	16.6201	1.97049	0.690699	0.00433223	0.0709494
Cluster_75819	PGSC0003DMT400063125	ENA|AEWC01038527|AEWC01038527.1:4188-4272	PGSC0003DMG400024556 gene_biotype	Dimethylaniline monooxygenase [Source	17.9287	4.99823	1.04455	1.71e-06	6.78e-06	44.1757	1.44843	0.461207	0.00168652	0.0358325
Cluster_17515	PGSC0003DMT400004797	ENA|AEWC01009728|AEWC01009728.1:24797-24998	PGSC0003DMG400001907 gene_biotype	Conserved gene of unknown function [Source	10.2207	4.99237	1.6232	0.00210048	0.00554961	16.2052	-0.128474	0.609605	0.833083	0.986952
Cluster_31761	PGSC0003DMT400004797	ENA|AEWC01016904|AEWC01016904.1:27277-27620	PGSC0003DMG400001907 gene_biotype	Conserved gene of unknown function [Source	10.2207	4.99237	1.6232	0.00210048	0.00554961	32.7841	-0.280792	0.448852	0.531592	0.936299
Cluster_55728	PGSC0003DMT400004797	ENA|AEWC01028675|AEWC01028675.1:7949-8212	PGSC0003DMG400001907 gene_biotype	Conserved gene of unknown function [Source	10.2207	4.99237	1.6232	0.00210048	0.00554961	16.6012	1.00055	0.625021	0.109414	0.549821
Cluster_63354	PGSC0003DMT400004797	ENA|AEWC01032070|AEWC01032070.1:29119-29308	PGSC0003DMG400001907 gene_biotype	Conserved gene of unknown function [Source	10.2207	4.99237	1.6232	0.00210048	0.00554961	10.3124	2.27168	0.838504	0.00674446	NA
Cluster_86105	PGSC0003DMT400004797	ENA|AEWC01046327|AEWC01046327.1:6514-6715	PGSC0003DMG400001907 gene_biotype	Conserved gene of unknown function [Source	10.2207	4.99237	1.6232	0.00210048	0.00554961	9.44376	-0.139193	0.766225	0.855849	NA
Cluster_29208	PGSC0003DMT400044768	ENA|AEWC01015700|AEWC01015700.1:7153-7321	PGSC0003DMG400017375 gene_biotype	Conserved gene of unknown function [Source	7.79141	4.98898	1.34657	0.000211425	0.000656319	22.7551	-0.361748	0.521322	0.487741	0.923258
Cluster_46445	PGSC0003DMT400044768	ENA|AEWC01023962|AEWC01023962.1:45629-46071	PGSC0003DMG400017375 gene_biotype	Conserved gene of unknown function [Source	7.79141	4.98898	1.34657	0.000211425	0.000656319	15.7473	-0.394616	0.660579	0.550255	0.941512
Cluster_49359	PGSC0003DMT400044768	ENA|AEWC01025321|AEWC01025321.1:47680-47784	PGSC0003DMG400017375 gene_biotype	Conserved gene of unknown function [Source	7.79141	4.98898	1.34657	0.000211425	0.000656319	11.9045	0.572347	0.679703	0.399757	NA
Cluster_58361	PGSC0003DMT400044768	ENA|AEWC01029938|AEWC01029938.1:24296-24803	PGSC0003DMG400017375 gene_biotype	Conserved gene of unknown function [Source	7.79141	4.98898	1.34657	0.000211425	0.000656319	22.0449	-1.42723	0.554172	0.0100116	0.127947
Cluster_82148	PGSC0003DMT400044768	ENA|AEWC01042185|AEWC01042185.1:19943-20135	PGSC0003DMG400017375 gene_biotype	Conserved gene of unknown function [Source	7.79141	4.98898	1.34657	0.000211425	0.000656319	20.0758	0.519118	0.551258	0.346347	0.853864
Cluster_11092	PGSC0003DMT400068788	ENA|AEWC01006632|AEWC01006632.1:35087-35381	PGSC0003DMG400026750 gene_biotype	Serine-threonine protein kinase, plant-type [Source	60.598	4.98268	0.534619	1.16e-20	1.02e-19	23.6915	-1.00851	0.545471	0.0644764	0.414242
Cluster_30299	PGSC0003DMT400068788	ENA|AEWC01016281|AEWC01016281.1:77454-77601	PGSC0003DMG400026750 gene_biotype	Serine-threonine protein kinase, plant-type [Source	60.598	4.98268	0.534619	1.16e-20	1.02e-19	12.0691	1.70491	0.723546	0.0184564	NA
Cluster_34894	PGSC0003DMT400068788	ENA|AEWC01018293|AEWC01018293.1:72036-72327	PGSC0003DMG400026750 gene_biotype	Serine-threonine protein kinase, plant-type [Source	60.598	4.98268	0.534619	1.16e-20	1.02e-19	16.7133	0.0478285	0.594601	0.935889	0.996419
Cluster_51194	PGSC0003DMT400068788	ENA|AEWC01026311|AEWC01026311.1:1002-1265	PGSC0003DMG400026750 gene_biotype	Serine-threonine protein kinase, plant-type [Source	60.598	4.98268	0.534619	1.16e-20	1.02e-19	13.0406	-0.332349	0.654393	0.611542	0.956436
Cluster_57072	PGSC0003DMT400068788	ENA|AEWC01029285|AEWC01029285.1:384-734	PGSC0003DMG400026750 gene_biotype	Serine-threonine protein kinase, plant-type [Source	60.598	4.98268	0.534619	1.16e-20	1.02e-19	16.1947	0.29018	0.614891	0.636983	0.961648
Cluster_58166	PGSC0003DMT400068788	ENA|AEWC01029874|AEWC01029874.1:24537-25017	PGSC0003DMG400026750 gene_biotype	Serine-threonine protein kinase, plant-type [Source	60.598	4.98268	0.534619	1.16e-20	1.02e-19	174.253	-0.148405	0.280813	0.597163	0.953158
Cluster_67505	PGSC0003DMT400068788	ENA|AEWC01034202|AEWC01034202.1:1434-1810	PGSC0003DMG400026750 gene_biotype	Serine-threonine protein kinase, plant-type [Source	60.598	4.98268	0.534619	1.16e-20	1.02e-19	18.8	-1.15514	0.609032	0.0578696	0.389432
Cluster_64448	PGSC0003DMT400024886	ENA|AEWC01032547|AEWC01032547.1:17202-18257	PGSC0003DMG400009620 gene_biotype	Cytochrome P450 71D6 [Source	270.458	4.97862	0.268052	5.28e-77	1.33e-75	112.398	-2.07783	0.329079	2.72e-10	7.18e-08
Cluster_9032	PGSC0003DMT400024886	ENA|AEWC01005071|AEWC01005071.1:13175-13313	PGSC0003DMG400009620 gene_biotype	Cytochrome P450 71D6 [Source	270.458	4.97862	0.268052	5.28e-77	1.33e-75	18.4363	-0.84776	0.56633	0.13441	0.607869
Cluster_15479	PGSC0003DMT400062852	ENA|AEWC01008987|AEWC01008987.1:13748-14514	PGSC0003DMG400024466 gene_biotype	ATP-binding cassette transporter [Source	3.29568	4.97732	1.89169	0.00850961	0.019864	54.4959	0.376528	0.394423	0.339765	0.849553
Cluster_21767	PGSC0003DMT400062852	ENA|AEWC01012382|AEWC01012382.1:35686-36216	PGSC0003DMG400024466 gene_biotype	ATP-binding cassette transporter [Source	3.29568	4.97732	1.89169	0.00850961	0.019864	15.2203	-0.991583	0.637164	0.11965	0.574564
Cluster_32547	PGSC0003DMT400062852	ENA|AEWC01017329|AEWC01017329.1:8867-9131	PGSC0003DMG400024466 gene_biotype	ATP-binding cassette transporter [Source	3.29568	4.97732	1.89169	0.00850961	0.019864	26.0882	0.152529	0.511534	0.765566	0.979112
Cluster_40742	PGSC0003DMT400062852	ENA|AEWC01020680|AEWC01020680.1:2036-2709	PGSC0003DMG400024466 gene_biotype	ATP-binding cassette transporter [Source	3.29568	4.97732	1.89169	0.00850961	0.019864	53.0415	0.266155	0.386383	0.490925	0.925033
Cluster_44320	PGSC0003DMT400062852	ENA|AEWC01022583|AEWC01022583.1:24854-25107	PGSC0003DMG400024466 gene_biotype	ATP-binding cassette transporter [Source	3.29568	4.97732	1.89169	0.00850961	0.019864	12.9538	-0.324657	0.655937	0.620635	0.957673
Cluster_48256	PGSC0003DMT400062852	ENA|AEWC01024847|AEWC01024847.1:3150-3367	PGSC0003DMG400024466 gene_biotype	ATP-binding cassette transporter [Source	3.29568	4.97732	1.89169	0.00850961	0.019864	12.3439	-0.158065	0.670513	0.813637	NA
Cluster_55817	PGSC0003DMT400062852	ENA|AEWC01028716|AEWC01028716.1:5566-6023	PGSC0003DMG400024466 gene_biotype	ATP-binding cassette transporter [Source	3.29568	4.97732	1.89169	0.00850961	0.019864	26.1491	-0.368768	0.508195	0.468058	0.914928
Cluster_66913	PGSC0003DMT400062852	ENA|AEWC01033935|AEWC01033935.1:37941-38622	PGSC0003DMG400024466 gene_biotype	ATP-binding cassette transporter [Source	3.29568	4.97732	1.89169	0.00850961	0.019864	33.8612	0.25751	0.470295	0.584001	0.950044
Cluster_72620	PGSC0003DMT400062852	ENA|AEWC01036954|AEWC01036954.1:3493-3666	PGSC0003DMG400024466 gene_biotype	ATP-binding cassette transporter [Source	3.29568	4.97732	1.89169	0.00850961	0.019864	44.5482	0.184206	0.441229	0.676325	0.967463
Cluster_81880	PGSC0003DMT400062852	ENA|AEWC01041984|AEWC01041984.1:19654-19794	PGSC0003DMG400024466 gene_biotype	ATP-binding cassette transporter [Source	3.29568	4.97732	1.89169	0.00850961	0.019864	11.0041	0.427125	0.737156	0.562304	NA
Cluster_9559	PGSC0003DMT400062852	ENA|AEWC01005567|AEWC01005567.1:14645-14865	PGSC0003DMG400024466 gene_biotype	ATP-binding cassette transporter [Source	3.29568	4.97732	1.89169	0.00850961	0.019864	18.8942	-0.56543	0.55703	0.310068	0.827694
Cluster_27666	PGSC0003DMT400074673	ENA|AEWC01015176|AEWC01015176.1:10659-11085	PGSC0003DMG400029033 gene_biotype	Growth regulator [Source	6.80826	4.97302	2.31674	0.0318285	0.0640353	13.9704	0.138395	0.637343	0.828097	0.986316
Cluster_6553	PGSC0003DMT400074673	ENA|AEWC01003961|AEWC01003961.1:30429-30804	PGSC0003DMG400029033 gene_biotype	Growth regulator [Source	6.80826	4.97302	2.31674	0.0318285	0.0640353	20.4904	0.468939	0.551295	0.394984	0.882625
Cluster_43538	PGSC0003DMT400014749	ENA|AEWC01022241|AEWC01022241.1:46652-46787	PGSC0003DMG400005749 gene_biotype	Phosphoethanolamine N-methyltransferase [Source	46.1704	4.97244	0.570001	2.7e-18	2.16e-17	9.82893	1.02138	0.794833	0.198783	NA
Cluster_20531	PGSC0003DMT400054822	ENA|AEWC01011803|AEWC01011803.1:5528-5727	PGSC0003DMG400021279 gene_biotype	Leucine-rich repeat family protein [Source	24.3512	4.97241	0.745607	2.58e-11	1.48e-10	41.6687	-0.522488	0.425656	0.219639	0.739667
Cluster_21897	PGSC0003DMT400054822	ENA|AEWC01012417|AEWC01012417.1:8646-8819	PGSC0003DMG400021279 gene_biotype	Leucine-rich repeat family protein [Source	24.3512	4.97241	0.745607	2.58e-11	1.48e-10	11.5308	0.0812695	0.706469	0.908416	NA
Cluster_24305	PGSC0003DMT400054822	ENA|AEWC01013863|AEWC01013863.1:7491-7573	PGSC0003DMG400021279 gene_biotype	Leucine-rich repeat family protein [Source	24.3512	4.97241	0.745607	2.58e-11	1.48e-10	11.1509	0.816187	0.70761	0.248729	NA
Cluster_24411	PGSC0003DMT400054822	ENA|AEWC01013907|AEWC01013907.1:12776-12815	PGSC0003DMG400021279 gene_biotype	Leucine-rich repeat family protein [Source	24.3512	4.97241	0.745607	2.58e-11	1.48e-10	9.94275	0.484371	0.824952	0.557102	NA
Cluster_26504	PGSC0003DMT400054822	ENA|AEWC01014860|AEWC01014860.1:34718-35041	PGSC0003DMG400021279 gene_biotype	Leucine-rich repeat family protein [Source	24.3512	4.97241	0.745607	2.58e-11	1.48e-10	40.5922	0.155122	0.413888	0.707815	0.971298
Cluster_28240	PGSC0003DMT400054822	ENA|AEWC01015480|AEWC01015480.1:4406-4647	PGSC0003DMG400021279 gene_biotype	Leucine-rich repeat family protein [Source	24.3512	4.97241	0.745607	2.58e-11	1.48e-10	27.8844	-0.175852	0.481999	0.715232	0.972858
Cluster_39487	PGSC0003DMT400054822	ENA|AEWC01020265|AEWC01020265.1:78669-78791	PGSC0003DMG400021279 gene_biotype	Leucine-rich repeat family protein [Source	24.3512	4.97241	0.745607	2.58e-11	1.48e-10	16.9131	-0.0338732	0.577285	0.95321	0.997445
Cluster_39975	PGSC0003DMT400054822	ENA|AEWC01020420|AEWC01020420.1:104222-104653	PGSC0003DMG400021279 gene_biotype	Leucine-rich repeat family protein [Source	24.3512	4.97241	0.745607	2.58e-11	1.48e-10	66.7138	0.0290558	0.39289	0.941047	0.996936
Cluster_44664	PGSC0003DMT400054822	ENA|AEWC01022784|AEWC01022784.1:25685-25975	PGSC0003DMG400021279 gene_biotype	Leucine-rich repeat family protein [Source	24.3512	4.97241	0.745607	2.58e-11	1.48e-10	11.6984	0.171038	0.723253	0.813057	NA
Cluster_5070	PGSC0003DMT400054822	ENA|AEWC01002740|AEWC01002740.1:6891-7306	PGSC0003DMG400021279 gene_biotype	Leucine-rich repeat family protein [Source	24.3512	4.97241	0.745607	2.58e-11	1.48e-10	16.4406	-0.60007	0.592043	0.310793	0.828261
Cluster_54759	PGSC0003DMT400054822	ENA|AEWC01028254|AEWC01028254.1:16548-16838	PGSC0003DMG400021279 gene_biotype	Leucine-rich repeat family protein [Source	24.3512	4.97241	0.745607	2.58e-11	1.48e-10	38.0334	0.255049	0.437518	0.55993	0.944443
Cluster_57007	PGSC0003DMT400054822	ENA|AEWC01029269|AEWC01029269.1:23071-23514	PGSC0003DMG400021279 gene_biotype	Leucine-rich repeat family protein [Source	24.3512	4.97241	0.745607	2.58e-11	1.48e-10	27.0283	-0.26478	0.482967	0.583529	0.949801
Cluster_62545	PGSC0003DMT400054822	ENA|AEWC01031744|AEWC01031744.1:5450-5711	PGSC0003DMG400021279 gene_biotype	Leucine-rich repeat family protein [Source	24.3512	4.97241	0.745607	2.58e-11	1.48e-10	12.119	0.437061	0.693135	0.52833	NA
Cluster_66908	PGSC0003DMT400054822	ENA|AEWC01033935|AEWC01033935.1:31039-31241	PGSC0003DMG400021279 gene_biotype	Leucine-rich repeat family protein [Source	24.3512	4.97241	0.745607	2.58e-11	1.48e-10	12.5175	0.0237154	0.663033	0.971467	0.998429
Cluster_73533	PGSC0003DMT400054822	ENA|AEWC01037345|AEWC01037345.1:9495-9670	PGSC0003DMG400021279 gene_biotype	Leucine-rich repeat family protein [Source	24.3512	4.97241	0.745607	2.58e-11	1.48e-10	11.7686	-0.0699173	0.706948	0.921217	NA
Cluster_76279	PGSC0003DMT400054822	ENA|AEWC01038746|AEWC01038746.1:12507-12683	PGSC0003DMG400021279 gene_biotype	Leucine-rich repeat family protein [Source	24.3512	4.97241	0.745607	2.58e-11	1.48e-10	11.1634	0.0361363	0.703298	0.959022	NA
Cluster_76856	PGSC0003DMT400054822	ENA|AEWC01039012|AEWC01039012.1:28044-28390	PGSC0003DMG400021279 gene_biotype	Leucine-rich repeat family protein [Source	24.3512	4.97241	0.745607	2.58e-11	1.48e-10	16.2281	0.488775	0.599601	0.414977	0.891751
Cluster_77252	PGSC0003DMT400054822	ENA|AEWC01039175|AEWC01039175.1:2819-2949	PGSC0003DMG400021279 gene_biotype	Leucine-rich repeat family protein [Source	24.3512	4.97241	0.745607	2.58e-11	1.48e-10	9.47199	-0.137821	0.756293	0.855401	NA
Cluster_77401	PGSC0003DMT400054822	ENA|AEWC01039241|AEWC01039241.1:52850-53120	PGSC0003DMG400021279 gene_biotype	Leucine-rich repeat family protein [Source	24.3512	4.97241	0.745607	2.58e-11	1.48e-10	65.5407	0.105666	0.384308	0.783355	0.981466
Cluster_31962	PGSC0003DMT400078369	ENA|AEWC01016943|AEWC01016943.1:97267-97609	PGSC0003DMG400030514 gene_biotype	Histone chaperone ASF1A [Source	18.0103	4.97063	0.990203	5.17e-07	2.16e-06	9.63517	-0.447452	0.756204	0.554046	NA
Cluster_55883	PGSC0003DMT400078369	ENA|AEWC01028727|AEWC01028727.1:72036-72634	PGSC0003DMG400030514 gene_biotype	Histone chaperone ASF1A [Source	18.0103	4.97063	0.990203	5.17e-07	2.16e-06	33.4263	0.246199	0.456169	0.589398	0.951925
Cluster_27529	PGSC0003DMT400057621	ENA|AEWC01015141|AEWC01015141.1:2866-3137	PGSC0003DMG401022374 gene_biotype	Disease resistance protein (TIR class) [Source	39.9949	4.96971	1.05262	2.34e-06	9.17e-06	12.8441	-0.474881	0.67629	0.482564	0.921113
Cluster_48713	PGSC0003DMT400057621	ENA|AEWC01025079|AEWC01025079.1:17219-17430	PGSC0003DMG401022374 gene_biotype	Disease resistance protein (TIR class) [Source	39.9949	4.96971	1.05262	2.34e-06	9.17e-06	15.2424	-0.375473	0.61636	0.542407	0.938869
Cluster_56478	PGSC0003DMT400057621	ENA|AEWC01029063|AEWC01029063.1:1280-2104	PGSC0003DMG401022374 gene_biotype	Disease resistance protein (TIR class) [Source	39.9949	4.96971	1.05262	2.34e-06	9.17e-06	131.764	-0.0288673	0.296406	0.922416	0.9956
Cluster_56939	PGSC0003DMT400057621	ENA|AEWC01029254|AEWC01029254.1:3-483	PGSC0003DMG401022374 gene_biotype	Disease resistance protein (TIR class) [Source	39.9949	4.96971	1.05262	2.34e-06	9.17e-06	14.0197	-0.479085	0.687609	0.485965	0.922768
Cluster_10908	PGSC0003DMT400058187	ENA|AEWC01006481|AEWC01006481.1:60-537	PGSC0003DMG400022589 gene_biotype	Ocs element-binding factor [Source	5.01277	4.96746	1.46731	0.000710712	0.0020384	40.0971	0.0910628	0.41938	0.828102	0.986316
Cluster_28550	PGSC0003DMT400058187	ENA|AEWC01015536|AEWC01015536.1:1938-2152	PGSC0003DMG400022589 gene_biotype	Ocs element-binding factor [Source	5.01277	4.96746	1.46731	0.000710712	0.0020384	13.5638	-0.198074	0.706877	0.779316	0.981003
Cluster_48372	PGSC0003DMT400058187	ENA|AEWC01024880|AEWC01024880.1:3743-3902	PGSC0003DMG400022589 gene_biotype	Ocs element-binding factor [Source	5.01277	4.96746	1.46731	0.000710712	0.0020384	41.3486	-0.815375	0.458999	0.0756635	0.453448
Cluster_66153	PGSC0003DMT400058187	ENA|AEWC01033611|AEWC01033611.1:3652-4100	PGSC0003DMG400022589 gene_biotype	Ocs element-binding factor [Source	5.01277	4.96746	1.46731	0.000710712	0.0020384	11.8994	0.391022	0.676471	0.563242	NA
Cluster_26939	PGSC0003DMT400008812	ENA|AEWC01014943|AEWC01014943.1:83296-83515	PGSC0003DMG400003422 gene_biotype	Conserved gene of unknown function [Source	5.19424	4.96386	1.43705	0.000551911	0.00161038	9.86555	0.177433	0.75413	0.81399	NA
Cluster_81194	PGSC0003DMT400008812	ENA|AEWC01041589|AEWC01041589.1:1030-1488	PGSC0003DMG400003422 gene_biotype	Conserved gene of unknown function [Source	5.19424	4.96386	1.43705	0.000551911	0.00161038	26.2398	-0.445294	0.503608	0.376584	0.873273
Cluster_22042	PGSC0003DMT400011014	ENA|AEWC01012436|AEWC01012436.1:5353-5523	PGSC0003DMG400004312 gene_biotype	9-cis-epoxycarotenoid dioxygenase [Source	3.39787	4.96296	1.87482	0.00811701	0.019016	11.6344	0.822013	0.699717	0.240083	NA
Cluster_31686	PGSC0003DMT400011014	ENA|AEWC01016892|AEWC01016892.1:1998-2149	PGSC0003DMG400004312 gene_biotype	9-cis-epoxycarotenoid dioxygenase [Source	3.39787	4.96296	1.87482	0.00811701	0.019016	18.05	-1.66597	0.618821	0.00709885	0.101067
Cluster_78373	PGSC0003DMT400070467	ENA|AEWC01039910|AEWC01039910.1:5691-6059	PGSC0003DMG400027396 gene_biotype	Leucoanthocyanidin dioxygenase [Source	3.12539	4.9628	1.91953	0.00972588	0.0224242	22.5612	0.0589546	0.540057	0.913073	0.994878
Cluster_81710	PGSC0003DMT400070467	ENA|AEWC01041922|AEWC01041922.1:3682-4089	PGSC0003DMG400027396 gene_biotype	Leucoanthocyanidin dioxygenase [Source	3.12539	4.9628	1.91953	0.00972588	0.0224242	21.2686	0.496933	0.536084	0.353943	0.859818
Cluster_43992	PGSC0003DMT400026828	ENA|AEWC01022474|AEWC01022474.1:51218-51397	PGSC0003DMG400010353 gene_biotype	Cytochrome c6, chloroplastic [Source	26.9438	4.95532	0.850652	5.7e-09	2.8e-08	30.5976	-0.390314	0.462209	0.398416	0.88397
Cluster_31389	PGSC0003DMT400030650	ENA|AEWC01016759|AEWC01016759.1:466-1380	PGSC0003DMG400011740 gene_biotype	SGA [Source	3.29498	4.95304	1.89401	0.00892008	0.0207321	14.5063	-0.628052	0.634226	0.322044	0.837251
Cluster_67412	PGSC0003DMT400030650	ENA|AEWC01034139|AEWC01034139.1:20674-20890	PGSC0003DMG400011740 gene_biotype	SGA [Source	3.29498	4.95304	1.89401	0.00892008	0.0207321	14.7853	0.0692416	0.623858	0.911625	0.994845
Cluster_83989	PGSC0003DMT400030650	ENA|AEWC01043428|AEWC01043428.1:4782-4991	PGSC0003DMG400011740 gene_biotype	SGA [Source	3.29498	4.95304	1.89401	0.00892008	0.0207321	12.2649	-0.588231	0.683621	0.389533	NA
Cluster_17683	PGSC0003DMT400023325	ENA|AEWC01009891|AEWC01009891.1:50537-50962	PGSC0003DMG400009036 gene_biotype	Beta-glucosidase [Source	3.38369	4.95267	1.87854	0.00837784	0.0195785	27.2294	0.184451	0.495564	0.709741	0.971491
Cluster_26866	PGSC0003DMT400023325	ENA|AEWC01014933|AEWC01014933.1:32986-33400	PGSC0003DMG400009036 gene_biotype	Beta-glucosidase [Source	3.38369	4.95267	1.87854	0.00837784	0.0195785	15.4219	0.361778	0.612811	0.55495	0.942972
Cluster_49028	PGSC0003DMT400023325	ENA|AEWC01025181|AEWC01025181.1:2703-2861	PGSC0003DMG400009036 gene_biotype	Beta-glucosidase [Source	3.38369	4.95267	1.87854	0.00837784	0.0195785	12.0752	0.265628	0.667747	0.690779	NA
Cluster_82381	PGSC0003DMT400023325	ENA|AEWC01042310|AEWC01042310.1:456-745	PGSC0003DMG400009036 gene_biotype	Beta-glucosidase [Source	3.38369	4.95267	1.87854	0.00837784	0.0195785	20.0343	0.0641078	0.55217	0.907572	0.994699
Cluster_31606	PGSC0003DMT400075234	ENA|AEWC01016861|AEWC01016861.1:19768-19958	PGSC0003DMG400029263 gene_biotype	Anthocyanin acyltransferase [Source	3.10886	4.94535	1.92157	0.0100645	0.0231261	21.1871	-0.2547	0.536072	0.634699	0.961274
Cluster_4456	PGSC0003DMT400075234	ENA|AEWC01002543|AEWC01002543.1:39740-39953	PGSC0003DMG400029263 gene_biotype	Anthocyanin acyltransferase [Source	3.10886	4.94535	1.92157	0.0100645	0.0231261	41.3851	-0.16584	0.431594	0.700792	0.970589
Cluster_11099	PGSC0003DMT400033202	ENA|AEWC01006646|AEWC01006646.1:26013-26367	PGSC0003DMG400012749 gene_biotype	Fasciclin-like arabinogalactan protein 13 [Source	1022.96	4.93933	0.131132	0	0	25.6064	0.386869	0.498123	0.437364	0.902599
Cluster_9349	PGSC0003DMT400033202	ENA|AEWC01005365|AEWC01005365.1:49398-50341	PGSC0003DMG400012749 gene_biotype	Fasciclin-like arabinogalactan protein 13 [Source	1022.96	4.93933	0.131132	0	0	28.0006	0.226709	0.477952	0.635261	0.961506
Cluster_72784	PGSC0003DMT400047825	ENA|AEWC01037015|AEWC01037015.1:50-744	PGSC0003DMG400018588 gene_biotype	Myb [Source	4.9581	4.93548	1.47148	0.000796251	0.00226725	62.8841	0.0734905	0.360876	0.838631	0.987764
Cluster_87108	PGSC0003DMT400047825	ENA|AEWC01056134|AEWC01056134.1:14-160	PGSC0003DMG400018588 gene_biotype	Myb [Source	4.9581	4.93548	1.47148	0.000796251	0.00226725	12.7633	-0.0670671	0.674061	0.920744	0.9955
Cluster_5753	PGSC0003DMT400074314	ENA|AEWC01003159|AEWC01003159.1:1890-2274	PGSC0003DMG400028883 gene_biotype	Multicopper oxidase [Source	8.37992	4.91477	1.80041	0.00633713	0.0151879	22.86	0.560224	0.521907	0.283084	0.806052
Cluster_29233	PGSC0003DMT400000353	ENA|AEWC01015707|AEWC01015707.1:2508-2886	PGSC0003DMG400000123 gene_biotype	Calcium-transporting ATPase, endoplasmic reticulum-type [Source	4.3366	4.91012	2.41581	0.0421034	0.081714	23.762	0.593508	0.514222	0.248424	0.772517
Cluster_35757	PGSC0003DMT400000353	ENA|AEWC01018608|AEWC01018608.1:5217-5541	PGSC0003DMG400000123 gene_biotype	Calcium-transporting ATPase, endoplasmic reticulum-type [Source	4.3366	4.91012	2.41581	0.0421034	0.081714	12.2315	0.421804	0.689423	0.540656	NA
Cluster_68914	PGSC0003DMT400000353	ENA|AEWC01034939|AEWC01034939.1:5091-5352	PGSC0003DMG400000123 gene_biotype	Calcium-transporting ATPase, endoplasmic reticulum-type [Source	4.3366	4.91012	2.41581	0.0421034	0.081714	18.4971	0.293654	0.577651	0.611201	0.956376
Cluster_14162	PGSC0003DMT400057528	ENA|AEWC01007844|AEWC01007844.1:158-365	PGSC0003DMG400022344 gene_biotype	FAD-linked oxidoreductase 1 [Source	5.01286	4.90075	1.44084	0.000670608	0.0019321	17.6267	0.069273	0.576499	0.904355	0.994679
Cluster_2872	PGSC0003DMT400057528	ENA|AEWC01001914|AEWC01001914.1:5777-5997	PGSC0003DMG400022344 gene_biotype	FAD-linked oxidoreductase 1 [Source	5.01286	4.90075	1.44084	0.000670608	0.0019321	10.7155	0.170366	0.740757	0.8181	NA
Cluster_4444	PGSC0003DMT400057528	ENA|AEWC01002540|AEWC01002540.1:12320-12579	PGSC0003DMG400022344 gene_biotype	FAD-linked oxidoreductase 1 [Source	5.01286	4.90075	1.44084	0.000670608	0.0019321	11.5606	-0.126656	0.741999	0.864464	NA
Cluster_21615	PGSC0003DMT400029372	ENA|AEWC01012320|AEWC01012320.1:27278-27669	PGSC0003DMG400011287 gene_biotype	DNA-3-methyladenine glycosylase [Source	4.7969	4.89745	1.4879	0.000996478	0.00278917	37.6205	0.182614	0.435313	0.674851	0.967436
Cluster_63771	PGSC0003DMT400029372	ENA|AEWC01032218|AEWC01032218.1:27366-27730	PGSC0003DMG400011287 gene_biotype	DNA-3-methyladenine glycosylase [Source	4.7969	4.89745	1.4879	0.000996478	0.00278917	14.1536	0.0480387	0.673403	0.943129	0.996999
Cluster_8871	PGSC0003DMT400029372	ENA|AEWC01004909|AEWC01004909.1:22247-22455	PGSC0003DMG400011287 gene_biotype	DNA-3-methyladenine glycosylase [Source	4.7969	4.89745	1.4879	0.000996478	0.00278917	37.7933	-0.245705	0.430179	0.567885	0.946149
Cluster_79364	PGSC0003DMT400008774	ENA|AEWC01040333|AEWC01040333.1:11215-12023	PGSC0003DMG400003411 gene_biotype	DNA-damage-inducible protein f [Source	7.83324	4.88116	1.32913	0.000240242	0.000739584	4083.97	0.61597	0.236573	0.00922174	0.12109
Cluster_17310	PGSC0003DMT400059697	ENA|AEWC01009668|AEWC01009668.1:19394-19534	PGSC0003DMG400023207 gene_biotype	Retrotransposon protein, Ty3-gypsy subclass [Source	4.7528	4.86513	1.48848	0.00108111	0.00301089	8.88496	-0.15357	0.811141	0.849837	NA
Cluster_18399	PGSC0003DMT400059697	ENA|AEWC01010332|AEWC01010332.1:1254-2711	PGSC0003DMG400023207 gene_biotype	Retrotransposon protein, Ty3-gypsy subclass [Source	4.7528	4.86513	1.48848	0.00108111	0.00301089	20.9248	0.513648	0.539233	0.340816	0.850504
Cluster_4158	PGSC0003DMT400059697	ENA|AEWC01002392|AEWC01002392.1:16214-19065	PGSC0003DMG400023207 gene_biotype	Retrotransposon protein, Ty3-gypsy subclass [Source	4.7528	4.86513	1.48848	0.00108111	0.00301089	100.486	0.786747	0.32432	0.0152731	0.168999
Cluster_47127	PGSC0003DMT400059697	ENA|AEWC01024141|AEWC01024141.1:533-1909	PGSC0003DMG400023207 gene_biotype	Retrotransposon protein, Ty3-gypsy subclass [Source	4.7528	4.86513	1.48848	0.00108111	0.00301089	41.2912	0.461049	0.413579	0.264946	0.790061
Cluster_67982	PGSC0003DMT400059697	ENA|AEWC01034530|AEWC01034530.1:6103-9627	PGSC0003DMG400023207 gene_biotype	Retrotransposon protein, Ty3-gypsy subclass [Source	4.7528	4.86513	1.48848	0.00108111	0.00301089	76.7927	0.81918	0.34816	0.0186285	0.193151
Cluster_79902	PGSC0003DMT400059697	ENA|AEWC01040622|AEWC01040622.1:10708-10839	PGSC0003DMG400023207 gene_biotype	Retrotransposon protein, Ty3-gypsy subclass [Source	4.7528	4.86513	1.48848	0.00108111	0.00301089	103.856	0.640549	0.353463	0.069954	0.434603
Cluster_85877	PGSC0003DMT400059697	ENA|AEWC01045837|AEWC01045837.1:932-1720	PGSC0003DMG400023207 gene_biotype	Retrotransposon protein, Ty3-gypsy subclass [Source	4.7528	4.86513	1.48848	0.00108111	0.00301089	23.3743	1.44685	0.546236	0.00807861	0.110877
Cluster_19761	PGSC0003DMT400074738	ENA|AEWC01011096|AEWC01011096.1:4202-4581	PGSC0003DMG400029061 gene_biotype	O-acetyltransferase [Source	35.3833	4.85967	0.660184	1.82e-13	1.18e-12	13.5006	-0.267158	0.643411	0.67798	0.967635
Cluster_41295	PGSC0003DMT400074738	ENA|AEWC01020875|AEWC01020875.1:6994-7554	PGSC0003DMG400029061 gene_biotype	O-acetyltransferase [Source	35.3833	4.85967	0.660184	1.82e-13	1.18e-12	10.1273	0.322208	0.732812	0.660164	NA
Cluster_62122	PGSC0003DMT400074738	ENA|AEWC01031521|AEWC01031521.1:2989-3251	PGSC0003DMG400029061 gene_biotype	O-acetyltransferase [Source	35.3833	4.85967	0.660184	1.82e-13	1.18e-12	9.87499	0.383525	0.737879	0.603226	NA
Cluster_62125	PGSC0003DMT400074738	ENA|AEWC01031521|AEWC01031521.1:9402-9706	PGSC0003DMG400029061 gene_biotype	O-acetyltransferase [Source	35.3833	4.85967	0.660184	1.82e-13	1.18e-12	20.7801	0.30996	0.539944	0.565927	0.9458
Cluster_49794	PGSC0003DMT400057416	ENA|AEWC01025529|AEWC01025529.1:18527-18909	PGSC0003DMG400022294 gene_biotype	Glycerophosphodiesterase [Source	2.92405	4.85711	1.96301	0.013349	0.0298573	16.2865	-0.409579	0.611613	0.503068	0.92828
Cluster_3644	PGSC0003DMT400003004	ENA|AEWC01002186|AEWC01002186.1:26198-26349	PGSC0003DMG400001183 gene_biotype	Glycosyltransferase family GT8 protein [Source	2.81722	4.85429	1.98473	0.0144523	0.0320431	13.6524	0.673137	0.656292	0.305049	0.823702
Cluster_55314	PGSC0003DMT400003004	ENA|AEWC01028476|AEWC01028476.1:8290-8352	PGSC0003DMG400001183 gene_biotype	Glycosyltransferase family GT8 protein [Source	2.81722	4.85429	1.98473	0.0144523	0.0320431	15.0082	0.038807	0.619096	0.950019	0.997445
Cluster_6774	PGSC0003DMT400003004	ENA|AEWC01004030|AEWC01004030.1:20148-20545	PGSC0003DMG400001183 gene_biotype	Glycosyltransferase family GT8 protein [Source	2.81722	4.85429	1.98473	0.0144523	0.0320431	21.6742	0.49935	0.536676	0.352139	0.858439
Cluster_22980	PGSC0003DMT400076318	ENA|AEWC01012879|AEWC01012879.1:3158-3483	PGSC0003DMG400029672 gene_biotype	Auxin-induced protein 5NG4 [Source	2.86703	4.85394	1.97368	0.0139196	0.0309985	11.5739	0.899317	0.701328	0.199736	NA
Cluster_13552	PGSC0003DMT400077067	ENA|AEWC01007697|AEWC01007697.1:22635-22840	PGSC0003DMG400029974 gene_biotype	Conserved gene of unknown function [Source	11.4478	4.8511	1.39793	0.000520061	0.0015233	26.3581	0.16426	0.511161	0.747947	0.977814
Cluster_26436	PGSC0003DMT400012226	ENA|AEWC01014742|AEWC01014742.1:4459-5131	PGSC0003DMG400004795 gene_biotype	Nitrate transporter [Source	8.28766	4.85075	1.4223	0.00064845	0.00187224	11.1956	0.254898	0.72886	0.726547	NA
Cluster_51289	PGSC0003DMT400012226	ENA|AEWC01026335|AEWC01026335.1:40557-40998	PGSC0003DMG400004795 gene_biotype	Nitrate transporter [Source	8.28766	4.85075	1.4223	0.00064845	0.00187224	16.4926	0.0575678	0.612696	0.925142	0.995772
Cluster_23945	PGSC0003DMT400058618	ENA|AEWC01013621|AEWC01013621.1:15460-15674	PGSC0003DMG400022774 gene_biotype	CONSTANS interacting protein 6 [Source	6.41952	4.8491	2.37805	0.0414389	0.0805953	9.93564	-0.488608	0.744481	0.511626	NA
Cluster_61999	PGSC0003DMT400058618	ENA|AEWC01031446|AEWC01031446.1:3461-3576	PGSC0003DMG400022774 gene_biotype	CONSTANS interacting protein 6 [Source	6.41952	4.8491	2.37805	0.0414389	0.0805953	19.8665	-0.439677	0.574472	0.444059	0.905625
Cluster_28915	PGSC0003DMT400067117	ENA|AEWC01015629|AEWC01015629.1:3102-3545	PGSC0003DMG400026091 gene_biotype	Cyclin A2 [Source	3.15909	4.84426	1.93049	0.0120955	0.0273232	15.0028	0.517039	0.639573	0.418853	0.893367
Cluster_13889	PGSC0003DMT400019613	ENA|AEWC01007761|AEWC01007761.1:16458-16614	PGSC0003DMG400007578 gene_biotype	Conserved gene of unknown function [Source	4.35644	4.84421	2.42321	0.0455993	0.0875603	42.1858	-1.03849	0.429104	0.0155143	0.170985
Cluster_66503	PGSC0003DMT400019613	ENA|AEWC01033785|AEWC01033785.1:18168-18244	PGSC0003DMG400007578 gene_biotype	Conserved gene of unknown function [Source	4.35644	4.84421	2.42321	0.0455993	0.0875603	11.2347	-1.47524	0.783057	0.0595725	NA
Cluster_48308	PGSC0003DMT400049814	ENA|AEWC01024862|AEWC01024862.1:41033-41116	PGSC0003DMG400019350 gene_biotype	ATP binding protein [Source	34.7662	4.84357	0.743212	7.17e-11	4.02e-10	14.4886	1.17348	0.644459	0.0686265	0.429569
Cluster_40758	PGSC0003DMT400040458	ENA|AEWC01020680|AEWC01020680.1:41650-42087	PGSC0003DMG400015666 gene_biotype	ATP binding protein [Source	21.8372	4.82659	1.03242	2.94e-06	1.14e-05	508.792	-1.44237	0.251871	1.02e-08	1.78e-06
Cluster_55452	PGSC0003DMT400040458	ENA|AEWC01028527|AEWC01028527.1:7558-7810	PGSC0003DMG400015666 gene_biotype	ATP binding protein [Source	21.8372	4.82659	1.03242	2.94e-06	1.14e-05	18.041	-0.292989	0.609864	0.630931	0.960112
Cluster_68178	PGSC0003DMT400067357	ENA|AEWC01034659|AEWC01034659.1:5214-5260	PGSC0003DMG400026189 gene_biotype	Xyloglucan endotransglycosylase/hydrolase 16 protein [Source	3.03589	4.82284	1.95388	0.013574	0.0303114	19.0943	0.719435	0.561044	0.199732	0.712942
Cluster_77880	PGSC0003DMT400067357	ENA|AEWC01039574|AEWC01039574.1:24846-25331	PGSC0003DMG400026189 gene_biotype	Xyloglucan endotransglycosylase/hydrolase 16 protein [Source	3.03589	4.82284	1.95388	0.013574	0.0303114	13.3003	0.401971	0.649324	0.535876	0.937442
Cluster_3092	PGSC0003DMT400057119	ENA|AEWC01002065|AEWC01002065.1:2087-2862	PGSC0003DMG400022190 gene_biotype	Chromosome-associated kinesin KIF4A [Source	4.5932	4.82128	1.49602	0.00126976	0.00349538	31.6775	0.642009	0.477545	0.178821	0.68065
Cluster_43737	PGSC0003DMT400057119	ENA|AEWC01022290|AEWC01022290.1:39565-39788	PGSC0003DMG400022190 gene_biotype	Chromosome-associated kinesin KIF4A [Source	4.5932	4.82128	1.49602	0.00126976	0.00349538	11.0286	0.0404505	0.72663	0.955606	NA
Cluster_75691	PGSC0003DMT400057119	ENA|AEWC01038485|AEWC01038485.1:103598-104286	PGSC0003DMG400022190 gene_biotype	Chromosome-associated kinesin KIF4A [Source	4.5932	4.82128	1.49602	0.00126976	0.00349538	18.8142	0.773502	0.572906	0.176971	0.678179
Cluster_46975	PGSC0003DMT400023184	ENA|AEWC01024074|AEWC01024074.1:90010-90371	PGSC0003DMG400008979 gene_biotype	Basic 7S globulin 2 small subunit [Source	7.43898	4.82015	1.2735	0.000153731	0.000488071	15.1379	0.4296	0.684961	0.530535	0.936047
Cluster_55182	PGSC0003DMT400023184	ENA|AEWC01028413|AEWC01028413.1:31058-31266	PGSC0003DMG400008979 gene_biotype	Basic 7S globulin 2 small subunit [Source	7.43898	4.82015	1.2735	0.000153731	0.000488071	9.94268	-0.269391	0.741776	0.716478	NA
Cluster_69878	PGSC0003DMT400023184	ENA|AEWC01035375|AEWC01035375.1:8008-8205	PGSC0003DMG400008979 gene_biotype	Basic 7S globulin 2 small subunit [Source	7.43898	4.82015	1.2735	0.000153731	0.000488071	10.8431	0.41873	0.710659	0.555717	NA
Cluster_70539	PGSC0003DMT400023184	ENA|AEWC01035770|AEWC01035770.1:13114-13293	PGSC0003DMG400008979 gene_biotype	Basic 7S globulin 2 small subunit [Source	7.43898	4.82015	1.2735	0.000153731	0.000488071	12.9714	1.16779	0.708453	0.099278	0.523495
Cluster_77355	PGSC0003DMT400023184	ENA|AEWC01039200|AEWC01039200.1:38380-38791	PGSC0003DMG400008979 gene_biotype	Basic 7S globulin 2 small subunit [Source	7.43898	4.82015	1.2735	0.000153731	0.000488071	18.5666	0.304874	0.599978	0.611354	0.956376
Cluster_16346	PGSC0003DMT400005343	ENA|AEWC01009201|AEWC01009201.1:714-990	PGSC0003DMG400002085 gene_biotype	Pectinesterase [Source	124.944	4.81882	0.353774	3e-42	4.61e-41	19.0522	-0.652706	0.577979	0.258776	0.784194
Cluster_3744	PGSC0003DMT400072292	ENA|AEWC01002194|AEWC01002194.1:141378-141562	PGSC0003DMG401028133 gene_biotype	Calcium-dependent protein kinase [Source	2.96066	4.81081	1.96018	0.014117	0.0313888	18.3423	-0.880357	0.571764	0.123629	0.584056
Cluster_41586	PGSC0003DMT400072292	ENA|AEWC01021204|AEWC01021204.1:6226-7058	PGSC0003DMG401028133 gene_biotype	Calcium-dependent protein kinase [Source	2.96066	4.81081	1.96018	0.014117	0.0313888	13.0714	0.252724	0.662311	0.702774	0.970693
Cluster_9943	PGSC0003DMT400072292	ENA|AEWC01005696|AEWC01005696.1:31951-32069	PGSC0003DMG401028133 gene_biotype	Calcium-dependent protein kinase [Source	2.96066	4.81081	1.96018	0.014117	0.0313888	135.769	0.686829	0.302198	0.0230393	0.221517
Cluster_50346	PGSC0003DMT400067259	ENA|AEWC01025838|AEWC01025838.1:6941-7270	PGSC0003DMG400026154 gene_biotype	Receptor kinase [Source	78.7768	4.80867	0.463996	3.63e-25	3.68e-24	17.1386	-1.3518	0.589681	0.0218808	0.2148
Cluster_61118	PGSC0003DMT400067259	ENA|AEWC01031020|AEWC01031020.1:36437-36804	PGSC0003DMG400026154 gene_biotype	Receptor kinase [Source	78.7768	4.80867	0.463996	3.63e-25	3.68e-24	13.4912	-1.22712	0.676168	0.0695522	0.433006
Cluster_67994	PGSC0003DMT400067259	ENA|AEWC01034537|AEWC01034537.1:34068-35261	PGSC0003DMG400026154 gene_biotype	Receptor kinase [Source	78.7768	4.80867	0.463996	3.63e-25	3.68e-24	28.9957	0.371248	0.478905	0.43822	0.902955
Cluster_41658	PGSC0003DMT400054066	ENA|AEWC01021229|AEWC01021229.1:87848-88065	PGSC0003DMG400020968 gene_biotype	Flavonol 4'-sulfotransferase [Source	3.1593	4.8048	1.92493	0.012557	0.028247	13.222	-0.787491	0.64499	0.22211	0.742894
Cluster_14911	PGSC0003DMT400025109	ENA|AEWC01008419|AEWC01008419.1:12914-13413	PGSC0003DMG400009700 gene_biotype	Conserved gene of unknown function [Source	2.79048	4.8013	1.99175	0.0159263	0.0349156	57.6579	0.00201687	0.378047	0.995743	0.99972
Cluster_69626	PGSC0003DMT400025109	ENA|AEWC01035270|AEWC01035270.1:26130-26373	PGSC0003DMG400009700 gene_biotype	Conserved gene of unknown function [Source	2.79048	4.8013	1.99175	0.0159263	0.0349156	35.3626	0.547274	0.436047	0.20945	0.725515
Cluster_1630	PGSC0003DMT400039868	ENA|AEWC01001170|AEWC01001170.1:6930-7292	PGSC0003DMG400015420 gene_biotype	Conserved gene of unknown function [Source	29.2235	4.80048	0.654395	2.2e-13	1.42e-12	17.7999	0.044209	0.570818	0.938267	0.996419
Cluster_50142	PGSC0003DMT400039868	ENA|AEWC01025771|AEWC01025771.1:13135-13554	PGSC0003DMG400015420 gene_biotype	Conserved gene of unknown function [Source	29.2235	4.80048	0.654395	2.2e-13	1.42e-12	17.3472	0.511923	0.583957	0.380679	0.875584
Cluster_76121	PGSC0003DMT400039868	ENA|AEWC01038652|AEWC01038652.1:22069-22270	PGSC0003DMG400015420 gene_biotype	Conserved gene of unknown function [Source	29.2235	4.80048	0.654395	2.2e-13	1.42e-12	14.7556	1.00755	0.651888	0.122205	0.580332
Cluster_49257	PGSC0003DMT400072459	ENA|AEWC01025276|AEWC01025276.1:1014-1217	PGSC0003DMG400028191 gene_biotype	Auxin efflux carrier [Source	47.9665	4.8002	0.543864	1.08e-18	8.83e-18	19.3429	-0.154933	0.578575	0.788866	0.981854
Cluster_29114	PGSC0003DMT400076694	ENA|AEWC01015677|AEWC01015677.1:4870-5095	PGSC0003DMG402029824 gene_biotype	UDP-glucosyltransferase [Source	469.621	4.79625	0.200009	4.47e-127	1.8e-125	65.8619	-0.0960584	0.366946	0.793493	0.98229
Cluster_45947	PGSC0003DMT400046696	ENA|AEWC01023516|AEWC01023516.1:25014-25656	PGSC0003DMG400018129 gene_biotype	High-affinity nitrate transport system component [Source	2.81811	4.7955	1.98596	0.015748	0.0345612	9.42469	1.15987	0.829122	0.161838	NA
Cluster_14961	PGSC0003DMT400010440	ENA|AEWC01008470|AEWC01008470.1:188-792	PGSC0003DMG400004078 gene_biotype	Conserved gene of unknown function [Source	4.57514	4.79499	2.3723	0.0432552	0.0836938	11.6145	0.724085	0.716238	0.312037	NA
Cluster_38607	PGSC0003DMT400023082	ENA|AEWC01019998|AEWC01019998.1:11430-11606	PGSC0003DMG400008938 gene_biotype	Endo-1,4-beta-glucanase [Source	19.4591	4.78768	0.88348	5.99e-08	2.72e-07	16.9365	0.349852	0.611669	0.567347	0.946084
Cluster_42763	PGSC0003DMT400023082	ENA|AEWC01021930|AEWC01021930.1:4196-4692	PGSC0003DMG400008938 gene_biotype	Endo-1,4-beta-glucanase [Source	19.4591	4.78768	0.88348	5.99e-08	2.72e-07	20.3174	0.153192	0.548974	0.780205	0.981114
Cluster_7754	PGSC0003DMT400023082	ENA|AEWC01004605|AEWC01004605.1:60305-60795	PGSC0003DMG400008938 gene_biotype	Endo-1,4-beta-glucanase [Source	19.4591	4.78768	0.88348	5.99e-08	2.72e-07	12.176	0.839171	0.680122	0.217258	NA
Cluster_53364	PGSC0003DMT400008997	ENA|AEWC01027275|AEWC01027275.1:2912-3050	PGSC0003DMG400003503 gene_biotype	Maf protein [Source	8.5067	4.78588	1.63548	0.00343029	0.00869848	36.4416	0.340486	0.484723	0.482408	0.92107
Cluster_16099	PGSC0003DMT400051166	ENA|AEWC01009181|AEWC01009181.1:12761-13167	PGSC0003DMG400019872 gene_biotype	Adenylyl-sulfate reductase [Source	2.84408	4.78559	1.98081	0.0156929	0.0344597	23.1182	0.0803189	0.516068	0.87632	0.991318
Cluster_39095	PGSC0003DMT400051166	ENA|AEWC01020125|AEWC01020125.1:67708-69124	PGSC0003DMG400019872 gene_biotype	Adenylyl-sulfate reductase [Source	2.84408	4.78559	1.98081	0.0156929	0.0344597	301.261	-0.959661	0.260828	0.000233883	0.00778661
Cluster_26245	PGSC0003DMT400058367	ENA|AEWC01014659|AEWC01014659.1:15036-15397	PGSC0003DMG401022673 gene_biotype	Acyl-CoA binding protein [Source	17.4651	4.78297	1.54383	0.00194757	0.0051812	28.1475	0.436799	0.495914	0.378428	0.874281
Cluster_81491	PGSC0003DMT400022761	ENA|AEWC01041774|AEWC01041774.1:2048-2712	PGSC0003DMG400008829 gene_biotype	Conserved gene of unknown function [Source	115.651	4.77978	0.341899	2.06e-44	3.32e-43	9.67035	0.257346	0.76334	0.736018	NA
Cluster_25307	PGSC0003DMT400073024	ENA|AEWC01014293|AEWC01014293.1:21808-21970	PGSC0003DMG400028406 gene_biotype	Zinc finger protein [Source	4.60654	4.7797	1.48393	0.00127753	0.00351641	17.4589	0.000100959	0.622534	0.999871	0.999982
Cluster_30889	PGSC0003DMT400073024	ENA|AEWC01016535|AEWC01016535.1:45494-45696	PGSC0003DMG400028406 gene_biotype	Zinc finger protein [Source	4.60654	4.7797	1.48393	0.00127753	0.00351641	55.1054	-0.0999179	0.392646	0.79913	0.983101
Cluster_45512	PGSC0003DMT400073024	ENA|AEWC01023316|AEWC01023316.1:2317-2482	PGSC0003DMG400028406 gene_biotype	Zinc finger protein [Source	4.60654	4.7797	1.48393	0.00127753	0.00351641	15.4848	0.0476388	0.608632	0.937612	0.996419
Cluster_70633	PGSC0003DMT400073024	ENA|AEWC01035833|AEWC01035833.1:36056-36197	PGSC0003DMG400028406 gene_biotype	Zinc finger protein [Source	4.60654	4.7797	1.48393	0.00127753	0.00351641	33.5837	0.107307	0.459413	0.815316	0.985173
Cluster_79839	PGSC0003DMT400073024	ENA|AEWC01040593|AEWC01040593.1:21805-21951	PGSC0003DMG400028406 gene_biotype	Zinc finger protein [Source	4.60654	4.7797	1.48393	0.00127753	0.00351641	13.7273	-0.38156	0.638192	0.549923	0.941423
Cluster_84449	PGSC0003DMT400073024	ENA|AEWC01043953|AEWC01043953.1:3272-3541	PGSC0003DMG400028406 gene_biotype	Zinc finger protein [Source	4.60654	4.7797	1.48393	0.00127753	0.00351641	46.0554	0.541518	0.402	0.177961	0.679281
Cluster_50671	PGSC0003DMT400016843	ENA|AEWC01025919|AEWC01025919.1:13510-13694	PGSC0003DMG400006589 gene_biotype	Conserved gene of unknown function [Source	20.3454	4.77721	0.945064	4.31e-07	1.81e-06	14.7249	-1.84923	0.647405	0.00428511	0.0704555
Cluster_43312	PGSC0003DMT400078182	ENA|AEWC01022060|AEWC01022060.1:8621-8872	PGSC0003DMG400030415 gene_biotype	Expansin18 [Source	10.1456	4.7623	1.15041	3.48e-05	0.000120054	11.2224	-1.37655	0.732981	0.0603788	NA
Cluster_66486	PGSC0003DMT400078182	ENA|AEWC01033783|AEWC01033783.1:42025-42286	PGSC0003DMG400030415 gene_biotype	Expansin18 [Source	10.1456	4.7623	1.15041	3.48e-05	0.000120054	67.029	0.379833	0.354228	0.283592	0.806501
Cluster_68425	PGSC0003DMT400078182	ENA|AEWC01034757|AEWC01034757.1:6838-6927	PGSC0003DMG400030415 gene_biotype	Expansin18 [Source	10.1456	4.7623	1.15041	3.48e-05	0.000120054	9.11111	-0.0433863	0.80108	0.956808	NA
Cluster_1764	PGSC0003DMT400058134	ENA|AEWC01001185|AEWC01001185.1:82109-82369	PGSC0003DMG400022567 gene_biotype	Peroxidase 72 [Source	2.76883	4.76216	2.00028	0.0172778	0.0374907	48.3781	0.0254535	0.408771	0.950349	0.997445
Cluster_2647	PGSC0003DMT400058134	ENA|AEWC01001715|AEWC01001715.1:54187-54836	PGSC0003DMG400022567 gene_biotype	Peroxidase 72 [Source	2.76883	4.76216	2.00028	0.0172778	0.0374907	25.9933	0.518233	0.490309	0.290533	0.812373
Cluster_27129	PGSC0003DMT400058134	ENA|AEWC01014975|AEWC01014975.1:6349-6428	PGSC0003DMG400022567 gene_biotype	Peroxidase 72 [Source	2.76883	4.76216	2.00028	0.0172778	0.0374907	23.3164	0.423228	0.516364	0.412427	0.890409
Cluster_48025	PGSC0003DMT400058134	ENA|AEWC01024650|AEWC01024650.1:13299-13589	PGSC0003DMG400022567 gene_biotype	Peroxidase 72 [Source	2.76883	4.76216	2.00028	0.0172778	0.0374907	17.9361	0.985875	0.60319	0.102168	0.531015
Cluster_77164	PGSC0003DMT400058134	ENA|AEWC01039127|AEWC01039127.1:33348-33522	PGSC0003DMG400022567 gene_biotype	Peroxidase 72 [Source	2.76883	4.76216	2.00028	0.0172778	0.0374907	21.4939	-0.829014	0.531669	0.118933	0.573218
Cluster_58129	PGSC0003DMT400028570	ENA|AEWC01029866|AEWC01029866.1:2280-2443	PGSC0003DMG400011000 gene_biotype	Putative sulfate transporter [Source	10.0742	4.76032	1.13616	2.79e-05	9.74e-05	12.0098	0.518769	0.745436	0.486474	NA
Cluster_70533	PGSC0003DMT400028570	ENA|AEWC01035769|AEWC01035769.1:13821-13990	PGSC0003DMG400011000 gene_biotype	Putative sulfate transporter [Source	10.0742	4.76032	1.13616	2.79e-05	9.74e-05	31.3869	0.340637	0.493077	0.489667	0.924115
Cluster_53419	PGSC0003DMT400042075	ENA|AEWC01027294|AEWC01027294.1:1804-2168	PGSC0003DMG400016318 gene_biotype	40S ribosomal protein S15 [Source	2.91605	4.75681	1.98431	0.0165206	0.0360358	25.4601	0.454881	0.522025	0.383548	0.877096
Cluster_54581	PGSC0003DMT400035465	ENA|AEWC01028178|AEWC01028178.1:5971-6367	PGSC0003DMG400013633 gene_biotype	Mini-chromosome maintenance protein MCM6 [Source	259.032	4.75563	0.246952	1.23e-82	3.31e-81	95.7719	-0.432415	0.335473	0.197409	0.709731
Cluster_73489	PGSC0003DMT400035465	ENA|AEWC01037320|AEWC01037320.1:16499-16738	PGSC0003DMG400013633 gene_biotype	Mini-chromosome maintenance protein MCM6 [Source	259.032	4.75563	0.246952	1.23e-82	3.31e-81	43.3666	0.720089	0.414293	0.082191	0.474318
Cluster_36324	PGSC0003DMT400009039	ENA|AEWC01018845|AEWC01018845.1:18626-18774	PGSC0003DMG400003512 gene_biotype	Laccase [Source	2.80332	4.74885	2.00742	0.0179986	0.0388947	12.075	0.592029	0.689461	0.390514	NA
Cluster_54174	PGSC0003DMT400017488	ENA|AEWC01027817|AEWC01027817.1:7-228	PGSC0003DMG400006793 gene_biotype	DNA topoisomerase 2 [Source	6.89981	4.74301	2.31104	0.0401375	0.0784118	10.0762	0.0909801	0.742931	0.902534	NA
Cluster_78376	PGSC0003DMT400043700	ENA|AEWC01039910|AEWC01039910.1:16383-16539	PGSC0003DMG400016972 gene_biotype	Conserved gene of unknown function [Source	2.70239	4.74167	2.0135	0.0185259	0.0398987	20.1341	-0.392514	0.565195	0.487384	0.923189
Cluster_15728	PGSC0003DMT400004821	ENA|AEWC01009041|AEWC01009041.1:14096-14197	PGSC0003DMG400001916 gene_biotype	Ocs element-binding factor [Source	25.4154	4.73941	0.692814	7.87e-12	4.64e-11	42.7414	0.623525	0.428459	0.145593	0.628348
Cluster_21126	PGSC0003DMT400004821	ENA|AEWC01012025|AEWC01012025.1:36357-36480	PGSC0003DMG400001916 gene_biotype	Ocs element-binding factor [Source	25.4154	4.73941	0.692814	7.87e-12	4.64e-11	34.2365	1.0914	0.456779	0.0168787	0.180641
Cluster_34328	PGSC0003DMT400004821	ENA|AEWC01018160|AEWC01018160.1:49355-49752	PGSC0003DMG400001916 gene_biotype	Ocs element-binding factor [Source	25.4154	4.73941	0.692814	7.87e-12	4.64e-11	15.5258	0.500917	0.617532	0.417274	0.892471
Cluster_35244	PGSC0003DMT400004821	ENA|AEWC01018402|AEWC01018402.1:95307-95565	PGSC0003DMG400001916 gene_biotype	Ocs element-binding factor [Source	25.4154	4.73941	0.692814	7.87e-12	4.64e-11	17.739	0.334452	0.574281	0.560308	0.944482
Cluster_36829	PGSC0003DMT400004821	ENA|AEWC01019213|AEWC01019213.1:23217-23467	PGSC0003DMG400001916 gene_biotype	Ocs element-binding factor [Source	25.4154	4.73941	0.692814	7.87e-12	4.64e-11	43.6138	-0.432116	0.408936	0.290655	0.812419
Cluster_44675	PGSC0003DMT400004821	ENA|AEWC01022787|AEWC01022787.1:24448-24659	PGSC0003DMG400001916 gene_biotype	Ocs element-binding factor [Source	25.4154	4.73941	0.692814	7.87e-12	4.64e-11	32.9298	0.162605	0.459559	0.723468	0.974127
Cluster_46187	PGSC0003DMT400004821	ENA|AEWC01023773|AEWC01023773.1:9554-9712	PGSC0003DMG400001916 gene_biotype	Ocs element-binding factor [Source	25.4154	4.73941	0.692814	7.87e-12	4.64e-11	17.4303	0.765879	0.599642	0.201522	0.715699
Cluster_47103	PGSC0003DMT400004821	ENA|AEWC01024102|AEWC01024102.1:3183-3424	PGSC0003DMG400001916 gene_biotype	Ocs element-binding factor [Source	25.4154	4.73941	0.692814	7.87e-12	4.64e-11	14.8543	-0.257536	0.631897	0.683597	0.968123
Cluster_48498	PGSC0003DMT400004821	ENA|AEWC01025018|AEWC01025018.1:27050-27387	PGSC0003DMG400001916 gene_biotype	Ocs element-binding factor [Source	25.4154	4.73941	0.692814	7.87e-12	4.64e-11	42.2773	0.623071	0.415623	0.133841	0.606706
Cluster_55826	PGSC0003DMT400004821	ENA|AEWC01028719|AEWC01028719.1:7740-8244	PGSC0003DMG400001916 gene_biotype	Ocs element-binding factor [Source	25.4154	4.73941	0.692814	7.87e-12	4.64e-11	24.1786	0.674349	0.520756	0.195341	0.706904
Cluster_60539	PGSC0003DMT400004821	ENA|AEWC01030872|AEWC01030872.1:13646-14221	PGSC0003DMG400001916 gene_biotype	Ocs element-binding factor [Source	25.4154	4.73941	0.692814	7.87e-12	4.64e-11	27.0241	0.481928	0.488474	0.323839	0.838678
Cluster_62626	PGSC0003DMT400004821	ENA|AEWC01031767|AEWC01031767.1:844-1202	PGSC0003DMG400001916 gene_biotype	Ocs element-binding factor [Source	25.4154	4.73941	0.692814	7.87e-12	4.64e-11	10.9297	0.777218	0.744423	0.29646	NA
Cluster_6508	PGSC0003DMT400004821	ENA|AEWC01003952|AEWC01003952.1:46410-46554	PGSC0003DMG400001916 gene_biotype	Ocs element-binding factor [Source	25.4154	4.73941	0.692814	7.87e-12	4.64e-11	13.8512	0.847515	0.654752	0.195526	0.707225
Cluster_82617	PGSC0003DMT400004821	ENA|AEWC01042454|AEWC01042454.1:7784-7942	PGSC0003DMG400001916 gene_biotype	Ocs element-binding factor [Source	25.4154	4.73941	0.692814	7.87e-12	4.64e-11	9.736	1.94623	0.832027	0.0193281	NA
Cluster_8676	PGSC0003DMT400004821	ENA|AEWC01004817|AEWC01004817.1:25617-25944	PGSC0003DMG400001916 gene_biotype	Ocs element-binding factor [Source	25.4154	4.73941	0.692814	7.87e-12	4.64e-11	36.2574	1.58669	0.455826	0.000499727	0.0141915
Cluster_26435	PGSC0003DMT400038520	ENA|AEWC01014742|AEWC01014742.1:3106-3378	PGSC0003DMG400014869 gene_biotype	Formin 6 [Source	2.66006	4.73823	2.02464	0.0192694	0.0412971	71.8867	0.110242	0.35081	0.753331	0.978342
Cluster_31280	PGSC0003DMT400038520	ENA|AEWC01016725|AEWC01016725.1:12577-12757	PGSC0003DMG400014869 gene_biotype	Formin 6 [Source	2.66006	4.73823	2.02464	0.0192694	0.0412971	24.5703	0.089426	0.525953	0.864989	0.990075
Cluster_63286	PGSC0003DMT400038520	ENA|AEWC01032052|AEWC01032052.1:6983-7513	PGSC0003DMG400014869 gene_biotype	Formin 6 [Source	2.66006	4.73823	2.02464	0.0192694	0.0412971	70.2266	0.299492	0.36289	0.409204	0.888457
Cluster_72187	PGSC0003DMT400038520	ENA|AEWC01036716|AEWC01036716.1:10602-10827	PGSC0003DMG400014869 gene_biotype	Formin 6 [Source	2.66006	4.73823	2.02464	0.0192694	0.0412971	20.3871	0.0164079	0.545047	0.975984	0.99852
Cluster_50288	PGSC0003DMT400012732	ENA|AEWC01025826|AEWC01025826.1:7338-7574	PGSC0003DMG400004962 gene_biotype	Alpha-tubulin [Source	1278.57	4.73464	0.242068	3.45e-85	9.6e-84	25.2148	-0.0710774	0.494219	0.885644	0.992955
Cluster_50289	PGSC0003DMT400012732	ENA|AEWC01025826|AEWC01025826.1:7707-8007	PGSC0003DMG400004962 gene_biotype	Alpha-tubulin [Source	1278.57	4.73464	0.242068	3.45e-85	9.6e-84	11.066	-0.340589	0.70409	0.628578	NA
Cluster_60604	PGSC0003DMT400012732	ENA|AEWC01030888|AEWC01030888.1:51552-52061	PGSC0003DMG400004962 gene_biotype	Alpha-tubulin [Source	1278.57	4.73464	0.242068	3.45e-85	9.6e-84	16.1256	-0.363926	0.58844	0.536273	0.937691
Cluster_25395	PGSC0003DMT400066657	ENA|AEWC01014382|AEWC01014382.1:22652-22957	PGSC0003DMG400025904 gene_biotype	ATP binding protein [Source	25.4518	4.73432	0.735219	1.2e-10	6.61e-10	26.7375	0.00617695	0.484776	0.989834	0.999404
Cluster_39049	PGSC0003DMT400066657	ENA|AEWC01020100|AEWC01020100.1:18518-18869	PGSC0003DMG400025904 gene_biotype	ATP binding protein [Source	25.4518	4.73432	0.735219	1.2e-10	6.61e-10	13.5274	-0.0561062	0.636175	0.929723	0.99626
Cluster_53543	PGSC0003DMT400066657	ENA|AEWC01027321|AEWC01027321.1:12090-12515	PGSC0003DMG400025904 gene_biotype	ATP binding protein [Source	25.4518	4.73432	0.735219	1.2e-10	6.61e-10	15.2802	0.359501	0.639479	0.573995	0.94779
Cluster_67783	PGSC0003DMT400066657	ENA|AEWC01034429|AEWC01034429.1:34187-34588	PGSC0003DMG400025904 gene_biotype	ATP binding protein [Source	25.4518	4.73432	0.735219	1.2e-10	6.61e-10	10.4873	-0.787627	0.741161	0.287921	NA
Cluster_80874	PGSC0003DMT400066657	ENA|AEWC01041390|AEWC01041390.1:4101-4674	PGSC0003DMG400025904 gene_biotype	ATP binding protein [Source	25.4518	4.73432	0.735219	1.2e-10	6.61e-10	16.0316	-0.0294153	0.611063	0.961606	0.997841
Cluster_84876	PGSC0003DMT400066657	ENA|AEWC01044416|AEWC01044416.1:258-413	PGSC0003DMG400025904 gene_biotype	ATP binding protein [Source	25.4518	4.73432	0.735219	1.2e-10	6.61e-10	27.6123	0.846505	0.494627	0.0870074	0.488085
Cluster_70971	PGSC0003DMT400040634	ENA|AEWC01036019|AEWC01036019.1:5037-5346	PGSC0003DMG400015711 gene_biotype	PAE [Source	9.88568	4.73253	1.1571	4.31e-05	0.000147202	12.0775	0.247633	0.683139	0.716984	NA
Cluster_74987	PGSC0003DMT400074719	ENA|AEWC01038114|AEWC01038114.1:5754-6633	PGSC0003DMG400029050 gene_biotype	Aromatic amino acid decarboxylase 1B [Source	87.8421	4.72891	0.511858	2.49e-20	2.15e-19	76.8297	0.594331	0.343544	0.0836302	0.478669
Cluster_74993	PGSC0003DMT400074719	ENA|AEWC01038116|AEWC01038116.1:1906-2912	PGSC0003DMG400029050 gene_biotype	Aromatic amino acid decarboxylase 1B [Source	87.8421	4.72891	0.511858	2.49e-20	2.15e-19	527.298	0.695365	0.25198	0.00578718	0.08714
Cluster_24842	PGSC0003DMT400019306	ENA|AEWC01014060|AEWC01014060.1:92775-93096	PGSC0003DMG400007462 gene_biotype	NRC1 [Source	7.71525	4.7289	1.71441	0.00580971	0.0140525	28.1209	-0.533011	0.508381	0.294432	0.815932
Cluster_39795	PGSC0003DMT400019306	ENA|AEWC01020382|AEWC01020382.1:41886-42014	PGSC0003DMG400007462 gene_biotype	NRC1 [Source	7.71525	4.7289	1.71441	0.00580971	0.0140525	17.5212	-0.163126	0.579894	0.778477	0.980892
Cluster_48046	PGSC0003DMT400019306	ENA|AEWC01024652|AEWC01024652.1:11102-11487	PGSC0003DMG400007462 gene_biotype	NRC1 [Source	7.71525	4.7289	1.71441	0.00580971	0.0140525	28.6185	-0.11362	0.473008	0.810169	0.984315
Cluster_59894	PGSC0003DMT400019306	ENA|AEWC01030485|AEWC01030485.1:3217-3724	PGSC0003DMG400007462 gene_biotype	NRC1 [Source	7.71525	4.7289	1.71441	0.00580971	0.0140525	32.1732	0.158142	0.461505	0.73185	0.974996
Cluster_9497	PGSC0003DMT400046925	ENA|AEWC01005478|AEWC01005478.1:59739-60028	PGSC0003DMG401018223 gene_biotype	Ferric-chelate reductase [Source	54.4512	4.72751	1.91135	0.013384	0.0299256	10.5248	0.215305	0.707853	0.761001	NA
Cluster_25801	PGSC0003DMT400079660	ENA|AEWC01014562|AEWC01014562.1:5107-5721	PGSC0003DMG400031025 gene_biotype	Microtubule-associated protein [Source	5.7801	4.72739	1.40565	0.0007706	0.00219843	15.8627	0.0698571	0.594965	0.906532	0.994699
Cluster_36166	PGSC0003DMT400079660	ENA|AEWC01018801|AEWC01018801.1:21833-22098	PGSC0003DMG400031025 gene_biotype	Microtubule-associated protein [Source	5.7801	4.72739	1.40565	0.0007706	0.00219843	10.7593	-0.255467	0.70283	0.716244	NA
Cluster_57982	PGSC0003DMT400079660	ENA|AEWC01029787|AEWC01029787.1:7770-8084	PGSC0003DMG400031025 gene_biotype	Microtubule-associated protein [Source	5.7801	4.72739	1.40565	0.0007706	0.00219843	16.7243	0.0339998	0.597729	0.954639	0.997635
Cluster_21855	PGSC0003DMT400036366	ENA|AEWC01012404|AEWC01012404.1:29859-30127	PGSC0003DMG400013995 gene_biotype	Serine carboxypeptidase III [Source	6.94991	4.71464	1.22783	0.000123119	0.000395725	26.3332	0.809311	0.491046	0.0993246	0.523565
Cluster_31345	PGSC0003DMT400036366	ENA|AEWC01016747|AEWC01016747.1:1431-1783	PGSC0003DMG400013995 gene_biotype	Serine carboxypeptidase III [Source	6.94991	4.71464	1.22783	0.000123119	0.000395725	45.7483	0.79827	0.409383	0.0511838	0.362702
Cluster_40093	PGSC0003DMT400036366	ENA|AEWC01020451|AEWC01020451.1:2349-2962	PGSC0003DMG400013995 gene_biotype	Serine carboxypeptidase III [Source	6.94991	4.71464	1.22783	0.000123119	0.000395725	14.8322	-0.245392	0.611235	0.688075	0.968606
Cluster_44696	PGSC0003DMT400036366	ENA|AEWC01022787|AEWC01022787.1:94063-94480	PGSC0003DMG400013995 gene_biotype	Serine carboxypeptidase III [Source	6.94991	4.71464	1.22783	0.000123119	0.000395725	43.491	0.274595	0.441876	0.534316	0.936911
Cluster_64259	PGSC0003DMT400036366	ENA|AEWC01032416|AEWC01032416.1:11241-11325	PGSC0003DMG400013995 gene_biotype	Serine carboxypeptidase III [Source	6.94991	4.71464	1.22783	0.000123119	0.000395725	15.7287	0.326749	0.619285	0.597761	0.953177
Cluster_23848	PGSC0003DMT400024646	ENA|AEWC01013602|AEWC01013602.1:4992-5171	PGSC0003DMG400009536 gene_biotype	Transferase, transferring glycosyl groups [Source	188.699	4.71405	0.276841	5.09e-65	1.1e-63	56.8861	-0.0491154	0.387118	0.89904	0.994004
Cluster_54053	PGSC0003DMT400024646	ENA|AEWC01027698|AEWC01027698.1:3900-4268	PGSC0003DMG400009536 gene_biotype	Transferase, transferring glycosyl groups [Source	188.699	4.71405	0.276841	5.09e-65	1.1e-63	23.7675	0.50363	0.516808	0.329808	0.842406
Cluster_56581	PGSC0003DMT400024646	ENA|AEWC01029090|AEWC01029090.1:3153-3438	PGSC0003DMG400009536 gene_biotype	Transferase, transferring glycosyl groups [Source	188.699	4.71405	0.276841	5.09e-65	1.1e-63	28.6034	-0.555747	0.522398	0.287402	0.80965
Cluster_5754	PGSC0003DMT400024646	ENA|AEWC01003159|AEWC01003159.1:2697-2780	PGSC0003DMG400009536 gene_biotype	Transferase, transferring glycosyl groups [Source	188.699	4.71405	0.276841	5.09e-65	1.1e-63	15.3526	-0.258501	0.620023	0.676735	0.967482
Cluster_58120	PGSC0003DMT400024646	ENA|AEWC01029854|AEWC01029854.1:5029-5271	PGSC0003DMG400009536 gene_biotype	Transferase, transferring glycosyl groups [Source	188.699	4.71405	0.276841	5.09e-65	1.1e-63	16.213	1.20226	0.636542	0.0589279	0.393093
Cluster_74370	PGSC0003DMT400024646	ENA|AEWC01037847|AEWC01037847.1:35878-36032	PGSC0003DMG400009536 gene_biotype	Transferase, transferring glycosyl groups [Source	188.699	4.71405	0.276841	5.09e-65	1.1e-63	24.7245	0.428699	0.532274	0.420582	0.894337
Cluster_77920	PGSC0003DMT400024646	ENA|AEWC01039583|AEWC01039583.1:6551-6669	PGSC0003DMG400009536 gene_biotype	Transferase, transferring glycosyl groups [Source	188.699	4.71405	0.276841	5.09e-65	1.1e-63	9.75307	-0.475544	0.740309	0.520641	NA
Cluster_38796	PGSC0003DMT400007203	ENA|AEWC01020030|AEWC01020030.1:28693-28740	PGSC0003DMG400002787 gene_biotype	Zinc finger protein [Source	30.0106	4.71313	0.665926	1.47e-12	8.99e-12	15.9058	0.0254368	0.604622	0.966442	0.998331
Cluster_77650	PGSC0003DMT400007203	ENA|AEWC01039483|AEWC01039483.1:26127-26516	PGSC0003DMG400002787 gene_biotype	Zinc finger protein [Source	30.0106	4.71313	0.665926	1.47e-12	8.99e-12	10.4975	0.407274	0.734729	0.579361	NA
Cluster_51893	PGSC0003DMT400036973	ENA|AEWC01026744|AEWC01026744.1:8338-9423	PGSC0003DMG400014250 gene_biotype	Serine carboxypeptidase [Source	3.86435	4.70766	2.51131	0.06085	0.11199	24.3873	0.486745	0.500455	0.330749	0.843059
Cluster_17309	PGSC0003DMT400078521	ENA|AEWC01009668|AEWC01009668.1:16071-16273	PGSC0003DMG400030566 gene_biotype	Conserved gene of unknown function [Source	6.94371	4.69823	1.24276	0.000156529	0.000496247	54.0486	0.477046	0.394406	0.226459	0.748371
Cluster_13073	PGSC0003DMT400061716	ENA|AEWC01007312|AEWC01007312.1:23102-23328	PGSC0003DMG400024019 gene_biotype	Peroxidase 29 [Source	4.24451	4.6916	1.51832	0.00200163	0.00531233	11.8978	-1.63587	0.782529	0.0365731	NA
Cluster_16060	PGSC0003DMT400061716	ENA|AEWC01009174|AEWC01009174.1:18964-19103	PGSC0003DMG400024019 gene_biotype	Peroxidase 29 [Source	4.24451	4.6916	1.51832	0.00200163	0.00531233	29.9664	-0.140873	0.469432	0.764107	0.979011
Cluster_12347	PGSC0003DMT400054076	ENA|AEWC01007031|AEWC01007031.1:15465-15868	PGSC0003DMG400020972 gene_biotype	Ribosomal RNA methyltransferase [Source	35.5404	4.68794	3.13386	0.134681	0.218746	34.9699	0.918145	0.460129	0.0459984	0.341916
Cluster_81918	PGSC0003DMT400068707	ENA|AEWC01042002|AEWC01042002.1:1855-2454	PGSC0003DMG400026717 gene_biotype	Protein phosphatase 2c [Source	3.9945	4.68691	2.47417	0.0581805	0.107753	20.9087	0.381119	0.536498	0.477467	0.918952
Cluster_12669	PGSC0003DMT400016858	ENA|AEWC01007116|AEWC01007116.1:8179-8296	PGSC0003DMG400006595 gene_biotype	Conserved gene of unknown function [Source	6.82553	4.68447	1.28594	0.000269634	0.000823795	21.549	0.38426	0.530621	0.468961	0.91533
Cluster_53631	PGSC0003DMT400016858	ENA|AEWC01027391|AEWC01027391.1:15879-16286	PGSC0003DMG400006595 gene_biotype	Conserved gene of unknown function [Source	6.82553	4.68447	1.28594	0.000269634	0.000823795	11.0252	0.339202	0.727075	0.640837	NA
Cluster_68285	PGSC0003DMT400033665	ENA|AEWC01034718|AEWC01034718.1:5572-5793	PGSC0003DMG400012931 gene_biotype	Conserved gene of unknown function [Source	3.22284	4.68433	1.93238	0.0153453	0.0337726	85.1818	0.328028	0.32878	0.318419	0.833915
Cluster_22261	PGSC0003DMT400086118	ENA|AEWC01012483|AEWC01012483.1:11761-12045	PGSC0003DMG400035689 gene_biotype	Flavonoid glucoyltransferase UGT73N1 [Source	2.54548	4.68085	2.05474	0.022722	0.0477179	13.4553	0.0436989	0.683497	0.949023	0.997371
Cluster_8549	PGSC0003DMT400086118	ENA|AEWC01004781|AEWC01004781.1:19150-19503	PGSC0003DMG400035689 gene_biotype	Flavonoid glucoyltransferase UGT73N1 [Source	2.54548	4.68085	2.05474	0.022722	0.0477179	16.4435	0.117564	0.58878	0.841736	0.987764
Cluster_32022	PGSC0003DMT400051050	ENA|AEWC01016956|AEWC01016956.1:25155-25348	PGSC0003DMG401019826 gene_biotype	Nucleic acid binding protein [Source	2.58219	4.67865	2.0453	0.022166	0.046695	68.4844	0.425291	0.36893	0.249005	0.772912
Cluster_28487	PGSC0003DMT400055223	ENA|AEWC01015519|AEWC01015519.1:19716-19863	PGSC0003DMG400021437 gene_biotype	Gene of unknown function [Source	396.346	4.67713	0.172448	5.41e-162	2.81e-160	13.0433	0.477499	0.659292	0.468906	0.91533
Cluster_71124	PGSC0003DMT400055223	ENA|AEWC01036086|AEWC01036086.1:29229-30100	PGSC0003DMG400021437 gene_biotype	Gene of unknown function [Source	396.346	4.67713	0.172448	5.41e-162	2.81e-160	43.0569	0.161322	0.413306	0.696299	0.969646
Cluster_14050	PGSC0003DMT400031088	ENA|AEWC01007797|AEWC01007797.1:9105-9294	PGSC0003DMG400011910 gene_biotype	Pirin [Source	5.6773	4.67712	1.38549	0.000736043	0.00210601	19.0577	0.587834	0.573625	0.305472	0.823862
Cluster_49991	PGSC0003DMT400052418	ENA|AEWC01025642|AEWC01025642.1:8515-8855	PGSC0003DMG400020348 gene_biotype	Transducin family protein [Source	4.0934	4.67665	1.52442	0.00215629	0.00568211	16.5674	-0.375022	0.590424	0.525315	0.934744
Cluster_50810	PGSC0003DMT400052418	ENA|AEWC01026035|AEWC01026035.1:124642-124739	PGSC0003DMG400020348 gene_biotype	Transducin family protein [Source	4.0934	4.67665	1.52442	0.00215629	0.00568211	18.5461	0.347513	0.560749	0.535435	0.937417
Cluster_18925	PGSC0003DMT400014227	ENA|AEWC01010810|AEWC01010810.1:40482-41231	PGSC0003DMG400005577 gene_biotype	NB-ARC domain containing protein [Source	27.6495	4.67577	2.95099	0.113085	0.189502	82.4726	-1.00526	0.340279	0.00313449	0.0563327
Cluster_58756	PGSC0003DMT400039985	ENA|AEWC01030096|AEWC01030096.1:69035-69649	PGSC0003DMG400015465 gene_biotype	Conserved gene of unknown function [Source	13.1309	4.6741	0.944824	7.53e-07	3.09e-06	12.3311	-0.302834	0.672095	0.652291	NA
Cluster_82645	PGSC0003DMT400039985	ENA|AEWC01042467|AEWC01042467.1:94-282	PGSC0003DMG400015465 gene_biotype	Conserved gene of unknown function [Source	13.1309	4.6741	0.944824	7.53e-07	3.09e-06	9.97332	-0.150665	0.733485	0.837252	NA
Cluster_31059	PGSC0003DMT400020648	ENA|AEWC01016621|AEWC01016621.1:1761-1941	PGSC0003DMG400008001 gene_biotype	D-type cyclin family 3 subgroup 3 [Source	16.7217	4.66855	0.841383	2.88e-08	1.34e-07	11.4909	-0.544297	0.703985	0.439424	NA
Cluster_13823	PGSC0003DMT400010550	ENA|AEWC01007746|AEWC01007746.1:31341-31557	PGSC0003DMG400004123 gene_biotype	Serine/threonine-protein kinase PBS1 [Source	3.80732	4.66386	2.51651	0.0638392	0.116863	13.8205	0.460247	0.669287	0.491663	0.925297
Cluster_24244	PGSC0003DMT400034983	ENA|AEWC01013823|AEWC01013823.1:443-599	PGSC0003DMG400013449 gene_biotype	SNF2 domain-containing protein [Source	9.65727	4.65538	1.1713	7.05e-05	0.000234429	54.2089	0.13671	0.378898	0.718243	0.973413
Cluster_26305	PGSC0003DMT400034983	ENA|AEWC01014683|AEWC01014683.1:5862-6670	PGSC0003DMG400013449 gene_biotype	SNF2 domain-containing protein [Source	9.65727	4.65538	1.1713	7.05e-05	0.000234429	12.5187	0.156504	0.677791	0.81739	0.985173
Cluster_42467	PGSC0003DMT400034983	ENA|AEWC01021820|AEWC01021820.1:9581-9766	PGSC0003DMG400013449 gene_biotype	SNF2 domain-containing protein [Source	9.65727	4.65538	1.1713	7.05e-05	0.000234429	17.9757	0.149889	0.564872	0.790739	0.982089
Cluster_48841	PGSC0003DMT400034983	ENA|AEWC01025095|AEWC01025095.1:12617-12998	PGSC0003DMG400013449 gene_biotype	SNF2 domain-containing protein [Source	9.65727	4.65538	1.1713	7.05e-05	0.000234429	42.1676	-1.36814	0.426099	0.00132343	0.0298491
Cluster_59739	PGSC0003DMT400034983	ENA|AEWC01030403|AEWC01030403.1:1396-1559	PGSC0003DMG400013449 gene_biotype	SNF2 domain-containing protein [Source	9.65727	4.65538	1.1713	7.05e-05	0.000234429	38.2807	-0.249613	0.451716	0.580545	0.949163
Cluster_84294	PGSC0003DMT400034983	ENA|AEWC01043806|AEWC01043806.1:489-785	PGSC0003DMG400013449 gene_biotype	SNF2 domain-containing protein [Source	9.65727	4.65538	1.1713	7.05e-05	0.000234429	10.9713	0.104099	0.70993	0.883421	NA
Cluster_28498	PGSC0003DMT400091592	ENA|AEWC01015526|AEWC01015526.1:12240-12649	PGSC0003DMG400041163 gene_biotype	Protein BRASSINAZOLE-RESISTANT 2 [Source	4.05824	4.64876	1.52173	0.00225125	0.00591382	24.1738	-0.409147	0.501666	0.414743	0.891584
Cluster_31576	PGSC0003DMT400027154	ENA|AEWC01016849|AEWC01016849.1:3901-4081	PGSC0003DMG400010475 gene_biotype	Plasma membrane intrinsic protein 2-1 [Source	2.84177	4.64792	1.99913	0.0200737	0.0428381	31.1855	-0.593159	0.457471	0.194768	0.705941
Cluster_59790	PGSC0003DMT400019448	ENA|AEWC01030421|AEWC01030421.1:1389-1629	PGSC0003DMG400007517 gene_biotype	Leucine-rich repeat receptor-like kinase [Source	3.72909	4.6471	2.5426	0.0675959	0.122781	18.5024	0.503424	0.575772	0.38193	0.876223
Cluster_43094	PGSC0003DMT400044185	ENA|AEWC01022026|AEWC01022026.1:36788-36863	PGSC0003DMG400017152 gene_biotype	Acid phosphatase 1 [Source	6.6024	4.64642	1.3242	0.000450064	0.0013313	12.2996	-0.37149	0.685207	0.58771	NA
Cluster_82077	PGSC0003DMT400044185	ENA|AEWC01042132|AEWC01042132.1:33857-34452	PGSC0003DMG400017152 gene_biotype	Acid phosphatase 1 [Source	6.6024	4.64642	1.3242	0.000450064	0.0013313	152.251	0.0870351	0.290968	0.764847	0.97903
Cluster_82078	PGSC0003DMT400044185	ENA|AEWC01042133|AEWC01042133.1:380-864	PGSC0003DMG400017152 gene_biotype	Acid phosphatase 1 [Source	6.6024	4.64642	1.3242	0.000450064	0.0013313	110.026	0.130275	0.309499	0.673812	0.96694
Cluster_86719	PGSC0003DMT400044185	ENA|AEWC01049599|AEWC01049599.1:36-140	PGSC0003DMG400017152 gene_biotype	Acid phosphatase 1 [Source	6.6024	4.64642	1.3242	0.000450064	0.0013313	38.9207	-0.597135	0.459688	0.193944	0.704458
Cluster_24156	PGSC0003DMT400043154	ENA|AEWC01013798|AEWC01013798.1:8553-8844	PGSC0003DMG400016744 gene_biotype	Short chain alcohol dehydrogenase [Source	63.841	4.6456	0.423296	5.05e-28	5.53e-27	11.3006	-0.169111	0.71753	0.813677	NA
Cluster_60090	PGSC0003DMT400043154	ENA|AEWC01030602|AEWC01030602.1:12416-12716	PGSC0003DMG400016744 gene_biotype	Short chain alcohol dehydrogenase [Source	63.841	4.6456	0.423296	5.05e-28	5.53e-27	48.0597	0.971036	0.402263	0.0157814	0.172983
Cluster_14990	PGSC0003DMT400012752	ENA|AEWC01008534|AEWC01008534.1:26460-26624	PGSC0003DMG400004972 gene_biotype	Receptor kinase [Source	9.25699	4.6447	1.17371	7.58e-05	0.000250872	48.8964	0.92859	0.400624	0.0204571	0.205134
Cluster_23864	PGSC0003DMT400012752	ENA|AEWC01013603|AEWC01013603.1:37996-38133	PGSC0003DMG400004972 gene_biotype	Receptor kinase [Source	9.25699	4.6447	1.17371	7.58e-05	0.000250872	11.8239	0.533832	0.691951	0.440417	NA
Cluster_33760	PGSC0003DMT400012752	ENA|AEWC01018022|AEWC01018022.1:42666-42774	PGSC0003DMG400004972 gene_biotype	Receptor kinase [Source	9.25699	4.6447	1.17371	7.58e-05	0.000250872	20.9553	0.398768	0.56459	0.480004	0.919945
Cluster_43155	PGSC0003DMT400012752	ENA|AEWC01022034|AEWC01022034.1:73871-74157	PGSC0003DMG400004972 gene_biotype	Receptor kinase [Source	9.25699	4.6447	1.17371	7.58e-05	0.000250872	122.4	0.184835	0.305704	0.54543	0.939814
Cluster_43390	PGSC0003DMT400012752	ENA|AEWC01022089|AEWC01022089.1:11295-11398	PGSC0003DMG400004972 gene_biotype	Receptor kinase [Source	9.25699	4.6447	1.17371	7.58e-05	0.000250872	35.7075	0.885245	0.445631	0.0469779	0.346049
Cluster_52390	PGSC0003DMT400012752	ENA|AEWC01026907|AEWC01026907.1:46460-46665	PGSC0003DMG400004972 gene_biotype	Receptor kinase [Source	9.25699	4.6447	1.17371	7.58e-05	0.000250872	52.1001	0.340677	0.390444	0.382915	0.876942
Cluster_64992	PGSC0003DMT400012752	ENA|AEWC01032832|AEWC01032832.1:41721-41994	PGSC0003DMG400004972 gene_biotype	Receptor kinase [Source	9.25699	4.6447	1.17371	7.58e-05	0.000250872	42.4235	0.424297	0.411867	0.302926	0.822127
Cluster_75623	PGSC0003DMT400012752	ENA|AEWC01038470|AEWC01038470.1:74981-75449	PGSC0003DMG400004972 gene_biotype	Receptor kinase [Source	9.25699	4.6447	1.17371	7.58e-05	0.000250872	29.8986	0.168714	0.479132	0.724745	0.974299
Cluster_84525	PGSC0003DMT400012752	ENA|AEWC01044009|AEWC01044009.1:3-333	PGSC0003DMG400004972 gene_biotype	Receptor kinase [Source	9.25699	4.6447	1.17371	7.58e-05	0.000250872	13.21	-0.666464	0.661594	0.313761	0.830779
Cluster_25865	PGSC0003DMT400047411	ENA|AEWC01014572|AEWC01014572.1:29396-29611	PGSC0003DMG400018426 gene_biotype	Transcription factor [Source	5.81838	4.64457	1.74433	0.00775248	0.0182444	10.9963	1.17957	0.737594	0.109774	NA
Cluster_24671	PGSC0003DMT400044674	ENA|AEWC01014002|AEWC01014002.1:41146-41222	PGSC0003DMG400017331 gene_biotype	S-locus-specific glycoprotein [Source	9.19054	4.63889	1.16388	6.73e-05	0.000224315	13.4338	-0.722084	0.668242	0.279887	0.803271
Cluster_43749	PGSC0003DMT400044674	ENA|AEWC01022295|AEWC01022295.1:10698-11334	PGSC0003DMG400017331 gene_biotype	S-locus-specific glycoprotein [Source	9.19054	4.63889	1.16388	6.73e-05	0.000224315	10.4124	-0.271376	0.726777	0.708853	NA
Cluster_39321	PGSC0003DMT400064151	ENA|AEWC01020248|AEWC01020248.1:88712-89483	PGSC0003DMG400024922 gene_biotype	Conserved gene of unknown function [Source	4.39614	4.63318	2.39006	0.0525602	0.0987648	36.5349	0.254559	0.439549	0.562496	0.944839
Cluster_52888	PGSC0003DMT400064151	ENA|AEWC01027057|AEWC01027057.1:9282-9623	PGSC0003DMG400024922 gene_biotype	Conserved gene of unknown function [Source	4.39614	4.63318	2.39006	0.0525602	0.0987648	10.951	0.333006	0.702453	0.635456	NA
Cluster_54063	PGSC0003DMT400064151	ENA|AEWC01027708|AEWC01027708.1:8151-8357	PGSC0003DMG400024922 gene_biotype	Conserved gene of unknown function [Source	4.39614	4.63318	2.39006	0.0525602	0.0987648	9.23193	0.0157096	0.802956	0.984391	NA
Cluster_84082	PGSC0003DMT400064151	ENA|AEWC01043517|AEWC01043517.1:10035-10410	PGSC0003DMG400024922 gene_biotype	Conserved gene of unknown function [Source	4.39614	4.63318	2.39006	0.0525602	0.0987648	17.3727	0.294494	0.584566	0.614414	0.956913
Cluster_27045	PGSC0003DMT400006829	ENA|AEWC01014960|AEWC01014960.1:18183-18460	PGSC0003DMG400002652 gene_biotype	Conserved gene of unknown function [Source	2.53764	4.62612	2.07434	0.0257366	0.053202	12.6099	-0.123307	0.690863	0.858344	0.989738
Cluster_46947	PGSC0003DMT400006829	ENA|AEWC01024074|AEWC01024074.1:18486-18733	PGSC0003DMG400002652 gene_biotype	Conserved gene of unknown function [Source	2.53764	4.62612	2.07434	0.0257366	0.053202	14.4208	-0.591721	0.6384	0.353988	0.859828
Cluster_57787	PGSC0003DMT400006829	ENA|AEWC01029610|AEWC01029610.1:5596-5872	PGSC0003DMG400002652 gene_biotype	Conserved gene of unknown function [Source	2.53764	4.62612	2.07434	0.0257366	0.053202	11.7543	-0.141831	0.726123	0.845137	NA
Cluster_62909	PGSC0003DMT400006829	ENA|AEWC01031903|AEWC01031903.1:18711-18979	PGSC0003DMG400002652 gene_biotype	Conserved gene of unknown function [Source	2.53764	4.62612	2.07434	0.0257366	0.053202	15.0306	0.0671092	0.638804	0.916333	0.995324
Cluster_77808	PGSC0003DMT400006829	ENA|AEWC01039539|AEWC01039539.1:1924-2211	PGSC0003DMG400002652 gene_biotype	Conserved gene of unknown function [Source	2.53764	4.62612	2.07434	0.0257366	0.053202	16.4825	0.200121	0.595426	0.736798	0.975926
Cluster_42526	PGSC0003DMT400075729	ENA|AEWC01021864|AEWC01021864.1:64390-64876	PGSC0003DMG400029452 gene_biotype	Disease resistance protein [Source	36.2959	4.62453	0.548604	3.47e-17	2.66e-16	13.4836	-0.0470736	0.646585	0.941963	0.996999
Cluster_45505	PGSC0003DMT400075729	ENA|AEWC01023312|AEWC01023312.1:6419-6813	PGSC0003DMG400029452 gene_biotype	Disease resistance protein [Source	36.2959	4.62453	0.548604	3.47e-17	2.66e-16	23.395	-0.785159	0.51666	0.128591	0.594924
Cluster_59427	PGSC0003DMT400028716	ENA|AEWC01030278|AEWC01030278.1:40911-41245	PGSC0003DMG400011051 gene_biotype	Conserved gene of unknown function [Source	2.38559	4.62401	2.09917	0.0276104	0.056498	28.851	0.369813	0.476125	0.437327	0.902563
Cluster_31015	PGSC0003DMT400015267	ENA|AEWC01016590|AEWC01016590.1:28321-28437	PGSC0003DMG400005956 gene_biotype	Auxin efflux carrier [Source	2.40328	4.62312	2.09422	0.0272749	0.0559218	17.3315	0.450597	0.58716	0.442833	0.9052
Cluster_45001	PGSC0003DMT400015267	ENA|AEWC01022867|AEWC01022867.1:57455-57683	PGSC0003DMG400005956 gene_biotype	Auxin efflux carrier [Source	2.40328	4.62312	2.09422	0.0272749	0.0559218	21.567	1.36738	0.546565	0.0123573	0.147008
Cluster_77388	PGSC0003DMT400015267	ENA|AEWC01039222|AEWC01039222.1:101-363	PGSC0003DMG400005956 gene_biotype	Auxin efflux carrier [Source	2.40328	4.62312	2.09422	0.0272749	0.0559218	101.509	-0.995795	0.320175	0.00186986	0.0385765
Cluster_6754	PGSC0003DMT400007455	ENA|AEWC01004021|AEWC01004021.1:36906-36994	PGSC0003DMG400002870 gene_biotype	Leucine-rich repeat receptor-like kinase [Source	7.92147	4.6227	1.26956	0.000271396	0.000828691	87.3515	0.719281	0.336575	0.032593	0.277734
Cluster_52135	PGSC0003DMT400029440	ENA|AEWC01026838|AEWC01026838.1:5809-6340	PGSC0003DMG400011320 gene_biotype	Auxin-induced protein 5NG4 [Source	4.16426	4.61849	1.54022	0.00271228	0.00701893	62.6565	-0.580314	0.36947	0.11626	0.566479
Cluster_65604	PGSC0003DMT400029440	ENA|AEWC01033264|AEWC01033264.1:7027-7240	PGSC0003DMG400011320 gene_biotype	Auxin-induced protein 5NG4 [Source	4.16426	4.61849	1.54022	0.00271228	0.00701893	9.84798	0.878224	1.48479	0.554199	NA
Cluster_2385	PGSC0003DMT400072306	ENA|AEWC01001450|AEWC01001450.1:11277-11669	PGSC0003DMG400028137 gene_biotype	Fasciclin-like arabinogalactan protein 14 [Source	351.622	4.61436	0.184103	1.23e-138	5.41e-137	16.9304	0.229619	0.602003	0.702888	0.970693
Cluster_57031	PGSC0003DMT400072306	ENA|AEWC01029270|AEWC01029270.1:136031-136063	PGSC0003DMG400028137 gene_biotype	Fasciclin-like arabinogalactan protein 14 [Source	351.622	4.61436	0.184103	1.23e-138	5.41e-137	11.2808	-1.00908	0.722056	0.162259	NA
Cluster_23847	PGSC0003DMT400061545	ENA|AEWC01013602|AEWC01013602.1:1306-1558	PGSC0003DMG400023953 gene_biotype	Receptor-like kinase [Source	2.51601	4.61414	2.06933	0.0257626	0.0532382	21.5864	0.385053	0.532594	0.469694	0.915496
Cluster_66300	PGSC0003DMT400061545	ENA|AEWC01033716|AEWC01033716.1:26668-26839	PGSC0003DMG400023953 gene_biotype	Receptor-like kinase [Source	2.51601	4.61414	2.06933	0.0257626	0.0532382	12.0023	0.767192	0.688489	0.265145	NA
Cluster_71596	PGSC0003DMT400066977	ENA|AEWC01036283|AEWC01036283.1:10597-10890	PGSC0003DMG400026035 gene_biotype	AP2/ERF domain-containing transcription factor [Source	4.01489	4.61371	1.54993	0.0029134	0.00749888	231.99	-1.23291	0.273326	6.46e-06	0.00044251
Cluster_15432	PGSC0003DMT400073762	ENA|AEWC01008960|AEWC01008960.1:5568-5759	PGSC0003DMG400028658 gene_biotype	Conserved gene of unknown function [Source	10.7956	4.61255	1.28087	0.00031685	0.000958368	16.7338	1.17508	0.603197	0.0514044	0.363571
Cluster_55162	PGSC0003DMT400073762	ENA|AEWC01028406|AEWC01028406.1:1737-2031	PGSC0003DMG400028658 gene_biotype	Conserved gene of unknown function [Source	10.7956	4.61255	1.28087	0.00031685	0.000958368	14.6571	0.117032	0.644298	0.855863	0.989179
Cluster_70742	PGSC0003DMT400073762	ENA|AEWC01035884|AEWC01035884.1:10802-10998	PGSC0003DMG400028658 gene_biotype	Conserved gene of unknown function [Source	10.7956	4.61255	1.28087	0.00031685	0.000958368	15.0443	-0.147343	0.609823	0.809078	0.984088
Cluster_37645	PGSC0003DMT400078378	ENA|AEWC01019565|AEWC01019565.1:26739-27142	PGSC0003DMG401030517 gene_biotype	Origin recognition complex 4 subunit [Source	19.2	4.61209	0.832448	3.02e-08	1.4e-07	12.8114	0.568007	0.67516	0.400184	0.884847
Cluster_5061	PGSC0003DMT400078378	ENA|AEWC01002732|AEWC01002732.1:19622-19965	PGSC0003DMG401030517 gene_biotype	Origin recognition complex 4 subunit [Source	19.2	4.61209	0.832448	3.02e-08	1.4e-07	18.3614	1.17955	0.604588	0.051058	0.362356
Cluster_46313	PGSC0003DMT400025708	ENA|AEWC01023855|AEWC01023855.1:2629-3181	PGSC0003DMG400009927 gene_biotype	Auxin efflux carrier family protein [Source	1402.48	4.611	0.712092	9.46e-11	5.25e-10	36.766	-0.233462	0.430739	0.587816	0.951333
Cluster_57565	PGSC0003DMT400011028	ENA|AEWC01029480|AEWC01029480.1:2861-3166	PGSC0003DMG400004317 gene_biotype	Stellacyanin [Source	94.9602	4.60026	0.363366	9.83e-37	1.34e-35	14.5849	-0.916149	0.644731	0.155323	0.644755
Cluster_60464	PGSC0003DMT400011028	ENA|AEWC01030777|AEWC01030777.1:3129-3362	PGSC0003DMG400004317 gene_biotype	Stellacyanin [Source	94.9602	4.60026	0.363366	9.83e-37	1.34e-35	33.4957	0.460603	0.459478	0.316127	0.832534
Cluster_15999	PGSC0003DMT400039234	ENA|AEWC01009167|AEWC01009167.1:37904-38275	PGSC0003DMG400015170 gene_biotype	ATP binding protein [Source	8.58455	4.59485	1.64369	0.00518288	0.0126513	14.9339	-0.0950986	0.644319	0.882662	0.99207
Cluster_65928	PGSC0003DMT400039234	ENA|AEWC01033436|AEWC01033436.1:7439-7778	PGSC0003DMG400015170 gene_biotype	ATP binding protein [Source	8.58455	4.59485	1.64369	0.00518288	0.0126513	16.3756	-0.0806636	0.598941	0.892867	0.993517
Cluster_17633	PGSC0003DMT400034544	ENA|AEWC01009840|AEWC01009840.1:551-798	PGSC0003DMG402013278 gene_biotype	Acyltransferase [Source	15.1021	4.59446	0.910583	4.52e-07	1.9e-06	13.8712	-1.14769	0.661964	0.0829588	0.476806
Cluster_30332	PGSC0003DMT400034544	ENA|AEWC01016294|AEWC01016294.1:9819-9965	PGSC0003DMG402013278 gene_biotype	Acyltransferase [Source	15.1021	4.59446	0.910583	4.52e-07	1.9e-06	21.0445	-0.0293033	0.556539	0.958009	0.997841
Cluster_65370	PGSC0003DMT400034544	ENA|AEWC01033126|AEWC01033126.1:9634-9821	PGSC0003DMG402013278 gene_biotype	Acyltransferase [Source	15.1021	4.59446	0.910583	4.52e-07	1.9e-06	19.8212	-1.09051	0.573715	0.0573289	0.387506
Cluster_75215	PGSC0003DMT400055768	ENA|AEWC01038240|AEWC01038240.1:1474-1828	PGSC0003DMG400021658 gene_biotype	Polygalacturonase [Source	3.95721	4.59396	1.55085	0.00305432	0.00782733	33.9891	0.244861	0.445815	0.582838	0.949769
Cluster_63907	PGSC0003DMT400002491	ENA|AEWC01032316|AEWC01032316.1:848-1272	PGSC0003DMG400000949 gene_biotype	Conserved gene of unknown function [Source	21.1525	4.58123	3.35092	0.171576	0.266894	26.585	0.805267	0.509951	0.114311	0.562321
Cluster_75954	PGSC0003DMT400068040	ENA|AEWC01038573|AEWC01038573.1:17856-18374	PGSC0003DMG400026461 gene_biotype	AP2/ERF domain-containing transcription factor [Source	79.4056	4.57885	0.372161	8.68e-35	1.13e-33	65.3146	-0.516384	0.383524	0.178167	0.679563
Cluster_34397	PGSC0003DMT400063937	ENA|AEWC01018177|AEWC01018177.1:23169-23421	PGSC0003DMG400024849 gene_biotype	Alcohol dehydrogenase 1 [Source	29.2793	4.5765	0.758568	1.61e-09	8.25e-09	10.3195	0.501578	0.746608	0.501705	NA
Cluster_50074	PGSC0003DMT400006491	ENA|AEWC01025724|AEWC01025724.1:23686-24297	PGSC0003DMG401002532 gene_biotype	GATA domain class transcription factor [Source	15.7988	4.57306	0.958747	1.84e-06	7.29e-06	118.335	-0.0960413	0.303599	0.751742	0.978342
Cluster_251	PGSC0003DMT400027157	ENA|AEWC01000205|AEWC01000205.1:436-533	PGSC0003DMG400010477 gene_biotype	Conserved gene of unknown function [Source	22.5273	4.56794	0.839136	5.22e-08	2.38e-07	9.95963	1.25123	0.78462	0.110779	NA
Cluster_86666	PGSC0003DMT400023914	ENA|AEWC01049037|AEWC01049037.1:178-357	PGSC0003DMG400009244 gene_biotype	Gibberellin-regulated protein 1 [Source	1832.41	4.56547	0.112194	0	0	10.4771	-0.340805	0.729566	0.640404	NA
Cluster_26883	PGSC0003DMT400038779	ENA|AEWC01014936|AEWC01014936.1:8330-8514	PGSC0003DMG400014987 gene_biotype	Conserved gene of unknown function [Source	2.33894	4.55996	2.11932	0.031428	0.0633484	16.1873	-0.452704	0.611808	0.459334	0.911663
Cluster_43754	PGSC0003DMT400038779	ENA|AEWC01022298|AEWC01022298.1:3201-3668	PGSC0003DMG400014987 gene_biotype	Conserved gene of unknown function [Source	2.33894	4.55996	2.11932	0.031428	0.0633484	9.91315	1.70772	0.808174	0.0345956	NA
Cluster_45397	PGSC0003DMT400038779	ENA|AEWC01023187|AEWC01023187.1:4353-4512	PGSC0003DMG400014987 gene_biotype	Conserved gene of unknown function [Source	2.33894	4.55996	2.11932	0.031428	0.0633484	26.7612	0.295109	0.497524	0.553077	0.942517
Cluster_68360	PGSC0003DMT400038779	ENA|AEWC01034732|AEWC01034732.1:12680-12867	PGSC0003DMG400014987 gene_biotype	Conserved gene of unknown function [Source	2.33894	4.55996	2.11932	0.031428	0.0633484	40.8415	0.0471232	0.426325	0.911986	0.994845
Cluster_65334	PGSC0003DMT400078863	ENA|AEWC01033096|AEWC01033096.1:33908-34159	PGSC0003DMG400030693 gene_biotype	Conserved gene of unknown function [Source	3.30315	4.55893	2.64693	0.0850072	0.149345	9.94581	0.328308	0.728167	0.652084	NA
Cluster_59998	PGSC0003DMT400002252	ENA|AEWC01030557|AEWC01030557.1:21145-21372	PGSC0003DMG401000860 gene_biotype	Serine carboxypeptidase-like enzyme [Source	4.56593	4.54689	1.50683	0.00254855	0.00662441	14.8908	0.394489	0.625376	0.528169	0.935498
Cluster_17008	PGSC0003DMT400026047	ENA|AEWC01009530|AEWC01009530.1:6640-6771	PGSC0003DMG400010049 gene_biotype	Transferase, transferring glycosyl groups [Source	7.6843	4.54565	2.32066	0.0501389	0.0949773	35.3296	0.197578	0.448092	0.659263	0.964709
Cluster_24718	PGSC0003DMT400026047	ENA|AEWC01014036|AEWC01014036.1:3391-4024	PGSC0003DMG400010049 gene_biotype	Transferase, transferring glycosyl groups [Source	7.6843	4.54565	2.32066	0.0501389	0.0949773	36.2586	-0.0849302	0.434995	0.845202	0.987936
Cluster_39654	PGSC0003DMT400026047	ENA|AEWC01020312|AEWC01020312.1:83614-83820	PGSC0003DMG400010049 gene_biotype	Transferase, transferring glycosyl groups [Source	7.6843	4.54565	2.32066	0.0501389	0.0949773	26.6553	0.578267	0.52042	0.266502	0.791751
Cluster_70115	PGSC0003DMT400026047	ENA|AEWC01035488|AEWC01035488.1:103519-103669	PGSC0003DMG400010049 gene_biotype	Transferase, transferring glycosyl groups [Source	7.6843	4.54565	2.32066	0.0501389	0.0949773	50.5896	0.158862	0.389803	0.683608	0.968123
Cluster_76437	PGSC0003DMT400026047	ENA|AEWC01038778|AEWC01038778.1:6679-6853	PGSC0003DMG400010049 gene_biotype	Transferase, transferring glycosyl groups [Source	7.6843	4.54565	2.32066	0.0501389	0.0949773	13.0704	0.0733195	0.658104	0.911291	0.994845
Cluster_17072	PGSC0003DMT400001833	ENA|AEWC01009539|AEWC01009539.1:16796-17117	PGSC0003DMG400000689 gene_biotype	Glucan endo-1,3-beta-glucosidase [Source	654.172	4.54547	0.179316	9.23e-142	4.21e-140	14.0448	0.356863	0.662172	0.589937	0.951972
Cluster_14993	PGSC0003DMT400062147	ENA|AEWC01008534|AEWC01008534.1:28248-28419	PGSC0003DMG400024185 gene_biotype	Conserved gene of unknown function [Source	3.12064	4.54506	2.00356	0.0232992	0.048769	16.2136	-0.588699	0.602303	0.328364	0.842206
Cluster_39955	PGSC0003DMT400062147	ENA|AEWC01020420|AEWC01020420.1:15904-16383	PGSC0003DMG400024185 gene_biotype	Conserved gene of unknown function [Source	3.12064	4.54506	2.00356	0.0232992	0.048769	67.1399	-0.136753	0.387117	0.723895	0.974218
Cluster_56868	PGSC0003DMT400062147	ENA|AEWC01029233|AEWC01029233.1:15531-15702	PGSC0003DMG400024185 gene_biotype	Conserved gene of unknown function [Source	3.12064	4.54506	2.00356	0.0232992	0.048769	42.3836	-0.387911	0.409928	0.344	0.852694
Cluster_67545	PGSC0003DMT400062147	ENA|AEWC01034261|AEWC01034261.1:901-1107	PGSC0003DMG400024185 gene_biotype	Conserved gene of unknown function [Source	3.12064	4.54506	2.00356	0.0232992	0.048769	46.3518	0.0912097	0.39853	0.818974	0.985173
Cluster_81603	PGSC0003DMT400010515	ENA|AEWC01041863|AEWC01041863.1:11105-11210	PGSC0003DMG400004109 gene_biotype	Xyloglucan endotransglycosylase hydrolase [Source	2.91589	4.54488	2.03736	0.0256966	0.0531335	13.4049	0.258518	0.647469	0.689691	0.968679
Cluster_87171	PGSC0003DMT400010515	ENA|AEWC01058085|AEWC01058085.1:67-225	PGSC0003DMG400004109 gene_biotype	Xyloglucan endotransglycosylase hydrolase [Source	2.91589	4.54488	2.03736	0.0256966	0.0531335	9.26084	0.670049	0.765969	0.381697	NA
Cluster_87172	PGSC0003DMT400010515	ENA|AEWC01058087|AEWC01058087.1:54-226	PGSC0003DMG400004109 gene_biotype	Xyloglucan endotransglycosylase hydrolase [Source	2.91589	4.54488	2.03736	0.0256966	0.0531335	35.7343	0.0585882	0.46077	0.898819	0.993908
Cluster_80365	PGSC0003DMT400051191	ENA|AEWC01041004|AEWC01041004.1:42033-42984	PGSC0003DMG400019882 gene_biotype	UDP-glucose	17.6512	4.54206	1.26284	0.000322276	0.000974021	17.0609	-0.14094	0.658075	0.830415	0.986668
Cluster_58651	PGSC0003DMT400040327	ENA|AEWC01030056|AEWC01030056.1:5796-5985	PGSC0003DMG400015611 gene_biotype	C2H2L domain class transcription factor [Source	2.35057	4.53382	2.11288	0.0318893	0.0641412	24.6837	0.151852	0.503406	0.762919	0.979011
Cluster_69978	PGSC0003DMT400040327	ENA|AEWC01035405|AEWC01035405.1:8344-8387	PGSC0003DMG400015611 gene_biotype	C2H2L domain class transcription factor [Source	2.35057	4.53382	2.11288	0.0318893	0.0641412	17.2163	-0.124007	0.586861	0.832649	0.986923
Cluster_77538	PGSC0003DMT400040327	ENA|AEWC01039399|AEWC01039399.1:1618-1742	PGSC0003DMG400015611 gene_biotype	C2H2L domain class transcription factor [Source	2.35057	4.53382	2.11288	0.0318893	0.0641412	359.952	-0.155003	0.266267	0.560476	0.944563
Cluster_12825	PGSC0003DMT400083148	ENA|AEWC01007182|AEWC01007182.1:1976-2397	PGSC0003DMG400033078 gene_biotype	Transcription factor [Source	11.7824	4.52352	0.95591	2.22e-06	8.71e-06	36.7743	0.7081	0.435285	0.10379	0.535354
Cluster_49998	PGSC0003DMT400083148	ENA|AEWC01025644|AEWC01025644.1:2891-3334	PGSC0003DMG400033078 gene_biotype	Transcription factor [Source	11.7824	4.52352	0.95591	2.22e-06	8.71e-06	782.343	1.30123	0.292168	8.44e-06	0.00054759
Cluster_55300	PGSC0003DMT400083148	ENA|AEWC01028463|AEWC01028463.1:6191-6463	PGSC0003DMG400033078 gene_biotype	Transcription factor [Source	11.7824	4.52352	0.95591	2.22e-06	8.71e-06	316.263	-0.473308	0.345798	0.171079	0.669424
Cluster_76980	PGSC0003DMT400083148	ENA|AEWC01039040|AEWC01039040.1:16809-17206	PGSC0003DMG400033078 gene_biotype	Transcription factor [Source	11.7824	4.52352	0.95591	2.22e-06	8.71e-06	75.2355	0.0693208	0.361161	0.84779	0.988063
Cluster_32018	PGSC0003DMT400076695	ENA|AEWC01016956|AEWC01016956.1:12943-13734	PGSC0003DMG400029825 gene_biotype	Zeatin O-glucosyltransferase [Source	118.811	4.52235	0.351226	6.15e-38	8.63e-37	44.4191	-1.29492	0.415135	0.00181293	0.037682
Cluster_21706	PGSC0003DMT400003261	ENA|AEWC01012370|AEWC01012370.1:45749-46714	PGSC0003DMG400001291 gene_biotype	Conserved gene of unknown function [Source	2.26027	4.52006	2.14213	0.0348516	0.0692672	10.1635	0.0627419	0.723403	0.930885	NA
Cluster_29377	PGSC0003DMT400003261	ENA|AEWC01015777|AEWC01015777.1:29827-30294	PGSC0003DMG400001291 gene_biotype	Conserved gene of unknown function [Source	2.26027	4.52006	2.14213	0.0348516	0.0692672	34.5612	0.0535548	0.448594	0.904971	0.994679
Cluster_32489	PGSC0003DMT400003261	ENA|AEWC01017261|AEWC01017261.1:7745-8882	PGSC0003DMG400001291 gene_biotype	Conserved gene of unknown function [Source	2.26027	4.52006	2.14213	0.0348516	0.0692672	191.164	-0.226977	0.293922	0.439975	0.903911
Cluster_45473	PGSC0003DMT400003261	ENA|AEWC01023306|AEWC01023306.1:3382-3679	PGSC0003DMG400001291 gene_biotype	Conserved gene of unknown function [Source	2.26027	4.52006	2.14213	0.0348516	0.0692672	43.7916	-0.508312	0.405241	0.209717	0.725674
Cluster_52796	PGSC0003DMT400003261	ENA|AEWC01027034|AEWC01027034.1:17528-17945	PGSC0003DMG400001291 gene_biotype	Conserved gene of unknown function [Source	2.26027	4.52006	2.14213	0.0348516	0.0692672	16.3292	-0.698463	0.596286	0.241456	0.76496
Cluster_55683	PGSC0003DMT400003261	ENA|AEWC01028663|AEWC01028663.1:21040-21365	PGSC0003DMG400001291 gene_biotype	Conserved gene of unknown function [Source	2.26027	4.52006	2.14213	0.0348516	0.0692672	54.3633	-1.20661	0.390791	0.00201778	0.0409389
Cluster_18932	PGSC0003DMT400025767	ENA|AEWC01010812|AEWC01010812.1:15826-15973	PGSC0003DMG400009947 gene_biotype	Subtilisin-type protease [Source	55.3704	4.51741	0.456579	4.42e-23	4.19e-22	20.631	1.03554	0.56991	0.0692144	0.431883
Cluster_47231	PGSC0003DMT400025767	ENA|AEWC01024195|AEWC01024195.1:45322-45505	PGSC0003DMG400009947 gene_biotype	Subtilisin-type protease [Source	55.3704	4.51741	0.456579	4.42e-23	4.19e-22	11.3423	-0.472405	0.702708	0.501416	NA
Cluster_47712	PGSC0003DMT400025767	ENA|AEWC01024494|AEWC01024494.1:5478-5875	PGSC0003DMG400009947 gene_biotype	Subtilisin-type protease [Source	55.3704	4.51741	0.456579	4.42e-23	4.19e-22	575.373	0.888199	0.244268	0.000276735	0.00885849
Cluster_68216	PGSC0003DMT400025767	ENA|AEWC01034670|AEWC01034670.1:12339-12835	PGSC0003DMG400009947 gene_biotype	Subtilisin-type protease [Source	55.3704	4.51741	0.456579	4.42e-23	4.19e-22	14.2493	-0.0382534	0.63269	0.951788	0.997445
Cluster_83705	PGSC0003DMT400025767	ENA|AEWC01043229|AEWC01043229.1:511-767	PGSC0003DMG400009947 gene_biotype	Subtilisin-type protease [Source	55.3704	4.51741	0.456579	4.42e-23	4.19e-22	20.7828	0.164569	0.543559	0.762071	0.979011
Cluster_87038	PGSC0003DMT400025767	ENA|AEWC01053886|AEWC01053886.1:115-283	PGSC0003DMG400009947 gene_biotype	Subtilisin-type protease [Source	55.3704	4.51741	0.456579	4.42e-23	4.19e-22	61.3519	-2.86306	0.400007	8.21e-13	3.77e-10
Cluster_86808	PGSC0003DMT400080302	ENA|AEWC01050388|AEWC01050388.1:3-688	PGSC0003DMG400031263 gene_biotype	Phytochrome kinase substrate 1 [Source	2.3562	4.51672	2.11407	0.0326379	0.0654607	50.3359	0.0959935	0.39928	0.810008	0.984264
Cluster_67238	PGSC0003DMT400068379	ENA|AEWC01034091|AEWC01034091.1:42335-43304	PGSC0003DMG400026590 gene_biotype	Major pollen allergen Ory s 1 [Source	2.34494	4.51544	2.11721	0.0329464	0.0660157	14.2364	-0.571486	0.641153	0.372746	0.87118
Cluster_38446	PGSC0003DMT400040074	ENA|AEWC01019964|AEWC01019964.1:6454-6995	PGSC0003DMG400015502 gene_biotype	GATA transcription factor [Source	2.35715	4.51521	2.12502	0.0336047	0.0671619	26.1091	-0.958194	0.500026	0.0553282	0.379648
Cluster_301	PGSC0003DMT400003464	ENA|AEWC01000264|AEWC01000264.1:70043-70346	PGSC0003DMG400001369 gene_biotype	Kinase [Source	116.679	4.50985	0.351072	9.07e-38	1.26e-36	9.8172	0.150951	0.802941	0.850879	NA
Cluster_3812	PGSC0003DMT400072259	ENA|AEWC01002206|AEWC01002206.1:52991-53959	PGSC0003DMG400028120 gene_biotype	Phytochrome kinase substrate 1, [Source	12.1454	4.50735	0.956144	2.43e-06	9.48e-06	47.3883	0.624373	0.395449	0.114359	0.562341
Cluster_25261	PGSC0003DMT400079774	ENA|AEWC01014250|AEWC01014250.1:41556-42269	PGSC0003DMG400031065 gene_biotype	Pectate lyase [Source	6.42186	4.50682	1.49471	0.00256825	0.00667227	12.1394	0.197817	0.669483	0.76763	NA
Cluster_68576	PGSC0003DMT400015301	ENA|AEWC01034799|AEWC01034799.1:12735-13162	PGSC0003DMG400005967 gene_biotype	TRANSPARENT TESTA 12 protein [Source	2.34362	4.50648	2.1171	0.0332864	0.0666113	9.23036	0.303322	0.775392	0.69566	NA
Cluster_33021	PGSC0003DMT400049147	ENA|AEWC01017712|AEWC01017712.1:2687-2916	PGSC0003DMG400019100 gene_biotype	TRANSPARENT TESTA 12 protein [Source	6.06289	4.50642	1.29397	0.000496497	0.00145991	19.4747	-0.0966999	0.551324	0.860769	0.989914
Cluster_57893	PGSC0003DMT400049147	ENA|AEWC01029740|AEWC01029740.1:6702-7145	PGSC0003DMG400019100 gene_biotype	TRANSPARENT TESTA 12 protein [Source	6.06289	4.50642	1.29397	0.000496497	0.00145991	164.514	-1.21002	0.298289	4.98e-05	0.00229094
Cluster_40008	PGSC0003DMT400035280	ENA|AEWC01020431|AEWC01020431.1:32562-32963	PGSC0003DMG400013556 gene_biotype	Conserved gene of unknown function [Source	33.3412	4.49859	0.757847	2.92e-09	1.47e-08	17.6423	-0.264349	0.591637	0.655013	0.963984
Cluster_75426	PGSC0003DMT400035280	ENA|AEWC01038387|AEWC01038387.1:24376-24966	PGSC0003DMG400013556 gene_biotype	Conserved gene of unknown function [Source	33.3412	4.49859	0.757847	2.92e-09	1.47e-08	10.5313	-0.0413243	0.717728	0.954086	NA
Cluster_35378	PGSC0003DMT400049363	ENA|AEWC01018436|AEWC01018436.1:5087-5501	PGSC0003DMG400019177 gene_biotype	Conserved gene of unknown function [Source	3.83438	4.49717	1.5474	0.00365753	0.00922065	13.7358	-0.73233	0.6391	0.251846	0.776226
Cluster_41217	PGSC0003DMT400049363	ENA|AEWC01020831|AEWC01020831.1:3393-4058	PGSC0003DMG400019177 gene_biotype	Conserved gene of unknown function [Source	3.83438	4.49717	1.5474	0.00365753	0.00922065	49.1621	-0.00608125	0.388571	0.987513	0.999404
Cluster_56116	PGSC0003DMT400049363	ENA|AEWC01028791|AEWC01028791.1:21035-21216	PGSC0003DMG400019177 gene_biotype	Conserved gene of unknown function [Source	3.83438	4.49717	1.5474	0.00365753	0.00922065	16.3036	0.685417	0.638865	0.283331	0.806304
Cluster_23338	PGSC0003DMT400039298	ENA|AEWC01013125|AEWC01013125.1:21715-21933	PGSC0003DMG400015199 gene_biotype	Conserved gene of unknown function [Source	14.7419	4.49305	0.861937	1.86e-07	8.09e-07	9.47896	0.475175	0.784699	0.544813	NA
Cluster_70842	PGSC0003DMT400039298	ENA|AEWC01035952|AEWC01035952.1:14739-15444	PGSC0003DMG400015199 gene_biotype	Conserved gene of unknown function [Source	14.7419	4.49305	0.861937	1.86e-07	8.09e-07	25.6881	0.00691386	0.488632	0.988711	0.999404
Cluster_1019	PGSC0003DMT400035264	ENA|AEWC01000798|AEWC01000798.1:38370-38505	PGSC0003DMG400013547 gene_biotype	Sucrose sythase [Source	35.7868	4.49263	0.553356	4.71e-16	3.46e-15	35.7355	-0.0327489	0.456372	0.942793	0.996999
Cluster_60305	PGSC0003DMT400035264	ENA|AEWC01030734|AEWC01030734.1:21305-22320	PGSC0003DMG400013547 gene_biotype	Sucrose sythase [Source	35.7868	4.49263	0.553356	4.71e-16	3.46e-15	13.5123	-1.48971	0.681734	0.0288764	0.257219
Cluster_66344	PGSC0003DMT400035264	ENA|AEWC01033739|AEWC01033739.1:14084-14283	PGSC0003DMG400013547 gene_biotype	Sucrose sythase [Source	35.7868	4.49263	0.553356	4.71e-16	3.46e-15	39.6512	-0.33255	0.4204	0.428925	0.898788
Cluster_14764	PGSC0003DMT400033856	ENA|AEWC01008227|AEWC01008227.1:53839-54369	PGSC0003DMG400013009 gene_biotype	Mob1 [Source	24.6305	4.48713	1.0276	1.26e-05	4.59e-05	53.8374	0.19735	0.385499	0.608697	0.95596
Cluster_2268	PGSC0003DMT400033856	ENA|AEWC01001337|AEWC01001337.1:18717-19049	PGSC0003DMG400013009 gene_biotype	Mob1 [Source	24.6305	4.48713	1.0276	1.26e-05	4.59e-05	32.3219	0.159625	0.452829	0.724459	0.974225
Cluster_5329	PGSC0003DMT400033856	ENA|AEWC01002912|AEWC01002912.1:11703-11923	PGSC0003DMG400013009 gene_biotype	Mob1 [Source	24.6305	4.48713	1.0276	1.26e-05	4.59e-05	301.255	0.187017	0.265348	0.480935	0.920291
Cluster_81664	PGSC0003DMT400033856	ENA|AEWC01041902|AEWC01041902.1:12067-12285	PGSC0003DMG400013009 gene_biotype	Mob1 [Source	24.6305	4.48713	1.0276	1.26e-05	4.59e-05	22.406	0.390017	0.525506	0.457982	0.911102
Cluster_23442	PGSC0003DMT400041157	ENA|AEWC01013245|AEWC01013245.1:12857-13114	PGSC0003DMG402015926 gene_biotype	Aldo/keto reductase [Source	106.209	4.48643	0.327942	1.33e-42	2.06e-41	9.93968	-0.16332	0.784484	0.835082	NA
Cluster_38778	PGSC0003DMT400041157	ENA|AEWC01020028|AEWC01020028.1:155666-156042	PGSC0003DMG402015926 gene_biotype	Aldo/keto reductase [Source	106.209	4.48643	0.327942	1.33e-42	2.06e-41	36.7749	0.307004	0.434606	0.479941	0.919945
Cluster_41207	PGSC0003DMT400063300	ENA|AEWC01020821|AEWC01020821.1:3347-3667	PGSC0003DMG400024619 gene_biotype	Conserved gene of unknown function [Source	476.13	4.48536	0.143317	5.15e-215	3.8e-213	32.5094	-0.259238	0.465488	0.577585	0.948847
Cluster_55837	PGSC0003DMT400056400	ENA|AEWC01028719|AEWC01028719.1:35015-35180	PGSC0003DMG400021915 gene_biotype	Gene of unknown function [Source	3.19543	4.47604	2.6795	0.0948252	0.163667	41.1503	0.274658	0.421043	0.51419	0.931699
Cluster_76877	PGSC0003DMT400056400	ENA|AEWC01039014|AEWC01039014.1:35685-36210	PGSC0003DMG400021915 gene_biotype	Gene of unknown function [Source	3.19543	4.47604	2.6795	0.0948252	0.163667	271.17	-0.998765	0.274305	0.00027151	0.00872485
Cluster_16447	PGSC0003DMT400052413	ENA|AEWC01009216|AEWC01009216.1:15680-16055	PGSC0003DMG400020345 gene_biotype	Diphenol oxidase [Source	3.62648	4.47575	1.57832	0.00457148	0.0112872	22.5341	0.21171	0.513569	0.680169	0.967962
Cluster_2343	PGSC0003DMT400052413	ENA|AEWC01001424|AEWC01001424.1:58205-59770	PGSC0003DMG400020345 gene_biotype	Diphenol oxidase [Source	3.62648	4.47575	1.57832	0.00457148	0.0112872	80.3916	0.170261	0.358427	0.63477	0.961302
Cluster_73063	PGSC0003DMT400052413	ENA|AEWC01037170|AEWC01037170.1:22516-22946	PGSC0003DMG400020345 gene_biotype	Diphenol oxidase [Source	3.62648	4.47575	1.57832	0.00457148	0.0112872	10.9416	1.19203	0.74323	0.108746	NA
Cluster_77475	PGSC0003DMT400052413	ENA|AEWC01039334|AEWC01039334.1:21139-21531	PGSC0003DMG400020345 gene_biotype	Diphenol oxidase [Source	3.62648	4.47575	1.57832	0.00457148	0.0112872	9.72708	0.261532	0.747929	0.726582	NA
Cluster_84807	PGSC0003DMT400052413	ENA|AEWC01044357|AEWC01044357.1:14553-14920	PGSC0003DMG400020345 gene_biotype	Diphenol oxidase [Source	3.62648	4.47575	1.57832	0.00457148	0.0112872	37.1143	-1.02028	0.43936	0.0202228	0.203467
Cluster_57242	PGSC0003DMT400060056	ENA|AEWC01029329|AEWC01029329.1:9613-9872	PGSC0003DMG400023364 gene_biotype	Conserved gene of unknown function [Source	9.12487	4.47305	1.06939	2.88e-05	0.000100278	23.439	-0.68614	0.524278	0.190625	0.699141
Cluster_78214	PGSC0003DMT400054384	ENA|AEWC01039840|AEWC01039840.1:22121-22223	PGSC0003DMG400021106 gene_biotype	Patellin-4 [Source	3.60797	4.46808	2.63443	0.0898803	0.156512	8.87363	2.20515	0.865314	0.0108224	NA
Cluster_8063	PGSC0003DMT400054384	ENA|AEWC01004690|AEWC01004690.1:53219-53708	PGSC0003DMG400021106 gene_biotype	Patellin-4 [Source	3.60797	4.46808	2.63443	0.0898803	0.156512	12.2215	0.909758	0.703481	0.195934	NA
Cluster_33126	PGSC0003DMT400073436	ENA|AEWC01017762|AEWC01017762.1:21263-22037	PGSC0003DMG401028528 gene_biotype	Adenylate cyclase [Source	4.38135	4.46509	1.81726	0.0140087	0.0311724	11.819	0.278415	0.719323	0.698718	NA
Cluster_85016	PGSC0003DMT400073436	ENA|AEWC01044593|AEWC01044593.1:2009-2380	PGSC0003DMG401028528 gene_biotype	Adenylate cyclase [Source	4.38135	4.46509	1.81726	0.0140087	0.0311724	11.019	0.208749	0.710072	0.768771	NA
Cluster_25563	PGSC0003DMT400062367	ENA|AEWC01014466|AEWC01014466.1:20456-20631	PGSC0003DMG400024274 gene_biotype	Cytochrome P450 monooxygenase [Source	92.9272	4.46479	0.46864	1.62e-21	1.46e-20	20.9264	-0.420037	0.55486	0.449041	0.908198
Cluster_66880	PGSC0003DMT400062367	ENA|AEWC01033930|AEWC01033930.1:21282-21511	PGSC0003DMG400024274 gene_biotype	Cytochrome P450 monooxygenase [Source	92.9272	4.46479	0.46864	1.62e-21	1.46e-20	27.4204	0.516184	0.491939	0.294046	0.815677
Cluster_70235	PGSC0003DMT400062367	ENA|AEWC01035600|AEWC01035600.1:201-535	PGSC0003DMG400024274 gene_biotype	Cytochrome P450 monooxygenase [Source	92.9272	4.46479	0.46864	1.62e-21	1.46e-20	48.0838	0.468306	0.397596	0.238859	0.761961
Cluster_14886	PGSC0003DMT400008337	ENA|AEWC01008373|AEWC01008373.1:11457-11780	PGSC0003DMG400003211 gene_biotype	Leucine Rich Repeat family protein [Source	16.6442	4.45445	1.16583	0.000132992	0.000425786	14.1433	-0.457603	0.644722	0.477848	0.91906
Cluster_36868	PGSC0003DMT400008337	ENA|AEWC01019218|AEWC01019218.1:16311-16541	PGSC0003DMG400003211 gene_biotype	Leucine Rich Repeat family protein [Source	16.6442	4.45445	1.16583	0.000132992	0.000425786	8.73745	0.678825	0.798457	0.39523	NA
Cluster_50466	PGSC0003DMT400008337	ENA|AEWC01025858|AEWC01025858.1:23677-23914	PGSC0003DMG400003211 gene_biotype	Leucine Rich Repeat family protein [Source	16.6442	4.45445	1.16583	0.000132992	0.000425786	10.3666	0.157832	0.817202	0.846852	NA
Cluster_86750	PGSC0003DMT400008337	ENA|AEWC01049881|AEWC01049881.1:387-653	PGSC0003DMG400003211 gene_biotype	Leucine Rich Repeat family protein [Source	16.6442	4.45445	1.16583	0.000132992	0.000425786	17.5783	-0.459541	0.570032	0.420147	0.894225
Cluster_40785	PGSC0003DMT400066840	ENA|AEWC01020684|AEWC01020684.1:7416-7568	PGSC0003DMG400025985 gene_biotype	Conserved gene of unknown function [Source	38.195	4.45375	0.786441	1.49e-08	7.09e-08	20.8008	0.153675	0.533752	0.773412	0.979849
Cluster_35290	PGSC0003DMT400087883	ENA|AEWC01018423|AEWC01018423.1:10718-10816	PGSC0003DMG400037454 gene_biotype	Centromere protein [Source	2.1376	4.44909	2.18265	0.0415111	0.0807155	16.4132	-1.00821	0.611441	0.099165	0.523157
Cluster_58343	PGSC0003DMT400067855	ENA|AEWC01029934|AEWC01029934.1:31565-31946	PGSC0003DMG402026390 gene_biotype	Conserved gene of unknown function [Source	2.1376	4.44909	2.18265	0.0415111	0.0807155	132.4	-0.680774	0.295891	0.0214053	0.211482
Cluster_57318	PGSC0003DMT400009771	ENA|AEWC01029406|AEWC01029406.1:21806-22081	PGSC0003DMG400003825 gene_biotype	Conserved gene of unknown function [Source	2.17729	4.4481	2.17005	0.0403867	0.0788145	9.76439	-0.109455	0.790261	0.889842	NA
Cluster_17785	PGSC0003DMT400025162	ENA|AEWC01010021|AEWC01010021.1:59131-59298	PGSC0003DMG400009724 gene_biotype	Conserved gene of unknown function [Source	5.79887	4.44584	1.72858	0.0101125	0.0232245	15.447	-0.382831	0.608713	0.529402	0.935816
Cluster_16817	PGSC0003DMT400045515	ENA|AEWC01009482|AEWC01009482.1:27829-27906	PGSC0003DMG401017657 gene_biotype	Transporter [Source	3.86972	4.44252	2.52854	0.0789264	0.140285	8.47172	0.906153	0.821787	0.270174	NA
Cluster_24122	PGSC0003DMT400045515	ENA|AEWC01013784|AEWC01013784.1:57741-57780	PGSC0003DMG401017657 gene_biotype	Transporter [Source	3.86972	4.44252	2.52854	0.0789264	0.140285	23.7145	0.456303	0.52575	0.385444	0.87768
Cluster_9086	PGSC0003DMT400045515	ENA|AEWC01005112|AEWC01005112.1:86791-87351	PGSC0003DMG401017657 gene_biotype	Transporter [Source	3.86972	4.44252	2.52854	0.0789264	0.140285	14.8526	0.240651	0.629442	0.702221	0.97066
Cluster_16781	PGSC0003DMT400048819	ENA|AEWC01009476|AEWC01009476.1:3210-3381	PGSC0003DMG402018966 gene_biotype	Pentatricopeptide repeat-containing protein [Source	5.8901	4.4407	1.67628	0.00806985	0.0189226	13.2626	-0.351442	0.646336	0.586617	0.950897
Cluster_33585	PGSC0003DMT400048819	ENA|AEWC01017985|AEWC01017985.1:100743-101025	PGSC0003DMG402018966 gene_biotype	Pentatricopeptide repeat-containing protein [Source	5.8901	4.4407	1.67628	0.00806985	0.0189226	54.7235	-0.492003	0.392536	0.210063	0.726165
Cluster_43911	PGSC0003DMT400000249	ENA|AEWC01022462|AEWC01022462.1:50214-50735	PGSC0003DMG400000080 gene_biotype	C2 domain-containing protein [Source	231.117	4.41269	0.209581	2.07e-98	6.54e-97	29.9364	-0.709004	0.475243	0.135731	0.610502
Cluster_45039	PGSC0003DMT400000249	ENA|AEWC01022886|AEWC01022886.1:26227-26462	PGSC0003DMG400000080 gene_biotype	C2 domain-containing protein [Source	231.117	4.41269	0.209581	2.07e-98	6.54e-97	27.6385	-1.02894	0.496369	0.0381788	0.305739
Cluster_7150	PGSC0003DMT400000249	ENA|AEWC01004160|AEWC01004160.1:28283-28819	PGSC0003DMG400000080 gene_biotype	C2 domain-containing protein [Source	231.117	4.41269	0.209581	2.07e-98	6.54e-97	10.5138	-0.490752	0.763373	0.520306	NA
Cluster_78649	PGSC0003DMT400000249	ENA|AEWC01040030|AEWC01040030.1:33073-33738	PGSC0003DMG400000080 gene_biotype	C2 domain-containing protein [Source	231.117	4.41269	0.209581	2.07e-98	6.54e-97	25.3476	0.68228	0.503202	0.175138	0.675199
Cluster_82673	PGSC0003DMT400000249	ENA|AEWC01042484|AEWC01042484.1:2107-2404	PGSC0003DMG400000080 gene_biotype	C2 domain-containing protein [Source	231.117	4.41269	0.209581	2.07e-98	6.54e-97	9.81931	1.68523	0.826524	0.0414568	NA
Cluster_83564	PGSC0003DMT400000249	ENA|AEWC01043126|AEWC01043126.1:24157-24587	PGSC0003DMG400000080 gene_biotype	C2 domain-containing protein [Source	231.117	4.41269	0.209581	2.07e-98	6.54e-97	24.0644	-0.233162	0.512966	0.649442	0.963381
Cluster_22929	PGSC0003DMT400071749	ENA|AEWC01012840|AEWC01012840.1:60-684	PGSC0003DMG400027912 gene_biotype	Sulfate/bicarbonate/oxalate exchanger and transporter sat-1 [Source	14.1568	4.41201	0.870882	4.06e-07	1.71e-06	19.0606	0.781728	0.56387	0.165637	0.661125
Cluster_67581	PGSC0003DMT400071749	ENA|AEWC01034346|AEWC01034346.1:2725-3617	PGSC0003DMG400027912 gene_biotype	Sulfate/bicarbonate/oxalate exchanger and transporter sat-1 [Source	14.1568	4.41201	0.870882	4.06e-07	1.71e-06	25.8149	0.324812	0.514216	0.527607	0.935342
Cluster_6801	PGSC0003DMT400071749	ENA|AEWC01004034|AEWC01004034.1:12289-12672	PGSC0003DMG400027912 gene_biotype	Sulfate/bicarbonate/oxalate exchanger and transporter sat-1 [Source	14.1568	4.41201	0.870882	4.06e-07	1.71e-06	16.2207	0.859578	0.635691	0.176313	0.677353
Cluster_71549	PGSC0003DMT400071749	ENA|AEWC01036223|AEWC01036223.1:702-1364	PGSC0003DMG400027912 gene_biotype	Sulfate/bicarbonate/oxalate exchanger and transporter sat-1 [Source	14.1568	4.41201	0.870882	4.06e-07	1.71e-06	28.0127	0.746068	0.495974	0.132517	0.603437
Cluster_80450	PGSC0003DMT400071749	ENA|AEWC01041090|AEWC01041090.1:14429-14830	PGSC0003DMG400027912 gene_biotype	Sulfate/bicarbonate/oxalate exchanger and transporter sat-1 [Source	14.1568	4.41201	0.870882	4.06e-07	1.71e-06	22.9734	0.386225	0.528762	0.465126	0.913937
Cluster_84360	PGSC0003DMT400071749	ENA|AEWC01043881|AEWC01043881.1:751-1570	PGSC0003DMG400027912 gene_biotype	Sulfate/bicarbonate/oxalate exchanger and transporter sat-1 [Source	14.1568	4.41201	0.870882	4.06e-07	1.71e-06	185.024	0.682028	0.289502	0.0184795	0.192267
Cluster_15476	PGSC0003DMT400019828	ENA|AEWC01008987|AEWC01008987.1:8307-8393	PGSC0003DMG400007667 gene_biotype	NB-ARC domain containing protein [Source	2.08489	4.40904	2.19794	0.0448578	0.0863868	9.63671	-0.324286	0.787947	0.680663	NA
Cluster_61128	PGSC0003DMT400019828	ENA|AEWC01031020|AEWC01031020.1:82196-82530	PGSC0003DMG400007667 gene_biotype	NB-ARC domain containing protein [Source	2.08489	4.40904	2.19794	0.0448578	0.0863868	12.7284	0.84095	0.676152	0.213599	0.731389
Cluster_64015	PGSC0003DMT400019828	ENA|AEWC01032354|AEWC01032354.1:82677-83181	PGSC0003DMG400007667 gene_biotype	NB-ARC domain containing protein [Source	2.08489	4.40904	2.19794	0.0448578	0.0863868	19.4588	0.604818	0.55403	0.274978	0.799005
Cluster_78362	PGSC0003DMT400019828	ENA|AEWC01039901|AEWC01039901.1:14636-15107	PGSC0003DMG400007667 gene_biotype	NB-ARC domain containing protein [Source	2.08489	4.40904	2.19794	0.0448578	0.0863868	78.9394	0.0430922	0.337055	0.898268	0.993844
Cluster_84944	PGSC0003DMT400019828	ENA|AEWC01044517|AEWC01044517.1:41833-42248	PGSC0003DMG400007667 gene_biotype	NB-ARC domain containing protein [Source	2.08489	4.40904	2.19794	0.0448578	0.0863868	17.3924	-0.129502	0.575487	0.821955	0.985523
Cluster_56697	PGSC0003DMT400063325	ENA|AEWC01029157|AEWC01029157.1:23250-23445	PGSC0003DMG400024631 gene_biotype	SP1L [Source	654.314	4.4046	0.123141	3.38e-280	3.51e-278	103.174	-0.053297	0.324945	0.869717	0.990679
Cluster_83964	PGSC0003DMT400006759	ENA|AEWC01043409|AEWC01043409.1:19695-19776	PGSC0003DMG402002623 gene_biotype	Harpin-induced protein [Source	15.1167	4.40447	1.21265	0.000281135	0.000856245	11.4683	-0.356923	0.716674	0.618465	NA
Cluster_83965	PGSC0003DMT400006759	ENA|AEWC01043409|AEWC01043409.1:20726-20816	PGSC0003DMG402002623 gene_biotype	Harpin-induced protein [Source	15.1167	4.40447	1.21265	0.000281135	0.000856245	12.5173	-0.216901	0.686371	0.751994	0.978342
Cluster_24394	PGSC0003DMT400035730	ENA|AEWC01013903|AEWC01013903.1:10037-10765	PGSC0003DMG400013743 gene_biotype	Conserved gene of unknown function [Source	2.50536	4.40335	2.13047	0.0387489	0.0760521	331.355	-0.165538	0.266126	0.533923	0.936856
Cluster_5131	PGSC0003DMT400035730	ENA|AEWC01002795|AEWC01002795.1:61147-61204	PGSC0003DMG400013743 gene_biotype	Conserved gene of unknown function [Source	2.50536	4.40335	2.13047	0.0387489	0.0760521	10.4658	1.37478	0.778096	0.0772535	NA
Cluster_86504	PGSC0003DMT400035730	ENA|AEWC01047920|AEWC01047920.1:5-279	PGSC0003DMG400013743 gene_biotype	Conserved gene of unknown function [Source	2.50536	4.40335	2.13047	0.0387489	0.0760521	27.0027	-0.360695	0.501474	0.471975	0.916098
Cluster_9018	PGSC0003DMT400035730	ENA|AEWC01005057|AEWC01005057.1:25697-25836	PGSC0003DMG400013743 gene_biotype	Conserved gene of unknown function [Source	2.50536	4.40335	2.13047	0.0387489	0.0760521	25.303	0.132516	0.524326	0.800472	0.983344
Cluster_16594	PGSC0003DMT400083218	ENA|AEWC01009344|AEWC01009344.1:21872-22780	PGSC0003DMG400033126 gene_biotype	Aspartate kinase [Source	141.1	4.39332	0.323934	6.69e-42	1.02e-40	24.8494	-0.087137	0.506543	0.863419	0.989914
Cluster_17337	PGSC0003DMT400083218	ENA|AEWC01009688|AEWC01009688.1:112-405	PGSC0003DMG400033126 gene_biotype	Aspartate kinase [Source	141.1	4.39332	0.323934	6.69e-42	1.02e-40	14.6552	-0.398595	0.67082	0.552384	0.942196
Cluster_27893	PGSC0003DMT400083218	ENA|AEWC01015247|AEWC01015247.1:36076-36232	PGSC0003DMG400033126 gene_biotype	Aspartate kinase [Source	141.1	4.39332	0.323934	6.69e-42	1.02e-40	12.2016	-0.136131	0.67966	0.841251	NA
Cluster_50241	PGSC0003DMT400083218	ENA|AEWC01025807|AEWC01025807.1:6359-6526	PGSC0003DMG400033126 gene_biotype	Aspartate kinase [Source	141.1	4.39332	0.323934	6.69e-42	1.02e-40	12.3202	0.104127	0.683772	0.878964	NA
Cluster_72481	PGSC0003DMT400083218	ENA|AEWC01036901|AEWC01036901.1:102-366	PGSC0003DMG400033126 gene_biotype	Aspartate kinase [Source	141.1	4.39332	0.323934	6.69e-42	1.02e-40	28.7624	-0.71576	0.472264	0.129623	0.59685
Cluster_82839	PGSC0003DMT400083218	ENA|AEWC01042570|AEWC01042570.1:11101-11410	PGSC0003DMG400033126 gene_biotype	Aspartate kinase [Source	141.1	4.39332	0.323934	6.69e-42	1.02e-40	26.0624	-0.0214555	0.491121	0.965154	0.998097
Cluster_83986	PGSC0003DMT400083218	ENA|AEWC01043422|AEWC01043422.1:8654-8968	PGSC0003DMG400033126 gene_biotype	Aspartate kinase [Source	141.1	4.39332	0.323934	6.69e-42	1.02e-40	10.6436	-0.069836	0.704222	0.921005	NA
Cluster_3865	PGSC0003DMT400074030	ENA|AEWC01002213|AEWC01002213.1:122514-123065	PGSC0003DMG402028774 gene_biotype	Protein RDM1 [Source	5.12722	4.39035	1.74507	0.0118744	0.0268473	24.6683	0.689198	0.538971	0.200993	0.714697
Cluster_42124	PGSC0003DMT400078557	ENA|AEWC01021579|AEWC01021579.1:40652-40745	PGSC0003DMG400030579 gene_biotype	Receptor kinase [Source	8.99204	4.39029	1.14281	0.000122212	0.00039293	21.256	0.25826	0.528237	0.624906	0.95872
Cluster_78271	PGSC0003DMT400042707	ENA|AEWC01039867|AEWC01039867.1:52481-52634	PGSC0003DMG400016573 gene_biotype	Glutaredoxin [Source	25.3736	4.38679	0.634917	4.87e-12	2.92e-11	18.2483	0.853058	0.578997	0.14066	0.619235
Cluster_10905	PGSC0003DMT400037469	ENA|AEWC01006480|AEWC01006480.1:6861-7047	PGSC0003DMG400014457 gene_biotype	Glucan endo-1,3-beta-glucosidase [Source	2.65084	4.38646	2.09998	0.0367249	0.0725183	15.8006	-0.0922094	0.629817	0.8836	0.992288
Cluster_11728	PGSC0003DMT400037469	ENA|AEWC01006759|AEWC01006759.1:7560-7927	PGSC0003DMG400014457 gene_biotype	Glucan endo-1,3-beta-glucosidase [Source	2.65084	4.38646	2.09998	0.0367249	0.0725183	47.0728	0.64712	0.429156	0.131583	0.601539
Cluster_30025	PGSC0003DMT400037469	ENA|AEWC01015977|AEWC01015977.1:15778-16084	PGSC0003DMG400014457 gene_biotype	Glucan endo-1,3-beta-glucosidase [Source	2.65084	4.38646	2.09998	0.0367249	0.0725183	18.6031	0.459682	0.59821	0.442232	0.904887
Cluster_46966	PGSC0003DMT400037469	ENA|AEWC01024074|AEWC01024074.1:59518-60343	PGSC0003DMG400014457 gene_biotype	Glucan endo-1,3-beta-glucosidase [Source	2.65084	4.38646	2.09998	0.0367249	0.0725183	26.6839	0.0966368	0.486073	0.84241	0.987764
Cluster_57890	PGSC0003DMT400037469	ENA|AEWC01029739|AEWC01029739.1:208-423	PGSC0003DMG400014457 gene_biotype	Glucan endo-1,3-beta-glucosidase [Source	2.65084	4.38646	2.09998	0.0367249	0.0725183	13.92	-0.0931994	0.637237	0.88372	0.992288
Cluster_59762	PGSC0003DMT400037469	ENA|AEWC01030413|AEWC01030413.1:15590-15691	PGSC0003DMG400014457 gene_biotype	Glucan endo-1,3-beta-glucosidase [Source	2.65084	4.38646	2.09998	0.0367249	0.0725183	16.5573	0.0487694	0.594445	0.934613	0.996419
Cluster_30832	PGSC0003DMT400058928	ENA|AEWC01016519|AEWC01016519.1:42532-42899	PGSC0003DMG400022892 gene_biotype	Elicitor-inducible cytochrome P450 [Source	2.84977	4.38613	2.78422	0.115175	0.19229	35.6583	0.287998	0.436677	0.509561	0.93042
Cluster_3959	PGSC0003DMT400055184	ENA|AEWC01002231|AEWC01002231.1:70225-71147	PGSC0003DMG400021417 gene_biotype	Beta-glucanase [Source	5.50777	4.38579	1.7087	0.010266	0.0235387	26.0281	-0.38575	0.488793	0.430002	0.899398
Cluster_81108	PGSC0003DMT400055184	ENA|AEWC01041526|AEWC01041526.1:7053-7454	PGSC0003DMG400021417 gene_biotype	Beta-glucanase [Source	5.50777	4.38579	1.7087	0.010266	0.0235387	42.4545	-0.40419	0.412566	0.327235	0.841303
Cluster_22397	PGSC0003DMT400004850	ENA|AEWC01012572|AEWC01012572.1:55373-55768	PGSC0003DMG402001926 gene_biotype	LATD/NIP [Source	4.51167	4.37974	1.46589	0.00281031	0.00725393	10.7787	0.48941	0.741007	0.508954	NA
Cluster_80685	PGSC0003DMT400004850	ENA|AEWC01041259|AEWC01041259.1:27131-27364	PGSC0003DMG402001926 gene_biotype	LATD/NIP [Source	4.51167	4.37974	1.46589	0.00281031	0.00725393	9.81278	0.440165	0.752436	0.558557	NA
Cluster_19927	PGSC0003DMT400006498	ENA|AEWC01011135|AEWC01011135.1:3790-3880	PGSC0003DMG400002536 gene_biotype	NtEPc [Source	2.06536	4.37871	2.2082	0.0473749	0.0905232	52.5241	0.541363	0.391776	0.167028	0.663327
Cluster_5513	PGSC0003DMT400035346	ENA|AEWC01003011|AEWC01003011.1:4037-4254	PGSC0003DMG400013580 gene_biotype	RNase H family protein [Source	3.33379	4.36806	1.61609	0.00687472	0.0163654	13.1617	-0.673898	0.644886	0.296028	0.817145
Cluster_41094	PGSC0003DMT400070135	ENA|AEWC01020784|AEWC01020784.1:7186-7284	PGSC0003DMG400027264 gene_biotype	AG-motif binding protein-5 [Source	2.11164	4.36691	2.20399	0.0475504	0.0907696	12.8549	-0.196161	0.671311	0.770129	0.979357
Cluster_13732	PGSC0003DMT400010539	ENA|AEWC01007735|AEWC01007735.1:32061-32663	PGSC0003DMG401004120 gene_biotype	Auxin-induced protein 5NG4 [Source	3.43643	4.36648	1.58636	0.00591394	0.0142836	21.3658	0.706503	0.590294	0.231359	0.753832
Cluster_833	PGSC0003DMT400010539	ENA|AEWC01000610|AEWC01000610.1:2709-2890	PGSC0003DMG401004120 gene_biotype	Auxin-induced protein 5NG4 [Source	3.43643	4.36648	1.58636	0.00591394	0.0142836	8.43921	0.959295	0.841553	0.254323	NA
Cluster_69699	PGSC0003DMT400039385	ENA|AEWC01035294|AEWC01035294.1:7546-8703	PGSC0003DMG400015230 gene_biotype	Pectate lyase [Source	14.1355	4.35185	0.87293	6.19e-07	2.56e-06	103.437	-0.4746	0.321802	0.14026	0.618678
Cluster_18491	PGSC0003DMT400043340	ENA|AEWC01010494|AEWC01010494.1:8070-8324	PGSC0003DMG400016828 gene_biotype	Phosphate-responsive 1 family protein [Source	149.128	4.3503	0.25856	1.6e-63	3.4e-62	12.8633	0.865677	0.678687	0.202126	0.716146
Cluster_39525	PGSC0003DMT400005615	ENA|AEWC01020269|AEWC01020269.1:12212-12477	PGSC0003DMG400002203 gene_biotype	Conserved gene of unknown function [Source	4.8707	4.34666	1.50689	0.00391998	0.00980686	23.3834	-0.557464	0.52399	0.287382	0.809634
Cluster_45125	PGSC0003DMT400005615	ENA|AEWC01022990|AEWC01022990.1:8455-8479	PGSC0003DMG400002203 gene_biotype	Conserved gene of unknown function [Source	4.8707	4.34666	1.50689	0.00391998	0.00980686	11.1924	-1.00024	0.709415	0.158553	NA
Cluster_4676	PGSC0003DMT400005615	ENA|AEWC01002591|AEWC01002591.1:42185-42234	PGSC0003DMG400002203 gene_biotype	Conserved gene of unknown function [Source	4.8707	4.34666	1.50689	0.00391998	0.00980686	145.303	-1.23779	0.294531	2.64e-05	0.00137548
Cluster_49059	PGSC0003DMT400005615	ENA|AEWC01025189|AEWC01025189.1:31805-32470	PGSC0003DMG400002203 gene_biotype	Conserved gene of unknown function [Source	4.8707	4.34666	1.50689	0.00391998	0.00980686	17.2685	0.652208	0.594743	0.272807	0.797726
Cluster_70491	PGSC0003DMT400005615	ENA|AEWC01035754|AEWC01035754.1:4977-5436	PGSC0003DMG400002203 gene_biotype	Conserved gene of unknown function [Source	4.8707	4.34666	1.50689	0.00391998	0.00980686	28.4101	-0.876989	0.476016	0.0654233	0.41749
Cluster_7634	PGSC0003DMT400005615	ENA|AEWC01004557|AEWC01004557.1:4931-5238	PGSC0003DMG400002203 gene_biotype	Conserved gene of unknown function [Source	4.8707	4.34666	1.50689	0.00391998	0.00980686	15.9533	-0.241981	0.590533	0.681978	0.968123
Cluster_1020	PGSC0003DMT400008792	ENA|AEWC01000801|AEWC01000801.1:1360-1713	PGSC0003DMG400003417 gene_biotype	Conserved gene of unknown function [Source	3.49673	4.34414	2.6672	0.103371	0.175902	49.3125	-1.0091	0.398278	0.0112883	0.138659
Cluster_13521	PGSC0003DMT400008792	ENA|AEWC01007667|AEWC01007667.1:2201-2361	PGSC0003DMG400003417 gene_biotype	Conserved gene of unknown function [Source	3.49673	4.34414	2.6672	0.103371	0.175902	15.1752	-0.239049	0.625828	0.702482	0.970693
Cluster_31134	PGSC0003DMT400008792	ENA|AEWC01016697|AEWC01016697.1:12-153	PGSC0003DMG400003417 gene_biotype	Conserved gene of unknown function [Source	3.49673	4.34414	2.6672	0.103371	0.175902	243.177	-0.737138	0.279811	0.00842834	0.114333
Cluster_45083	PGSC0003DMT400008792	ENA|AEWC01022941|AEWC01022941.1:1763-2011	PGSC0003DMG400003417 gene_biotype	Conserved gene of unknown function [Source	3.49673	4.34414	2.6672	0.103371	0.175902	18.4789	-0.728274	0.56585	0.198079	0.71078
Cluster_55738	PGSC0003DMT400008792	ENA|AEWC01028681|AEWC01028681.1:8-306	PGSC0003DMG400003417 gene_biotype	Conserved gene of unknown function [Source	3.49673	4.34414	2.6672	0.103371	0.175902	53.8757	0.444722	0.382379	0.244813	0.768233
Cluster_56610	PGSC0003DMT400008792	ENA|AEWC01029103|AEWC01029103.1:60-418	PGSC0003DMG400003417 gene_biotype	Conserved gene of unknown function [Source	3.49673	4.34414	2.6672	0.103371	0.175902	209.673	-0.793708	0.279206	0.0044729	0.0725064
Cluster_57874	PGSC0003DMT400008792	ENA|AEWC01029718|AEWC01029718.1:2101-2518	PGSC0003DMG400003417 gene_biotype	Conserved gene of unknown function [Source	3.49673	4.34414	2.6672	0.103371	0.175902	13.1388	-0.343197	0.662216	0.60428	0.954768
Cluster_8939	PGSC0003DMT400008792	ENA|AEWC01004972|AEWC01004972.1:15178-15392	PGSC0003DMG400003417 gene_biotype	Conserved gene of unknown function [Source	3.49673	4.34414	2.6672	0.103371	0.175902	65.4253	-0.519779	0.360499	0.14935	0.634506
Cluster_35490	PGSC0003DMT400039400	ENA|AEWC01018492|AEWC01018492.1:49808-49921	PGSC0003DMG400015237 gene_biotype	Purine permease [Source	9.70058	4.34168	1.22355	0.000387552	0.00115838	9.31474	-0.177249	0.741758	0.811138	NA
Cluster_48480	PGSC0003DMT400039400	ENA|AEWC01025016|AEWC01025016.1:20060-20203	PGSC0003DMG400015237 gene_biotype	Purine permease [Source	9.70058	4.34168	1.22355	0.000387552	0.00115838	15.4497	0.225343	0.626723	0.719178	0.973521
Cluster_51950	PGSC0003DMT400039400	ENA|AEWC01026777|AEWC01026777.1:20090-20690	PGSC0003DMG400015237 gene_biotype	Purine permease [Source	9.70058	4.34168	1.22355	0.000387552	0.00115838	15.6839	-0.229349	0.622843	0.712702	0.972283
Cluster_63597	PGSC0003DMT400039400	ENA|AEWC01032130|AEWC01032130.1:6080-6816	PGSC0003DMG400015237 gene_biotype	Purine permease [Source	9.70058	4.34168	1.22355	0.000387552	0.00115838	9.03506	1.42532	0.822927	0.0832706	NA
Cluster_81844	PGSC0003DMT400039400	ENA|AEWC01041965|AEWC01041965.1:295-675	PGSC0003DMG400015237 gene_biotype	Purine permease [Source	9.70058	4.34168	1.22355	0.000387552	0.00115838	94.5614	0.443248	0.323259	0.170317	0.668369
Cluster_84002	PGSC0003DMT400006135	ENA|AEWC01043464|AEWC01043464.1:29041-29240	PGSC0003DMG400002387 gene_biotype	O-methyltransferase [Source	14.2593	4.33935	0.865145	5.28e-07	2.2e-06	18.282	-0.0485894	0.563541	0.93129	0.996294
Cluster_47041	PGSC0003DMT400018519	ENA|AEWC01024091|AEWC01024091.1:3444-3796	PGSC0003DMG400007188 gene_biotype	Desaturase [Source	29.0484	4.33393	0.709599	1.01e-09	5.26e-09	64.6147	0.543328	0.383945	0.157033	0.647829
Cluster_65281	PGSC0003DMT400018519	ENA|AEWC01033080|AEWC01033080.1:16201-16409	PGSC0003DMG400007188 gene_biotype	Desaturase [Source	29.0484	4.33393	0.709599	1.01e-09	5.26e-09	43.5865	-0.128926	0.42103	0.75944	0.9787
Cluster_76623	PGSC0003DMT400018519	ENA|AEWC01038939|AEWC01038939.1:4223-4479	PGSC0003DMG400007188 gene_biotype	Desaturase [Source	29.0484	4.33393	0.709599	1.01e-09	5.26e-09	25.5554	-0.678993	0.492564	0.168053	0.66519
Cluster_78828	PGSC0003DMT400018519	ENA|AEWC01040105|AEWC01040105.1:43598-43759	PGSC0003DMG400007188 gene_biotype	Desaturase [Source	29.0484	4.33393	0.709599	1.01e-09	5.26e-09	16.7018	-0.0745686	0.604163	0.901771	0.994308
Cluster_36831	PGSC0003DMT400028569	ENA|AEWC01019213|AEWC01019213.1:25515-25870	PGSC0003DMG400010999 gene_biotype	Eukaryotic translation initiation factor 3 subunit A [Source	115.468	4.33337	0.376178	1.05e-30	1.25e-29	55.1473	0.317983	0.375957	0.397668	0.883462
Cluster_61947	PGSC0003DMT400028569	ENA|AEWC01031441|AEWC01031441.1:58787-59208	PGSC0003DMG400010999 gene_biotype	Eukaryotic translation initiation factor 3 subunit A [Source	115.468	4.33337	0.376178	1.05e-30	1.25e-29	10.0683	0.548713	0.74365	0.460597	NA
Cluster_71870	PGSC0003DMT400028569	ENA|AEWC01036459|AEWC01036459.1:29229-29481	PGSC0003DMG400010999 gene_biotype	Eukaryotic translation initiation factor 3 subunit A [Source	115.468	4.33337	0.376178	1.05e-30	1.25e-29	12.9303	0.358538	0.655983	0.584677	0.950367
Cluster_8137	PGSC0003DMT400061575	ENA|AEWC01004712|AEWC01004712.1:59476-59728	PGSC0003DMG400023969 gene_biotype	Conserved gene of unknown function [Source	4.20902	4.33286	1.59717	0.00667106	0.0159195	23.1064	0.405004	0.543393	0.456076	0.910338
Cluster_44402	PGSC0003DMT400085311	ENA|AEWC01022677|AEWC01022677.1:4031-4328	PGSC0003DMG400034882 gene_biotype	Glucosyltransferase [Source	2.06852	4.33272	2.21737	0.0507023	0.0958404	14.5007	0.377402	0.648573	0.560637	0.944563
Cluster_51108	PGSC0003DMT400085311	ENA|AEWC01026263|AEWC01026263.1:6720-6983	PGSC0003DMG400034882 gene_biotype	Glucosyltransferase [Source	2.06852	4.33272	2.21737	0.0507023	0.0958404	11.2656	0.639421	0.738335	0.386474	NA
Cluster_75137	PGSC0003DMT400085311	ENA|AEWC01038194|AEWC01038194.1:10487-10579	PGSC0003DMG400034882 gene_biotype	Glucosyltransferase [Source	2.06852	4.33272	2.21737	0.0507023	0.0958404	9.50566	1.73001	0.834371	0.0381323	NA
Cluster_86830	PGSC0003DMT400085311	ENA|AEWC01050595|AEWC01050595.1:252-654	PGSC0003DMG400034882 gene_biotype	Glucosyltransferase [Source	2.06852	4.33272	2.21737	0.0507023	0.0958404	35.2148	0.123019	0.472929	0.79477	0.982654
Cluster_87115	PGSC0003DMT400085311	ENA|AEWC01056332|AEWC01056332.1:2-256	PGSC0003DMG400034882 gene_biotype	Glucosyltransferase [Source	2.06852	4.33272	2.21737	0.0507023	0.0958404	46.3563	0.451379	0.404436	0.264392	0.789624
Cluster_9444	PGSC0003DMT400085311	ENA|AEWC01005437|AEWC01005437.1:10903-11178	PGSC0003DMG400034882 gene_biotype	Glucosyltransferase [Source	2.06852	4.33272	2.21737	0.0507023	0.0958404	12.0469	0.598018	0.739938	0.418976	NA
Cluster_3846	PGSC0003DMT400032123	ENA|AEWC01002213|AEWC01002213.1:6882-7404	PGSC0003DMG400012330 gene_biotype	Conserved gene of unknown function [Source	8.76568	4.32915	1.34639	0.00130275	0.00357982	58.1963	-0.791248	0.369628	0.0323014	0.276212
Cluster_59938	PGSC0003DMT400032123	ENA|AEWC01030523|AEWC01030523.1:3894-4198	PGSC0003DMG400012330 gene_biotype	Conserved gene of unknown function [Source	8.76568	4.32915	1.34639	0.00130275	0.00357982	35.6305	-0.607784	0.439666	0.166856	0.662857
Cluster_14255	PGSC0003DMT400015086	ENA|AEWC01007868|AEWC01007868.1:4738-4918	PGSC0003DMG400005896 gene_biotype	Protein kinase [Source	5.40244	4.3225	1.44219	0.00272499	0.00704949	53.3958	0.487667	0.385211	0.205522	0.720301
Cluster_37762	PGSC0003DMT400015086	ENA|AEWC01019587|AEWC01019587.1:27963-28371	PGSC0003DMG400005896 gene_biotype	Protein kinase [Source	5.40244	4.3225	1.44219	0.00272499	0.00704949	9.43948	0.0775836	0.755579	0.918216	NA
Cluster_75246	PGSC0003DMT400015086	ENA|AEWC01038251|AEWC01038251.1:19419-19648	PGSC0003DMG400005896 gene_biotype	Protein kinase [Source	5.40244	4.3225	1.44219	0.00272499	0.00704949	13.2577	-0.154709	0.659869	0.814633	0.985173
Cluster_7630	PGSC0003DMT400015086	ENA|AEWC01004557|AEWC01004557.1:1913-2105	PGSC0003DMG400005896 gene_biotype	Protein kinase [Source	5.40244	4.3225	1.44219	0.00272499	0.00704949	18.0934	0.0163308	0.597811	0.978206	0.998776
Cluster_8461	PGSC0003DMT400015086	ENA|AEWC01004771|AEWC01004771.1:19314-19522	PGSC0003DMG400005896 gene_biotype	Protein kinase [Source	5.40244	4.3225	1.44219	0.00272499	0.00704949	11.3022	0.73901	0.707585	0.296295	NA
Cluster_22834	PGSC0003DMT400075980	ENA|AEWC01012816|AEWC01012816.1:7078-7315	PGSC0003DMG400029552 gene_biotype	Cyclic nucleotide-gated ion channel 14 [Source	5.36193	4.32244	1.34324	0.00129127	0.00355143	19.9729	0.262232	0.577056	0.649518	0.963381
Cluster_24429	PGSC0003DMT400075980	ENA|AEWC01013911|AEWC01013911.1:17884-18089	PGSC0003DMG400029552 gene_biotype	Cyclic nucleotide-gated ion channel 14 [Source	5.36193	4.32244	1.34324	0.00129127	0.00355143	28.1681	-0.204626	0.490633	0.676631	0.967482
Cluster_27995	PGSC0003DMT400075980	ENA|AEWC01015286|AEWC01015286.1:5608-5961	PGSC0003DMG400029552 gene_biotype	Cyclic nucleotide-gated ion channel 14 [Source	5.36193	4.32244	1.34324	0.00129127	0.00355143	10.4749	0.00570488	0.75989	0.99401	NA
Cluster_82603	PGSC0003DMT400036343	ENA|AEWC01042443|AEWC01042443.1:1311-1445	PGSC0003DMG400013981 gene_biotype	Proline transporter 2 [Source	1.9997	4.32227	2.24189	0.0538606	0.100886	46.321	-0.316235	0.403937	0.433696	0.900505
Cluster_52127	PGSC0003DMT400022081	ENA|AEWC01026837|AEWC01026837.1:19259-19369	PGSC0003DMG400008568 gene_biotype	Diphosphonucleoside phosphohydrolase [Source	27.4165	4.32227	0.641025	1.55e-11	9.04e-11	18.8442	0.723515	0.565492	0.200741	0.71446
Cluster_33318	PGSC0003DMT400082762	ENA|AEWC01017907|AEWC01017907.1:20843-21409	PGSC0003DMG400032801 gene_biotype	Proton-dependent oligopeptide transport family protein [Source	9.90282	4.32059	1.07217	5.58e-05	0.000187778	90.0667	-0.885939	0.344275	0.010072	0.128382
Cluster_40614	PGSC0003DMT400082762	ENA|AEWC01020642|AEWC01020642.1:21920-22165	PGSC0003DMG400032801 gene_biotype	Proton-dependent oligopeptide transport family protein [Source	9.90282	4.32059	1.07217	5.58e-05	0.000187778	18.3661	-0.368698	0.565885	0.514697	0.931818
Cluster_50402	PGSC0003DMT400082762	ENA|AEWC01025848|AEWC01025848.1:21203-21684	PGSC0003DMG400032801 gene_biotype	Proton-dependent oligopeptide transport family protein [Source	9.90282	4.32059	1.07217	5.58e-05	0.000187778	58.7652	-0.306473	0.401894	0.445718	0.906687
Cluster_69791	PGSC0003DMT400021800	ENA|AEWC01035323|AEWC01035323.1:68992-69238	PGSC0003DMG400008461 gene_biotype	Pollen tube RhoGDI2 [Source	7.03626	4.32006	1.18333	0.00026146	0.000800078	18.59	-1.27057	0.594303	0.0325235	0.277454
Cluster_71398	PGSC0003DMT400003284	ENA|AEWC01036183|AEWC01036183.1:14272-14616	PGSC0003DMG400001304 gene_biotype	Protein P21 [Source	2.8129	4.31499	2.8142	0.125204	0.206226	20.2393	-0.49711	0.555006	0.370421	0.8703
Cluster_72441	PGSC0003DMT400002245	ENA|AEWC01036875|AEWC01036875.1:10797-11392	PGSC0003DMG402000860 gene_biotype	Serine carboxypeptidase-like enzyme [Source	2.00533	4.31342	2.24048	0.0542017	0.101447	95.1159	0.378494	0.33525	0.258902	0.784194
Cluster_36514	PGSC0003DMT400049628	ENA|AEWC01018911|AEWC01018911.1:45994-46589	PGSC0003DMG400019278 gene_biotype	ATP binding protein [Source	12.6156	4.31289	0.939976	4.47e-06	1.7e-05	59.4201	0.237351	0.377262	0.529256	0.935816
Cluster_82325	PGSC0003DMT400049628	ENA|AEWC01042292|AEWC01042292.1:14025-14133	PGSC0003DMG400019278 gene_biotype	ATP binding protein [Source	12.6156	4.31289	0.939976	4.47e-06	1.7e-05	9.954	-0.226138	0.749205	0.762776	NA
Cluster_48815	PGSC0003DMT400057833	ENA|AEWC01025089|AEWC01025089.1:11096-11229	PGSC0003DMG402022455 gene_biotype	VAP27-2 [Source	6.13935	4.31262	1.75012	0.0137325	0.0306214	12.1187	0.57798	0.728314	0.427436	NA
Cluster_38961	PGSC0003DMT400005127	ENA|AEWC01020078|AEWC01020078.1:36171-36481	PGSC0003DMG402002024 gene_biotype	Zinc finger protein [Source	5.2975	4.31214	1.30587	0.000959621	0.00269497	16.0598	0.372866	0.605826	0.538246	0.938128
Cluster_50294	PGSC0003DMT400005127	ENA|AEWC01025826|AEWC01025826.1:29507-29904	PGSC0003DMG402002024 gene_biotype	Zinc finger protein [Source	5.2975	4.31214	1.30587	0.000959621	0.00269497	12.189	0.00811396	0.682473	0.990514	NA
Cluster_46579	PGSC0003DMT400075435	ENA|AEWC01024023|AEWC01024023.1:14866-15173	PGSC0003DMG400029343 gene_biotype	Caleosin [Source	2.21136	4.31081	2.17717	0.0477031	0.0909829	23.9984	-0.166871	0.505824	0.741477	0.977079
Cluster_57902	PGSC0003DMT400075435	ENA|AEWC01029741|AEWC01029741.1:12624-12914	PGSC0003DMG400029343 gene_biotype	Caleosin [Source	2.21136	4.31081	2.17717	0.0477031	0.0909829	11.2027	-1.44148	0.718312	0.0447746	NA
Cluster_38621	PGSC0003DMT400071456	ENA|AEWC01020001|AEWC01020001.1:7059-7156	PGSC0003DMG400027803 gene_biotype	Cell division protein kinase [Source	1.947	4.31074	2.25125	0.055515	0.103555	15.8137	0.677736	0.630677	0.282547	0.805574
Cluster_75657	PGSC0003DMT400004768	ENA|AEWC01038483|AEWC01038483.1:19130-19372	PGSC0003DMG400001888 gene_biotype	Conserved gene of unknown function [Source	12.0803	4.31032	0.916608	2.57e-06	1e-05	17.2267	0.311008	0.587739	0.596695	0.953158
Cluster_35397	PGSC0003DMT400056261	ENA|AEWC01018449|AEWC01018449.1:18220-18352	PGSC0003DMG400021859 gene_biotype	Conserved gene of unknown function [Source	3.3137	4.30454	1.61973	0.00787095	0.0184956	23.7916	1.84379	0.547662	0.000760843	0.0197052
Cluster_26853	PGSC0003DMT400077170	ENA|AEWC01014933|AEWC01014933.1:8257-8438	PGSC0003DMG400030009 gene_biotype	Leucine-rich repeat protein [Source	4.55417	4.30357	1.77197	0.0151534	0.0333939	32.5719	0.155013	0.448583	0.729672	0.974796
Cluster_1145	PGSC0003DMT400011415	ENA|AEWC01000906|AEWC01000906.1:8654-8971	PGSC0003DMG400004474 gene_biotype	Multidrug resistance pump [Source	7.22058	4.29873	1.24307	0.000543876	0.00158902	35.912	0.235755	0.433998	0.58698	0.951029
Cluster_16490	PGSC0003DMT400011415	ENA|AEWC01009245|AEWC01009245.1:5036-5522	PGSC0003DMG400004474 gene_biotype	Multidrug resistance pump [Source	7.22058	4.29873	1.24307	0.000543876	0.00158902	106.553	0.778749	0.324862	0.0165223	0.17827
Cluster_33391	PGSC0003DMT400011415	ENA|AEWC01017937|AEWC01017937.1:84690-86112	PGSC0003DMG400004474 gene_biotype	Multidrug resistance pump [Source	7.22058	4.29873	1.24307	0.000543876	0.00158902	36.4817	-0.29898	0.444204	0.500903	0.927771
Cluster_46343	PGSC0003DMT400011415	ENA|AEWC01023881|AEWC01023881.1:1156-1518	PGSC0003DMG400004474 gene_biotype	Multidrug resistance pump [Source	7.22058	4.29873	1.24307	0.000543876	0.00158902	11.5551	-0.250068	0.688493	0.716448	NA
Cluster_59386	PGSC0003DMT400011415	ENA|AEWC01030269|AEWC01030269.1:2028-2263	PGSC0003DMG400004474 gene_biotype	Multidrug resistance pump [Source	7.22058	4.29873	1.24307	0.000543876	0.00158902	21.1806	-0.0922389	0.52973	0.861768	0.989914
Cluster_61150	PGSC0003DMT400011415	ENA|AEWC01031035|AEWC01031035.1:10222-10476	PGSC0003DMG400004474 gene_biotype	Multidrug resistance pump [Source	7.22058	4.29873	1.24307	0.000543876	0.00158902	16.6468	0.364489	0.59067	0.537184	0.937994
Cluster_64315	PGSC0003DMT400011415	ENA|AEWC01032462|AEWC01032462.1:16695-17443	PGSC0003DMG400004474 gene_biotype	Multidrug resistance pump [Source	7.22058	4.29873	1.24307	0.000543876	0.00158902	64.4609	0.6078	0.378132	0.107973	0.545741
Cluster_86022	PGSC0003DMT400011415	ENA|AEWC01046143|AEWC01046143.1:4496-4783	PGSC0003DMG400004474 gene_biotype	Multidrug resistance pump [Source	7.22058	4.29873	1.24307	0.000543876	0.00158902	13.5934	0.438103	0.641405	0.494584	0.926243
Cluster_9095	PGSC0003DMT400011415	ENA|AEWC01005124|AEWC01005124.1:5552-5813	PGSC0003DMG400004474 gene_biotype	Multidrug resistance pump [Source	7.22058	4.29873	1.24307	0.000543876	0.00158902	18.839	0.134749	0.554923	0.808142	0.983997
Cluster_9339	PGSC0003DMT400011415	ENA|AEWC01005350|AEWC01005350.1:3967-4382	PGSC0003DMG400004474 gene_biotype	Multidrug resistance pump [Source	7.22058	4.29873	1.24307	0.000543876	0.00158902	9.71984	0.395752	0.76674	0.605751	NA
Cluster_41705	PGSC0003DMT400055203	ENA|AEWC01021239|AEWC01021239.1:4229-4600	PGSC0003DMG400021426 gene_biotype	1-aminocyclopropane-1-carboxylate synthase 3 [Source	1.98554	4.29685	2.23857	0.054926	0.102629	9.74521	0.08597	0.737712	0.907228	NA
Cluster_84785	PGSC0003DMT400055203	ENA|AEWC01044347|AEWC01044347.1:33030-33294	PGSC0003DMG400021426 gene_biotype	1-aminocyclopropane-1-carboxylate synthase 3 [Source	1.98554	4.29685	2.23857	0.054926	0.102629	11.3353	-0.733946	0.747225	0.325988	NA
Cluster_74587	PGSC0003DMT400048841	ENA|AEWC01037900|AEWC01037900.1:9149-9314	PGSC0003DMG400018975 gene_biotype	Calmodulin binding protein [Source	4.42912	4.29253	1.58769	0.00685861	0.0163333	36.9853	0.00728442	0.430381	0.986496	0.999404
Cluster_10191	PGSC0003DMT400032990	ENA|AEWC01005757|AEWC01005757.1:44319-44439	PGSC0003DMG400012669 gene_biotype	Cytochrome P450 [Source	5.74727	4.29019	1.52935	0.0050281	0.0123073	12.5654	0.314243	0.679667	0.643831	0.962443
Cluster_12154	PGSC0003DMT400032990	ENA|AEWC01007004|AEWC01007004.1:43804-43967	PGSC0003DMG400012669 gene_biotype	Cytochrome P450 [Source	5.74727	4.29019	1.52935	0.0050281	0.0123073	28.7886	-0.462059	0.480203	0.335941	0.846963
Cluster_1976	PGSC0003DMT400067856	ENA|AEWC01001231|AEWC01001231.1:35298-35463	PGSC0003DMG400026391 gene_biotype	Conserved gene of unknown function [Source	1.90035	4.28127	2.2719	0.0595046	0.109943	12.4655	-1.36875	0.696632	0.0494366	0.355849
Cluster_36363	PGSC0003DMT400067856	ENA|AEWC01018855|AEWC01018855.1:46779-46940	PGSC0003DMG400026391 gene_biotype	Conserved gene of unknown function [Source	1.90035	4.28127	2.2719	0.0595046	0.109943	14.2083	0.123692	0.634017	0.845321	0.987937
Cluster_7312	PGSC0003DMT400079535	ENA|AEWC01004295|AEWC01004295.1:4773-5507	PGSC0003DMG400030968 gene_biotype	Minichromosome maintenance 4 protein [Source	321.706	4.28101	0.173153	5.92e-135	2.54e-133	20.4245	0.209432	0.567067	0.711885	0.972153
Cluster_84157	PGSC0003DMT400023302	ENA|AEWC01043633|AEWC01043633.1:2351-2890	PGSC0003DMG400009025 gene_biotype	E3 ubiquitin-protein ligase RHF1A [Source	39.2785	4.26931	1.93548	0.0273972	0.0561282	19.3247	1.40014	0.577107	0.0152606	0.168961
Cluster_27441	PGSC0003DMT400058588	ENA|AEWC01015128|AEWC01015128.1:12602-12874	PGSC0003DMG400022760 gene_biotype	Conserved gene of unknown function [Source	54.2154	4.26474	0.475066	2.78e-19	2.31e-18	17.044	0.450836	0.599419	0.451977	0.908904
Cluster_61799	PGSC0003DMT400058588	ENA|AEWC01031396|AEWC01031396.1:29048-30402	PGSC0003DMG400022760 gene_biotype	Conserved gene of unknown function [Source	54.2154	4.26474	0.475066	2.78e-19	2.31e-18	38.1799	0.38474	0.430602	0.371593	0.870851
Cluster_77590	PGSC0003DMT400058588	ENA|AEWC01039478|AEWC01039478.1:10647-10798	PGSC0003DMG400022760 gene_biotype	Conserved gene of unknown function [Source	54.2154	4.26474	0.475066	2.78e-19	2.31e-18	13.1861	-0.0872098	0.649317	0.893157	0.993527
Cluster_82102	PGSC0003DMT400003587	ENA|AEWC01042163|AEWC01042163.1:171-406	PGSC0003DMG400001418 gene_biotype	Transcription factor style2.1 [Source	3.21556	4.26356	1.61616	0.00833748	0.0194856	14.8677	0.60483	0.624376	0.332698	0.844597
Cluster_22308	PGSC0003DMT400037299	ENA|AEWC01012492|AEWC01012492.1:2878-3092	PGSC0003DMG400014394 gene_biotype	Conserved gene of unknown function [Source	10.9023	4.25974	1.03063	3.58e-05	0.000123308	10.9287	0.140755	0.69485	0.839472	NA
Cluster_17134	PGSC0003DMT400061511	ENA|AEWC01009566|AEWC01009566.1:25870-26728	PGSC0003DMG400023939 gene_biotype	LOB domain-containing protein [Source	2.1457	4.25696	2.23757	0.057107	0.106099	145.783	-0.25459	0.300244	0.396469	0.883095
Cluster_17135	PGSC0003DMT400061511	ENA|AEWC01009566|AEWC01009566.1:26803-27639	PGSC0003DMG400023939 gene_biotype	LOB domain-containing protein [Source	2.1457	4.25696	2.23757	0.057107	0.106099	184.028	-0.647529	0.294692	0.0279983	0.252532
Cluster_43849	PGSC0003DMT400061511	ENA|AEWC01022413|AEWC01022413.1:41168-41219	PGSC0003DMG400023939 gene_biotype	LOB domain-containing protein [Source	2.1457	4.25696	2.23757	0.057107	0.106099	11.8748	-1.20654	0.701289	0.0853482	NA
Cluster_53312	PGSC0003DMT400000554	ENA|AEWC01027254|AEWC01027254.1:7403-7639	PGSC0003DMG400000194 gene_biotype	Potyviral helper component protease-interacting protein 1 [Source	2.01018	4.2553	2.23401	0.0568081	0.105613	18.2739	0.195798	0.566219	0.729493	0.974796
Cluster_17401	PGSC0003DMT400083112	ENA|AEWC01009709|AEWC01009709.1:28161-28313	PGSC0003DMG400033059 gene_biotype	Glutamine-dependent NAD(+) synthetase [Source	11.8548	4.25522	0.957071	8.74e-06	3.23e-05	33.9457	-0.198367	0.470123	0.673064	0.966831
Cluster_85010	PGSC0003DMT400078979	ENA|AEWC01044590|AEWC01044590.1:836-1256	PGSC0003DMG400030734 gene_biotype	Conserved gene of unknown function [Source	2.78433	4.25479	2.79885	0.128462	0.210567	18.7615	-0.656599	0.56318	0.243663	0.767591
Cluster_78673	PGSC0003DMT400037344	ENA|AEWC01040049|AEWC01040049.1:10253-10566	PGSC0003DMG401014410 gene_biotype	Transporter [Source	10.3887	4.25442	0.99364	1.86e-05	6.61e-05	25.2306	-0.927873	0.499021	0.0629723	0.40915
Cluster_81968	PGSC0003DMT400037344	ENA|AEWC01042030|AEWC01042030.1:2859-3113	PGSC0003DMG401014410 gene_biotype	Transporter [Source	10.3887	4.25442	0.99364	1.86e-05	6.61e-05	8.8856	1.10891	0.824076	0.178419	NA
Cluster_75455	PGSC0003DMT400044982	ENA|AEWC01038399|AEWC01038399.1:940-1207	PGSC0003DMG400017445 gene_biotype	DNA binding protein [Source	5.16477	4.24693	1.33641	0.00148361	0.00404294	174.982	0.195865	0.28598	0.493414	0.925937
Cluster_86451	PGSC0003DMT400001048	ENA|AEWC01047567|AEWC01047567.1:500-868	PGSC0003DMG400000395 gene_biotype	Conserved gene of unknown function [Source	1.96038	4.2464	2.25696	0.0599079	0.110518	20.8365	-0.0194039	0.561345	0.972425	0.99844
Cluster_24963	PGSC0003DMT400032061	ENA|AEWC01014084|AEWC01014084.1:11488-11783	PGSC0003DMG400012307 gene_biotype	ATP binding protein [Source	6.8597	4.24632	1.24856	0.000671474	0.0019337	19.591	0.1502	0.549981	0.784776	0.981466
Cluster_38611	PGSC0003DMT400032061	ENA|AEWC01019998|AEWC01019998.1:18408-18518	PGSC0003DMG400012307 gene_biotype	ATP binding protein [Source	6.8597	4.24632	1.24856	0.000671474	0.0019337	110.851	0.36113	0.309273	0.242937	0.766669
Cluster_45052	PGSC0003DMT400032061	ENA|AEWC01022889|AEWC01022889.1:5644-6151	PGSC0003DMG400012307 gene_biotype	ATP binding protein [Source	6.8597	4.24632	1.24856	0.000671474	0.0019337	17.6016	-0.305681	0.591286	0.605173	0.955156
Cluster_45721	PGSC0003DMT400032061	ENA|AEWC01023369|AEWC01023369.1:35597-35900	PGSC0003DMG400012307 gene_biotype	ATP binding protein [Source	6.8597	4.24632	1.24856	0.000671474	0.0019337	194.91	0.0763651	0.276834	0.782662	0.981465
Cluster_49246	PGSC0003DMT400032061	ENA|AEWC01025272|AEWC01025272.1:5777-5911	PGSC0003DMG400012307 gene_biotype	ATP binding protein [Source	6.8597	4.24632	1.24856	0.000671474	0.0019337	42.5881	-0.249203	0.41346	0.546692	0.939852
Cluster_71141	PGSC0003DMT400032061	ENA|AEWC01036088|AEWC01036088.1:9207-9530	PGSC0003DMG400012307 gene_biotype	ATP binding protein [Source	6.8597	4.24632	1.24856	0.000671474	0.0019337	39.8402	0.336198	0.42567	0.429638	0.899367
Cluster_78423	PGSC0003DMT400032061	ENA|AEWC01039930|AEWC01039930.1:14094-14138	PGSC0003DMG400012307 gene_biotype	ATP binding protein [Source	6.8597	4.24632	1.24856	0.000671474	0.0019337	13.2037	1.23552	0.689548	0.0731683	0.445247
Cluster_8169	PGSC0003DMT400032061	ENA|AEWC01004717|AEWC01004717.1:14241-14343	PGSC0003DMG400012307 gene_biotype	ATP binding protein [Source	6.8597	4.24632	1.24856	0.000671474	0.0019337	85.0007	-1.48527	0.35022	2.23e-05	0.00119676
Cluster_15674	PGSC0003DMT400072433	ENA|AEWC01009029|AEWC01009029.1:11815-14220	PGSC0003DMG400028183 gene_biotype	Conserved gene of unknown function [Source	7.94652	4.24413	1.1015	0.000116658	0.000376199	604.975	-0.444715	0.260751	0.0880981	0.491373
Cluster_41087	PGSC0003DMT400072433	ENA|AEWC01020783|AEWC01020783.1:4844-5649	PGSC0003DMG400028183 gene_biotype	Conserved gene of unknown function [Source	7.94652	4.24413	1.1015	0.000116658	0.000376199	11.1661	-0.844742	0.728868	0.246465	NA
Cluster_65102	PGSC0003DMT400072433	ENA|AEWC01032963|AEWC01032963.1:46-217	PGSC0003DMG400028183 gene_biotype	Conserved gene of unknown function [Source	7.94652	4.24413	1.1015	0.000116658	0.000376199	9.90488	-0.805374	0.736982	0.274482	NA
Cluster_75762	PGSC0003DMT400072433	ENA|AEWC01038514|AEWC01038514.1:5345-5968	PGSC0003DMG400028183 gene_biotype	Conserved gene of unknown function [Source	7.94652	4.24413	1.1015	0.000116658	0.000376199	11.9764	0.399819	0.684196	0.558976	NA
Cluster_76553	PGSC0003DMT400072433	ENA|AEWC01038853|AEWC01038853.1:6176-6349	PGSC0003DMG400028183 gene_biotype	Conserved gene of unknown function [Source	7.94652	4.24413	1.1015	0.000116658	0.000376199	13.8924	-0.655347	0.670937	0.328686	0.84232
Cluster_67123	PGSC0003DMT400057289	ENA|AEWC01034059|AEWC01034059.1:14413-14701	PGSC0003DMG400022252 gene_biotype	GPI-anchored protein [Source	2.25421	4.24351	2.2039	0.0541733	0.101404	24.0298	0.842974	0.519356	0.104565	0.537132
Cluster_38134	PGSC0003DMT400000644	ENA|AEWC01019795|AEWC01019795.1:2139-3379	PGSC0003DMG400000227 gene_biotype	Phragmoplastin [Source	14.6716	4.2431	3.01015	0.158659	0.250454	72.727	-0.740176	0.371558	0.0463617	0.343542
Cluster_64121	PGSC0003DMT400000644	ENA|AEWC01032384|AEWC01032384.1:17306-17614	PGSC0003DMG400000227 gene_biotype	Phragmoplastin [Source	14.6716	4.2431	3.01015	0.158659	0.250454	14.1131	0.621225	0.678939	0.360195	0.8641
Cluster_77101	PGSC0003DMT400000644	ENA|AEWC01039080|AEWC01039080.1:99055-99174	PGSC0003DMG400000227 gene_biotype	Phragmoplastin [Source	14.6716	4.2431	3.01015	0.158659	0.250454	23.612	-0.212622	0.51268	0.678342	0.967667
Cluster_9920	PGSC0003DMT400004239	ENA|AEWC01005693|AEWC01005693.1:23223-23422	PGSC0003DMG400001687 gene_biotype	Ferredoxin [Source	6.82271	4.24243	1.208	0.000444819	0.00131691	50.8668	0.512302	0.410664	0.212215	0.729357
Cluster_16838	PGSC0003DMT400086027	ENA|AEWC01009485|AEWC01009485.1:13068-13315	PGSC0003DMG400035598 gene_biotype	Conserved gene of unknown function [Source	3.16944	4.23869	1.63438	0.00950178	0.0219628	14.7056	0.456344	0.622449	0.463471	0.913336
Cluster_18188	PGSC0003DMT400086027	ENA|AEWC01010197|AEWC01010197.1:7525-7808	PGSC0003DMG400035598 gene_biotype	Conserved gene of unknown function [Source	3.16944	4.23869	1.63438	0.00950178	0.0219628	17.9021	0.131095	0.570505	0.818257	0.985173
Cluster_78889	PGSC0003DMT400086027	ENA|AEWC01040125|AEWC01040125.1:12494-12726	PGSC0003DMG400035598 gene_biotype	Conserved gene of unknown function [Source	3.16944	4.23869	1.63438	0.00950178	0.0219628	100.046	-0.233677	0.319049	0.463915	0.913497
Cluster_1550	PGSC0003DMT400072824	ENA|AEWC01001158|AEWC01001158.1:14139-14330	PGSC0003DMG400028331 gene_biotype	Zeatin O-glucosyltransferase [Source	4.31312	4.23493	1.51533	0.00519432	0.0126782	11.0988	-0.627208	0.705071	0.373698	NA
Cluster_30854	PGSC0003DMT400072824	ENA|AEWC01016527|AEWC01016527.1:4550-6693	PGSC0003DMG400028331 gene_biotype	Zeatin O-glucosyltransferase [Source	4.31312	4.23493	1.51533	0.00519432	0.0126782	65.6409	0.575567	0.3603	0.110162	0.551879
Cluster_61905	PGSC0003DMT400072824	ENA|AEWC01031437|AEWC01031437.1:35898-36075	PGSC0003DMG400028331 gene_biotype	Zeatin O-glucosyltransferase [Source	4.31312	4.23493	1.51533	0.00519432	0.0126782	11.9493	0.771889	0.719067	0.283065	NA
Cluster_81096	PGSC0003DMT400032336	ENA|AEWC01041517|AEWC01041517.1:6496-6794	PGSC0003DMG400012421 gene_biotype	Alpha-expansin 12 [Source	4.57436	4.2331	1.60376	0.00830337	0.0194146	11.87	0.930976	0.693239	0.179293	NA
Cluster_74578	PGSC0003DMT400044021	ENA|AEWC01037898|AEWC01037898.1:38091-38321	PGSC0003DMG400017081 gene_biotype	Serine/threonine-protein kinase bri1 [Source	8.4277	4.22728	1.2339	0.000612657	0.00177631	27.0943	0.18776	0.484403	0.698303	0.969999
Cluster_11637	PGSC0003DMT400012520	ENA|AEWC01006725|AEWC01006725.1:6173-6482	PGSC0003DMG400004885 gene_biotype	Kinase [Source	5.10607	4.22725	1.32248	0.00139129	0.00380499	13.0689	0.39906	0.655647	0.542756	0.939071
Cluster_32483	PGSC0003DMT400031718	ENA|AEWC01017261|AEWC01017261.1:6-140	PGSC0003DMG400012169 gene_biotype	Na(+)/H(+) antiporter [Source	2.38726	4.22164	2.18759	0.0536305	0.100485	59.375	-0.123267	0.365521	0.735938	0.975789
Cluster_32485	PGSC0003DMT400031718	ENA|AEWC01017261|AEWC01017261.1:2441-2529	PGSC0003DMG400012169 gene_biotype	Na(+)/H(+) antiporter [Source	2.38726	4.22164	2.18759	0.0536305	0.100485	16.7161	0.137105	0.593243	0.817229	0.985173
Cluster_32810	PGSC0003DMT400031718	ENA|AEWC01017610|AEWC01017610.1:20448-20816	PGSC0003DMG400012169 gene_biotype	Na(+)/H(+) antiporter [Source	2.38726	4.22164	2.18759	0.0536305	0.100485	19.71	-0.35361	0.54877	0.519337	0.932961
Cluster_80300	PGSC0003DMT400031718	ENA|AEWC01040991|AEWC01040991.1:25174-25331	PGSC0003DMG400012169 gene_biotype	Na(+)/H(+) antiporter [Source	2.38726	4.22164	2.18759	0.0536305	0.100485	17.722	1.09698	0.584497	0.0605469	0.399772
Cluster_17887	PGSC0003DMT400023456	ENA|AEWC01010039|AEWC01010039.1:91527-91925	PGSC0003DMG400009081 gene_biotype	Pectin methylesterase 1 [Source	5.80743	4.22077	1.53253	0.0058851	0.0142194	37.2747	-0.0653658	0.429871	0.87914	0.991408
Cluster_33632	PGSC0003DMT400023456	ENA|AEWC01017993|AEWC01017993.1:13248-14251	PGSC0003DMG400009081 gene_biotype	Pectin methylesterase 1 [Source	5.80743	4.22077	1.53253	0.0058851	0.0142194	13.9407	-0.344107	0.625595	0.582286	0.94964
Cluster_52186	PGSC0003DMT400023456	ENA|AEWC01026849|AEWC01026849.1:29223-29312	PGSC0003DMG400009081 gene_biotype	Pectin methylesterase 1 [Source	5.80743	4.22077	1.53253	0.0058851	0.0142194	21.062	0.00375704	0.536287	0.99441	0.999517
Cluster_17750	PGSC0003DMT400069919	ENA|AEWC01009992|AEWC01009992.1:12510-13116	PGSC0003DMG400027188 gene_biotype	Proline transporter 2 [Source	1.92878	4.21809	2.27209	0.0633849	0.116114	18.0601	0.697638	0.588406	0.235764	0.758301
Cluster_61978	PGSC0003DMT400069919	ENA|AEWC01031444|AEWC01031444.1:55748-55949	PGSC0003DMG400027188 gene_biotype	Proline transporter 2 [Source	1.92878	4.21809	2.27209	0.0633849	0.116114	26.8261	-0.44918	0.490787	0.360074	0.863977
Cluster_69842	PGSC0003DMT400069919	ENA|AEWC01035362|AEWC01035362.1:13684-13895	PGSC0003DMG400027188 gene_biotype	Proline transporter 2 [Source	1.92878	4.21809	2.27209	0.0633849	0.116114	10.4107	-0.188134	0.721249	0.794212	NA
Cluster_79179	PGSC0003DMT400069919	ENA|AEWC01040251|AEWC01040251.1:1293-1486	PGSC0003DMG400027188 gene_biotype	Proline transporter 2 [Source	1.92878	4.21809	2.27209	0.0633849	0.116114	38.8628	0.548211	0.436249	0.208881	0.724456
Cluster_61470	PGSC0003DMT400065504	ENA|AEWC01031238|AEWC01031238.1:6888-6959	PGSC0003DMG400025480 gene_biotype	Receptor protein kinase [Source	29.771	4.21339	0.639552	4.46e-11	2.52e-10	11.0775	0.179579	0.726402	0.80474	NA
Cluster_15016	PGSC0003DMT400036966	ENA|AEWC01008547|AEWC01008547.1:3205-3627	PGSC0003DMG401014249 gene_biotype	Phosphoprotein phosphatase [Source	28.5351	4.21252	1.05972	7.03e-05	0.000233939	21.3738	0.127559	0.541688	0.813832	0.985173
Cluster_15276	PGSC0003DMT400036966	ENA|AEWC01008779|AEWC01008779.1:7870-8135	PGSC0003DMG401014249 gene_biotype	Phosphoprotein phosphatase [Source	28.5351	4.21252	1.05972	7.03e-05	0.000233939	39.1005	0.320729	0.430141	0.455886	0.910325
Cluster_37399	PGSC0003DMT400036966	ENA|AEWC01019396|AEWC01019396.1:21073-21241	PGSC0003DMG401014249 gene_biotype	Phosphoprotein phosphatase [Source	28.5351	4.21252	1.05972	7.03e-05	0.000233939	17.2147	0.191634	0.581252	0.741632	0.977079
Cluster_84437	PGSC0003DMT400036966	ENA|AEWC01043934|AEWC01043934.1:605-935	PGSC0003DMG401014249 gene_biotype	Phosphoprotein phosphatase [Source	28.5351	4.21252	1.05972	7.03e-05	0.000233939	198.874	-0.846407	0.278943	0.00241062	0.0463908
Cluster_43874	PGSC0003DMT400002019	ENA|AEWC01022447|AEWC01022447.1:2197-3031	PGSC0003DMG400000766 gene_biotype	Patatin 3 [Source	2.01492	4.20764	2.28017	0.0649908	0.118703	25.3436	0.282837	0.538102	0.599153	0.953765
Cluster_15262	PGSC0003DMT400021554	ENA|AEWC01008777|AEWC01008777.1:21200-21733	PGSC0003DMG400008357 gene_biotype	Patatin B2 [Source	3.23428	4.19554	2.16424	0.0525529	0.098757	58.0157	0.199044	0.369096	0.589698	0.951972
Cluster_67915	PGSC0003DMT400021554	ENA|AEWC01034500|AEWC01034500.1:57014-57102	PGSC0003DMG400008357 gene_biotype	Patatin B2 [Source	3.23428	4.19554	2.16424	0.0525529	0.098757	210.698	-0.538814	0.292599	0.0655516	0.417921
Cluster_14204	PGSC0003DMT400026300	ENA|AEWC01007855|AEWC01007855.1:4845-4987	PGSC0003DMG400010151 gene_biotype	ARC6H [Source	14.3902	4.19505	2.98289	0.159615	0.251687	48.1885	-0.244421	0.39657	0.537672	0.93812
Cluster_25762	PGSC0003DMT400026300	ENA|AEWC01014550|AEWC01014550.1:154-397	PGSC0003DMG400010151 gene_biotype	ARC6H [Source	14.3902	4.19505	2.98289	0.159615	0.251687	9.70024	0.127837	0.760114	0.866441	NA
Cluster_5779	PGSC0003DMT400026300	ENA|AEWC01003181|AEWC01003181.1:84552-84729	PGSC0003DMG400010151 gene_biotype	ARC6H [Source	14.3902	4.19505	2.98289	0.159615	0.251687	27.9321	-0.728445	0.482204	0.130876	0.599629
Cluster_43232	PGSC0003DMT400014740	ENA|AEWC01022042|AEWC01022042.1:6307-6466	PGSC0003DMG400005744 gene_biotype	RAB11F [Source	7.13364	4.19489	1.64596	0.0108156	0.0246772	11.0335	1.42075	0.793929	0.0735325	NA
Cluster_15101	PGSC0003DMT400032548	ENA|AEWC01008641|AEWC01008641.1:11636-12140	PGSC0003DMG400012501 gene_biotype	Exostosin family protein [Source	27.9802	4.19265	1.03773	5.34e-05	0.00017992	11.9636	0.61569	0.710673	0.3863	NA
Cluster_23802	PGSC0003DMT400032548	ENA|AEWC01013593|AEWC01013593.1:55411-56003	PGSC0003DMG400012501 gene_biotype	Exostosin family protein [Source	27.9802	4.19265	1.03773	5.34e-05	0.00017992	76.3158	-0.209542	0.344237	0.542713	0.93905
Cluster_49048	PGSC0003DMT400040851	ENA|AEWC01025186|AEWC01025186.1:40775-41344	PGSC0003DMG400015793 gene_biotype	Short-chain dehydrogenase [Source	2.98154	4.19231	2.74143	0.126205	0.207622	31.465	-0.389645	0.452382	0.389063	0.879413
Cluster_1193	PGSC0003DMT400009133	ENA|AEWC01000945|AEWC01000945.1:634-672	PGSC0003DMG400003551 gene_biotype	Receptor kinase [Source	4.90789	4.19165	1.32504	0.00155935	0.00422933	26.9285	-0.699307	0.478857	0.14419	0.62576
Cluster_12086	PGSC0003DMT400009133	ENA|AEWC01006995|AEWC01006995.1:36451-36632	PGSC0003DMG400003551 gene_biotype	Receptor kinase [Source	4.90789	4.19165	1.32504	0.00155935	0.00422933	28.0134	0.241169	0.486035	0.619756	0.957318
Cluster_15393	PGSC0003DMT400009133	ENA|AEWC01008941|AEWC01008941.1:8089-8334	PGSC0003DMG400003551 gene_biotype	Receptor kinase [Source	4.90789	4.19165	1.32504	0.00155935	0.00422933	31.4101	-0.0347325	0.474459	0.941643	0.996999
Cluster_55362	PGSC0003DMT400009133	ENA|AEWC01028491|AEWC01028491.1:2250-2578	PGSC0003DMG400003551 gene_biotype	Receptor kinase [Source	4.90789	4.19165	1.32504	0.00155935	0.00422933	138.092	0.411757	0.297469	0.166298	0.662152
Cluster_10945	PGSC0003DMT400003597	ENA|AEWC01006506|AEWC01006506.1:7162-7330	PGSC0003DMG400001422 gene_biotype	60S ribosomal protein L34 [Source	2.72234	4.18657	2.86891	0.144485	0.231721	21.6433	0.722988	0.545377	0.18495	0.689377
Cluster_18535	PGSC0003DMT400003597	ENA|AEWC01010513|AEWC01010513.1:950-1218	PGSC0003DMG400001422 gene_biotype	60S ribosomal protein L34 [Source	2.72234	4.18657	2.86891	0.144485	0.231721	21.9459	-0.426411	0.518377	0.410742	0.889183
Cluster_25501	PGSC0003DMT400003597	ENA|AEWC01014436|AEWC01014436.1:17704-17966	PGSC0003DMG400001422 gene_biotype	60S ribosomal protein L34 [Source	2.72234	4.18657	2.86891	0.144485	0.231721	44.8733	-0.426643	0.402236	0.288836	0.811053
Cluster_36781	PGSC0003DMT400003597	ENA|AEWC01019197|AEWC01019197.1:5715-6135	PGSC0003DMG400001422 gene_biotype	60S ribosomal protein L34 [Source	2.72234	4.18657	2.86891	0.144485	0.231721	23.5761	0.336704	0.512473	0.511168	0.930962
Cluster_45041	PGSC0003DMT400003597	ENA|AEWC01022886|AEWC01022886.1:45149-45817	PGSC0003DMG400001422 gene_biotype	60S ribosomal protein L34 [Source	2.72234	4.18657	2.86891	0.144485	0.231721	21.8401	-0.0764377	0.530433	0.885418	0.992793
Cluster_48098	PGSC0003DMT400003597	ENA|AEWC01024677|AEWC01024677.1:9162-9366	PGSC0003DMG400001422 gene_biotype	60S ribosomal protein L34 [Source	2.72234	4.18657	2.86891	0.144485	0.231721	26.5076	-0.189591	0.480101	0.692919	0.968839
Cluster_68750	PGSC0003DMT400003597	ENA|AEWC01034913|AEWC01034913.1:1248-1357	PGSC0003DMG400001422 gene_biotype	60S ribosomal protein L34 [Source	2.72234	4.18657	2.86891	0.144485	0.231721	26.4243	0.541403	0.50652	0.285129	0.807607
Cluster_12887	PGSC0003DMT400001026	ENA|AEWC01007212|AEWC01007212.1:2173-2398	PGSC0003DMG400000381 gene_biotype	Conserved gene of unknown function [Source	3.88221	4.18644	1.60191	0.00896455	0.020823	21.6115	0.32714	0.58694	0.577278	0.948794
Cluster_14672	PGSC0003DMT400001026	ENA|AEWC01008159|AEWC01008159.1:408-749	PGSC0003DMG400000381 gene_biotype	Conserved gene of unknown function [Source	3.88221	4.18644	1.60191	0.00896455	0.020823	9.08764	0.620793	0.800662	0.438133	NA
Cluster_37223	PGSC0003DMT400001026	ENA|AEWC01019315|AEWC01019315.1:6207-6661	PGSC0003DMG400000381 gene_biotype	Conserved gene of unknown function [Source	3.88221	4.18644	1.60191	0.00896455	0.020823	12.1852	-0.747427	0.689442	0.278319	NA
Cluster_46393	PGSC0003DMT400001026	ENA|AEWC01023933|AEWC01023933.1:560-719	PGSC0003DMG400000381 gene_biotype	Conserved gene of unknown function [Source	3.88221	4.18644	1.60191	0.00896455	0.020823	10.0497	-0.150588	0.731037	0.836797	NA
Cluster_54768	PGSC0003DMT400064658	ENA|AEWC01028254|AEWC01028254.1:51284-51538	PGSC0003DMG400025117 gene_biotype	Uridine cytidine kinase I [Source	3.78313	4.18497	2.48984	0.0927981	0.160738	31.5076	-0.0907751	0.450855	0.840433	0.987764
Cluster_55259	PGSC0003DMT400064658	ENA|AEWC01028446|AEWC01028446.1:9556-10231	PGSC0003DMG400025117 gene_biotype	Uridine cytidine kinase I [Source	3.78313	4.18497	2.48984	0.0927981	0.160738	72.2917	0.246018	0.348846	0.480665	0.920199
Cluster_55658	PGSC0003DMT400064658	ENA|AEWC01028659|AEWC01028659.1:3528-3681	PGSC0003DMG400025117 gene_biotype	Uridine cytidine kinase I [Source	3.78313	4.18497	2.48984	0.0927981	0.160738	13.9816	0.692909	0.648597	0.285376	0.807954
Cluster_6471	PGSC0003DMT400025123	ENA|AEWC01003946|AEWC01003946.1:17734-17814	PGSC0003DMG400009707 gene_biotype	Purine transporter [Source	3.01162	4.18402	1.64955	0.011198	0.0254712	19.0749	-2.92668	0.656901	8.38e-06	0.000544656
Cluster_7529	PGSC0003DMT400025123	ENA|AEWC01004459|AEWC01004459.1:59-271	PGSC0003DMG400009707 gene_biotype	Purine transporter [Source	3.01162	4.18402	1.64955	0.011198	0.0254712	26.917	-0.873566	0.481204	0.0694662	0.43269
Cluster_18920	PGSC0003DMT400034272	ENA|AEWC01010810|AEWC01010810.1:9946-10134	PGSC0003DMG400013177 gene_biotype	Transferase, transferring glycosyl groups [Source	5.34181	4.18217	1.34216	0.0018332	0.0049004	16.7198	0.0921251	0.59093	0.876113	0.991318
Cluster_48446	PGSC0003DMT400034272	ENA|AEWC01025012|AEWC01025012.1:46660-46741	PGSC0003DMG400013177 gene_biotype	Transferase, transferring glycosyl groups [Source	5.34181	4.18217	1.34216	0.0018332	0.0049004	57.4912	-0.240067	0.410879	0.559034	0.944131
Cluster_59241	PGSC0003DMT400001374	ENA|AEWC01030249|AEWC01030249.1:566-927	PGSC0003DMG400000511 gene_biotype	Class III peroxidase [Source	67.4953	4.17881	0.645904	9.82e-11	5.44e-10	21.8302	0.194421	0.529006	0.71323	0.972416
Cluster_43348	PGSC0003DMT400013515	ENA|AEWC01022069|AEWC01022069.1:46333-46567	PGSC0003DMG400005276 gene_biotype	Nitrogen fixation protein nifU [Source	2.46046	4.17758	2.92947	0.153853	0.244329	90.3437	-0.308516	0.354814	0.384566	0.877307
Cluster_71406	PGSC0003DMT400036329	ENA|AEWC01036183|AEWC01036183.1:34288-34916	PGSC0003DMG400013975 gene_biotype	Xyloglucan endotransglycosylase/hydrolase XTH-6 [Source	32.5938	4.17696	0.641179	7.29e-11	4.08e-10	17.6424	-0.0146285	0.573887	0.979664	0.998934
Cluster_7765	PGSC0003DMT400036329	ENA|AEWC01004605|AEWC01004605.1:125150-125453	PGSC0003DMG400013975 gene_biotype	Xyloglucan endotransglycosylase/hydrolase XTH-6 [Source	32.5938	4.17696	0.641179	7.29e-11	4.08e-10	81.0796	-0.400412	0.334187	0.230853	0.753005
Cluster_38158	PGSC0003DMT400037771	ENA|AEWC01019799|AEWC01019799.1:17762-18854	PGSC0003DMG400014574 gene_biotype	Zinc finger protein [Source	127	4.17605	0.358439	2.28e-31	2.75e-30	462.56	-0.774244	0.265204	0.00350678	0.0610136
Cluster_86441	PGSC0003DMT400046955	ENA|AEWC01047523|AEWC01047523.1:4-273	PGSC0003DMG400018238 gene_biotype	Hydrolase [Source	11.2624	4.17272	1.05233	7.33e-05	0.000243125	19.7755	-0.552544	0.549835	0.314932	0.831697
Cluster_86900	PGSC0003DMT400046955	ENA|AEWC01051426|AEWC01051426.1:147-467	PGSC0003DMG400018238 gene_biotype	Hydrolase [Source	11.2624	4.17272	1.05233	7.33e-05	0.000243125	9.62199	-1.09161	0.774979	0.158961	NA
Cluster_87135	PGSC0003DMT400046955	ENA|AEWC01056768|AEWC01056768.1:2-248	PGSC0003DMG400018238 gene_biotype	Hydrolase [Source	11.2624	4.17272	1.05233	7.33e-05	0.000243125	12.7821	-0.312235	0.666472	0.639435	0.962107
Cluster_45454	PGSC0003DMT400045836	ENA|AEWC01023267|AEWC01023267.1:5905-6165	PGSC0003DMG400017778 gene_biotype	Conserved gene of unknown function [Source	1.801	4.1679	2.31994	0.0724064	0.13025	42.3561	-0.177565	0.421279	0.673397	0.96692
Cluster_83458	PGSC0003DMT400029469	ENA|AEWC01043044|AEWC01043044.1:5-302	PGSC0003DMG400011332 gene_biotype	Conserved gene of unknown function [Source	4.9511	4.16473	1.32642	0.00169043	0.00455326	50.9786	0.561237	0.407155	0.168069	0.665199
Cluster_44583	PGSC0003DMT400044232	ENA|AEWC01022768|AEWC01022768.1:8244-8409	PGSC0003DMG400017179 gene_biotype	Ring finger protein [Source	2.92049	4.16271	1.64717	0.0114977	0.0260901	104.469	0.370729	0.344938	0.282477	0.8055
Cluster_33617	PGSC0003DMT400042492	ENA|AEWC01017988|AEWC01017988.1:3946-4197	PGSC0003DMG400016478 gene_biotype	Arogenate/prephenate dehydratase [Source	14.2404	4.16156	0.802019	2.12e-07	9.14e-07	9.80974	-0.424484	0.750567	0.571699	NA
Cluster_73926	PGSC0003DMT400042492	ENA|AEWC01037556|AEWC01037556.1:6748-7435	PGSC0003DMG400016478 gene_biotype	Arogenate/prephenate dehydratase [Source	14.2404	4.16156	0.802019	2.12e-07	9.14e-07	17.9631	0.207324	0.563478	0.71292	0.972376
Cluster_69685	PGSC0003DMT400068655	ENA|AEWC01035288|AEWC01035288.1:33359-33581	PGSC0003DMG400026694 gene_biotype	Gene of unknown function [Source	3.10103	4.16048	1.64685	0.0115261	0.0261431	13.1961	1.11301	0.670866	0.0971036	0.517406
Cluster_32657	PGSC0003DMT400048041	ENA|AEWC01017498|AEWC01017498.1:2676-2897	PGSC0003DMG400018668 gene_biotype	Auxin	36.5652	4.15648	0.592597	2.32e-12	1.41e-11	13.1855	-0.610941	0.66344	0.35712	0.861732
Cluster_50487	PGSC0003DMT400048041	ENA|AEWC01025862|AEWC01025862.1:17996-18506	PGSC0003DMG400018668 gene_biotype	Auxin	36.5652	4.15648	0.592597	2.32e-12	1.41e-11	21.3448	0.318891	0.544048	0.557778	0.94373
Cluster_65520	PGSC0003DMT400048041	ENA|AEWC01033193|AEWC01033193.1:27453-27680	PGSC0003DMG400018668 gene_biotype	Auxin	36.5652	4.15648	0.592597	2.32e-12	1.41e-11	23.4822	-0.250098	0.513775	0.626411	0.959054
Cluster_11828	PGSC0003DMT400004299	ENA|AEWC01006837|AEWC01006837.1:6502-6879	PGSC0003DMG400001703 gene_biotype	Protein binding / zinc ion binding [Source	9.01309	4.15313	1.14917	0.000301491	0.00091511	26.0889	0.0176057	0.503138	0.972086	0.998429
Cluster_33865	PGSC0003DMT400004299	ENA|AEWC01018062|AEWC01018062.1:22027-22307	PGSC0003DMG400001703 gene_biotype	Protein binding / zinc ion binding [Source	9.01309	4.15313	1.14917	0.000301491	0.00091511	43.6023	0.581977	0.430108	0.176025	0.676903
Cluster_67321	PGSC0003DMT400004299	ENA|AEWC01034115|AEWC01034115.1:50658-50785	PGSC0003DMG400001703 gene_biotype	Protein binding / zinc ion binding [Source	9.01309	4.15313	1.14917	0.000301491	0.00091511	9.05468	0.786631	0.779232	0.312738	NA
Cluster_74692	PGSC0003DMT400004299	ENA|AEWC01037927|AEWC01037927.1:1336-1487	PGSC0003DMG400001703 gene_biotype	Protein binding / zinc ion binding [Source	9.01309	4.15313	1.14917	0.000301491	0.00091511	18.3857	1.36302	0.603291	0.023864	0.226619
Cluster_2194	PGSC0003DMT400080256	ENA|AEWC01001299|AEWC01001299.1:21300-22024	PGSC0003DMG400031240 gene_biotype	Ubiquitin carrier protein [Source	17.2996	4.14856	0.72559	1.08e-08	5.21e-08	11.198	0.349642	0.708699	0.62176	NA
Cluster_6724	PGSC0003DMT400005594	ENA|AEWC01004014|AEWC01004014.1:2455-2702	PGSC0003DMG400002190 gene_biotype	Minichromosome maintenance factor [Source	591.436	4.14768	0.173232	1.1e-126	4.4e-125	42.8123	0.400995	0.445336	0.36789	0.868801
Cluster_26131	PGSC0003DMT400042528	ENA|AEWC01014639|AEWC01014639.1:5898-6546	PGSC0003DMG402016495 gene_biotype	Stem 28 kDa glycoprotein [Source	1.82811	4.14737	2.31156	0.0727831	0.130844	15.1823	-0.0703181	0.612646	0.908621	0.994699
Cluster_8785	PGSC0003DMT400040837	ENA|AEWC01004864|AEWC01004864.1:27682-28365	PGSC0003DMG400015789 gene_biotype	ATP binding / microtubule motor [Source	2.8332	4.14592	1.67393	0.013258	0.0296796	61.6564	-1.29428	0.367201	0.00042393	0.0124702
Cluster_44417	PGSC0003DMT400042058	ENA|AEWC01022690|AEWC01022690.1:8967-9492	PGSC0003DMG400016311 gene_biotype	Inositol-1,4,5-triphosphate-5-phosphatase [Source	4.93821	4.14512	1.51308	0.00615267	0.0147913	13.0687	0.0815226	0.641827	0.898927	0.993954
Cluster_35830	PGSC0003DMT400035039	ENA|AEWC01018635|AEWC01018635.1:8693-8853	PGSC0003DMG400013476 gene_biotype	Conserved gene of unknown function [Source	11.4315	4.1447	1.1252	0.000230032	0.000710822	23.5372	-0.178409	0.511883	0.727439	0.974562
Cluster_18297	PGSC0003DMT400051398	ENA|AEWC01010254|AEWC01010254.1:3548-3610	PGSC0003DMG400019963 gene_biotype	ATP binding protein [Source	84.2708	4.1443	0.6135	1.43e-11	8.31e-11	308.587	0.516614	0.277639	0.0627808	0.40851
Cluster_46562	PGSC0003DMT400051398	ENA|AEWC01024021|AEWC01024021.1:68132-68581	PGSC0003DMG400019963 gene_biotype	ATP binding protein [Source	84.2708	4.1443	0.6135	1.43e-11	8.31e-11	18.4143	-0.372069	0.583284	0.523547	0.934287
Cluster_57259	PGSC0003DMT400051398	ENA|AEWC01029353|AEWC01029353.1:2232-2481	PGSC0003DMG400019963 gene_biotype	ATP binding protein [Source	84.2708	4.1443	0.6135	1.43e-11	8.31e-11	10.2611	0.0729554	0.724053	0.919741	NA
Cluster_80441	PGSC0003DMT400051398	ENA|AEWC01041082|AEWC01041082.1:11223-11887	PGSC0003DMG400019963 gene_biotype	ATP binding protein [Source	84.2708	4.1443	0.6135	1.43e-11	8.31e-11	141.952	-2.42543	0.333559	3.56e-13	1.73e-10
Cluster_43317	PGSC0003DMT400068050	ENA|AEWC01022062|AEWC01022062.1:18146-18497	PGSC0003DMG400026465 gene_biotype	AMP dependent CoA ligase [Source	4.77237	4.13997	1.77996	0.020025	0.0427538	12.6687	0.178157	0.661463	0.78767	0.981759
Cluster_11734	PGSC0003DMT400081271	ENA|AEWC01006759|AEWC01006759.1:22040-22335	PGSC0003DMG400031765 gene_biotype	Phosphorylase [Source	35.8183	4.13854	1.80037	0.0215208	0.0455262	10.5362	-1.48134	0.737786	0.0446628	NA
Cluster_57616	PGSC0003DMT400036212	ENA|AEWC01029495|AEWC01029495.1:6894-7343	PGSC0003DMG400013938 gene_biotype	Gene of unknown function [Source	10.7686	4.13605	0.981352	2.5e-05	8.79e-05	16.0595	1.38495	0.644402	0.0316183	0.272489
Cluster_65507	PGSC0003DMT400036212	ENA|AEWC01033189|AEWC01033189.1:1923-2276	PGSC0003DMG400013938 gene_biotype	Gene of unknown function [Source	10.7686	4.13605	0.981352	2.5e-05	8.79e-05	21.2611	0.183025	0.528445	0.729083	0.974796
Cluster_29678	PGSC0003DMT400012716	ENA|AEWC01015879|AEWC01015879.1:18839-19024	PGSC0003DMG400004955 gene_biotype	Xylanase Xyn2 [Source	14.1271	4.13496	0.789786	1.65e-07	7.19e-07	38.0968	-0.508131	0.42973	0.23703	0.759791
Cluster_4990	PGSC0003DMT400012716	ENA|AEWC01002671|AEWC01002671.1:425-662	PGSC0003DMG400004955 gene_biotype	Xylanase Xyn2 [Source	14.1271	4.13496	0.789786	1.65e-07	7.19e-07	24.8153	0.221522	0.503558	0.66	0.964709
Cluster_67969	PGSC0003DMT400012716	ENA|AEWC01034522|AEWC01034522.1:633-911	PGSC0003DMG400004955 gene_biotype	Xylanase Xyn2 [Source	14.1271	4.13496	0.789786	1.65e-07	7.19e-07	136.354	0.236243	0.305604	0.4395	0.903826
Cluster_51640	PGSC0003DMT400015811	ENA|AEWC01026489|AEWC01026489.1:9141-9293	PGSC0003DMG400006179 gene_biotype	Nodulin family protein [Source	336.009	4.13374	0.162054	1.59e-143	7.31e-142	18.8118	0.921554	0.582315	0.113519	0.55994
Cluster_38496	PGSC0003DMT400078205	ENA|AEWC01019970|AEWC01019970.1:12424-12857	PGSC0003DMG400030430 gene_biotype	Anionic peroxidase swpa7 [Source	211.511	4.13328	0.212244	1.82e-84	5.01e-83	26.3213	-0.31265	0.482717	0.517186	0.932754
Cluster_61788	PGSC0003DMT400078205	ENA|AEWC01031390|AEWC01031390.1:4370-4731	PGSC0003DMG400030430 gene_biotype	Anionic peroxidase swpa7 [Source	211.511	4.13328	0.212244	1.82e-84	5.01e-83	22.7262	-0.428652	0.513285	0.403653	0.886731
Cluster_51680	PGSC0003DMT400013500	ENA|AEWC01026536|AEWC01026536.1:4280-4872	PGSC0003DMG400005269 gene_biotype	Glucose-6-phosphate/phosphate translocator 2 [Source	17796.4	4.13066	0.062113	0	0	32.8561	-0.547295	0.445595	0.21936	0.739317
Cluster_5834	PGSC0003DMT400002365	ENA|AEWC01003219|AEWC01003219.1:4651-5876	PGSC0003DMG400000905 gene_biotype	RNA binding protein [Source	34.4029	4.12949	3.13867	0.188281	0.288357	17.9943	1.03264	0.590369	0.0802665	0.467908
Cluster_70826	PGSC0003DMT400002365	ENA|AEWC01035928|AEWC01035928.1:14506-14729	PGSC0003DMG400000905 gene_biotype	RNA binding protein [Source	34.4029	4.12949	3.13867	0.188281	0.288357	9.62935	0.14397	0.765399	0.8508	NA
Cluster_86011	PGSC0003DMT400002365	ENA|AEWC01046110|AEWC01046110.1:3665-4061	PGSC0003DMG400000905 gene_biotype	RNA binding protein [Source	34.4029	4.12949	3.13867	0.188281	0.288357	20.7154	-0.0264715	0.551252	0.9617	0.997841
Cluster_8627	PGSC0003DMT400002365	ENA|AEWC01004806|AEWC01004806.1:1554-1908	PGSC0003DMG400000905 gene_biotype	RNA binding protein [Source	34.4029	4.12949	3.13867	0.188281	0.288357	16.6714	0.764113	0.64412	0.235508	0.758072
Cluster_11533	PGSC0003DMT400006376	ENA|AEWC01006707|AEWC01006707.1:18630-18993	PGSC0003DMG400002492 gene_biotype	Calmodulin binding protein [Source	1.72928	4.12691	2.34383	0.0782798	0.139342	9.39148	-0.208649	0.774767	0.787694	NA
Cluster_81430	PGSC0003DMT400006376	ENA|AEWC01041724|AEWC01041724.1:21628-21773	PGSC0003DMG400002492 gene_biotype	Calmodulin binding protein [Source	1.72928	4.12691	2.34383	0.0782798	0.139342	11.7867	-0.216467	0.694405	0.755246	NA
Cluster_63299	PGSC0003DMT400028083	ENA|AEWC01032055|AEWC01032055.1:3967-4265	PGSC0003DMG400010828 gene_biotype	Organ-specific protein P4 [Source	2.81318	4.12558	1.69799	0.015112	0.0333133	31.7995	0.399428	0.470603	0.396017	0.882877
Cluster_14235	PGSC0003DMT400024862	ENA|AEWC01007864|AEWC01007864.1:10366-10470	PGSC0003DMG400009611 gene_biotype	Acetylcholinesterase [Source	1.91514	4.12331	2.28011	0.0705472	0.127331	12.6881	-0.439889	0.669193	0.51096	0.930962
Cluster_19713	PGSC0003DMT400024862	ENA|AEWC01011083|AEWC01011083.1:61958-62165	PGSC0003DMG400009611 gene_biotype	Acetylcholinesterase [Source	1.91514	4.12331	2.28011	0.0705472	0.127331	9.57383	0.0412588	0.748463	0.956039	NA
Cluster_52871	PGSC0003DMT400024862	ENA|AEWC01027056|AEWC01027056.1:24375-24790	PGSC0003DMG400009611 gene_biotype	Acetylcholinesterase [Source	1.91514	4.12331	2.28011	0.0705472	0.127331	18.4468	0.312062	0.587202	0.595115	0.95315
Cluster_59325	PGSC0003DMT400075167	ENA|AEWC01030260|AEWC01030260.1:20662-21009	PGSC0003DMG400029245 gene_biotype	Conserved gene of unknown function [Source	1.81306	4.12321	2.31859	0.0753505	0.134806	11.8393	0.855815	0.70185	0.222704	NA
Cluster_4903	PGSC0003DMT400004845	ENA|AEWC01002645|AEWC01002645.1:17913-17974	PGSC0003DMG400001924 gene_biotype	Matrix metalloprotease 1 [Source	6.34334	4.12274	1.27771	0.00125246	0.0034523	13.4715	-0.126997	0.645845	0.844112	0.987896
Cluster_84064	PGSC0003DMT400004845	ENA|AEWC01043515|AEWC01043515.1:4146-4468	PGSC0003DMG400001924 gene_biotype	Matrix metalloprotease 1 [Source	6.34334	4.12274	1.27771	0.00125246	0.0034523	23.5214	-1.14067	0.52152	0.0287285	0.256487
Cluster_17811	PGSC0003DMT400052217	ENA|AEWC01010026|AEWC01010026.1:29296-29515	PGSC0003DMG400020253 gene_biotype	Ribonucleoside-diphosphate reductase small chain [Source	114.43	4.12076	0.296582	6.87e-44	1.1e-42	14.9851	-0.0514612	0.619124	0.933757	0.996419
Cluster_58508	PGSC0003DMT400052217	ENA|AEWC01029994|AEWC01029994.1:4528-4649	PGSC0003DMG400020253 gene_biotype	Ribonucleoside-diphosphate reductase small chain [Source	114.43	4.12076	0.296582	6.87e-44	1.1e-42	11.2862	0.763461	0.722136	0.290409	NA
Cluster_70102	PGSC0003DMT400052217	ENA|AEWC01035488|AEWC01035488.1:12552-12698	PGSC0003DMG400020253 gene_biotype	Ribonucleoside-diphosphate reductase small chain [Source	114.43	4.12076	0.296582	6.87e-44	1.1e-42	24.1542	1.12422	0.512927	0.0283962	0.254616
Cluster_70114	PGSC0003DMT400052217	ENA|AEWC01035488|AEWC01035488.1:103108-103352	PGSC0003DMG400020253 gene_biotype	Ribonucleoside-diphosphate reductase small chain [Source	114.43	4.12076	0.296582	6.87e-44	1.1e-42	15.9644	0.771404	0.644919	0.231647	0.75415
Cluster_21248	PGSC0003DMT400027618	ENA|AEWC01012090|AEWC01012090.1:17273-17488	PGSC0003DMG400010653 gene_biotype	VAP27-2 [Source	3.54457	4.11306	2.52508	0.103337	0.175871	57.6672	0.197322	0.391395	0.614156	0.956912
Cluster_17193	PGSC0003DMT400073809	ENA|AEWC01009570|AEWC01009570.1:15643-16234	PGSC0003DMG400028676 gene_biotype	Chromatin assembly factor I P60 subunit [Source	2.65662	4.11239	2.87137	0.152086	0.242003	65.5176	0.228512	0.357187	0.522331	0.934251
Cluster_25118	PGSC0003DMT400073809	ENA|AEWC01014114|AEWC01014114.1:24450-24541	PGSC0003DMG400028676 gene_biotype	Chromatin assembly factor I P60 subunit [Source	2.65662	4.11239	2.87137	0.152086	0.242003	18.7907	0.76985	0.58427	0.187628	0.693894
Cluster_40605	PGSC0003DMT400073809	ENA|AEWC01020639|AEWC01020639.1:5411-5499	PGSC0003DMG400028676 gene_biotype	Chromatin assembly factor I P60 subunit [Source	2.65662	4.11239	2.87137	0.152086	0.242003	10.9689	0.174648	0.721184	0.80865	NA
Cluster_13017	PGSC0003DMT400004628	ENA|AEWC01007248|AEWC01007248.1:44860-45098	PGSC0003DMG400001834 gene_biotype	RAB6-interacting protein [Source	26.7378	4.10944	3.30718	0.214022	0.319212	23.5995	-0.306043	0.520284	0.556382	0.943118
Cluster_66622	PGSC0003DMT400004628	ENA|AEWC01033849|AEWC01033849.1:581-1604	PGSC0003DMG400001834 gene_biotype	RAB6-interacting protein [Source	26.7378	4.10944	3.30718	0.214022	0.319212	30.7602	0.52522	0.463057	0.256692	0.781901
Cluster_24024	PGSC0003DMT400081918	ENA|AEWC01013654|AEWC01013654.1:1839-2238	PGSC0003DMG400032159 gene_biotype	Dynein light chain type 1 family protein [Source	40.5217	4.10853	0.529516	8.56e-15	5.94e-14	35.5339	-0.0821735	0.440252	0.851934	0.988422
Cluster_68122	PGSC0003DMT400010325	ENA|AEWC01034641|AEWC01034641.1:6896-7167	PGSC0003DMG401004033 gene_biotype	Phospholipase C/ phosphoric diester hydrolase [Source	4.57123	4.10195	1.50062	0.00626624	0.0150353	14.8215	0.706293	0.643123	0.272107	0.797307
Cluster_135	PGSC0003DMT400011446	ENA|AEWC01000131|AEWC01000131.1:22433-22774	PGSC0003DMG400004492 gene_biotype	Conserved gene of unknown function [Source	1.70596	4.09738	2.36059	0.0826088	0.145938	19.5825	0.174715	0.561621	0.755732	0.978617
Cluster_13986	PGSC0003DMT400011446	ENA|AEWC01007779|AEWC01007779.1:50507-50774	PGSC0003DMG400004492 gene_biotype	Conserved gene of unknown function [Source	1.70596	4.09738	2.36059	0.0826088	0.145938	51.2263	-0.797407	0.384151	0.0379158	0.304527
Cluster_22985	PGSC0003DMT400011446	ENA|AEWC01012893|AEWC01012893.1:7647-7808	PGSC0003DMG400004492 gene_biotype	Conserved gene of unknown function [Source	1.70596	4.09738	2.36059	0.0826088	0.145938	9.52345	0.484959	0.759227	0.522984	NA
Cluster_19518	PGSC0003DMT400026355	ENA|AEWC01011043|AEWC01011043.1:62410-62803	PGSC0003DMG400010166 gene_biotype	Anthocyanin permease [Source	3.01021	4.09729	1.69972	0.015928	0.0349168	15.459	-0.448041	0.612413	0.464413	0.913937
Cluster_11336	PGSC0003DMT400031414	ENA|AEWC01006680|AEWC01006680.1:127-372	PGSC0003DMG400012043 gene_biotype	Nodulin family protein [Source	1.92983	4.09691	2.28512	0.0729947	0.131149	20.6813	0.380539	0.539446	0.480545	0.920113
Cluster_14226	PGSC0003DMT400031414	ENA|AEWC01007860|AEWC01007860.1:6954-6992	PGSC0003DMG400012043 gene_biotype	Nodulin family protein [Source	1.92983	4.09691	2.28512	0.0729947	0.131149	19.2393	-0.12016	0.566897	0.832138	0.986923
Cluster_34869	PGSC0003DMT400031414	ENA|AEWC01018288|AEWC01018288.1:1221-1392	PGSC0003DMG400012043 gene_biotype	Nodulin family protein [Source	1.92983	4.09691	2.28512	0.0729947	0.131149	17.2639	0.235678	0.595264	0.692163	0.968762
Cluster_53730	PGSC0003DMT400031414	ENA|AEWC01027460|AEWC01027460.1:1068-1214	PGSC0003DMG400012043 gene_biotype	Nodulin family protein [Source	1.92983	4.09691	2.28512	0.0729947	0.131149	21.2608	0.708237	0.555803	0.202571	0.716542
Cluster_5697	PGSC0003DMT400031414	ENA|AEWC01003109|AEWC01003109.1:7950-8049	PGSC0003DMG400012043 gene_biotype	Nodulin family protein [Source	1.92983	4.09691	2.28512	0.0729947	0.131149	221.384	-0.0446507	0.272051	0.869632	0.990679
Cluster_7036	PGSC0003DMT400031414	ENA|AEWC01004109|AEWC01004109.1:10681-11092	PGSC0003DMG400012043 gene_biotype	Nodulin family protein [Source	1.92983	4.09691	2.28512	0.0729947	0.131149	55.2395	-0.597271	0.372316	0.108669	0.54778
Cluster_79119	PGSC0003DMT400044824	ENA|AEWC01040211|AEWC01040211.1:24716-24859	PGSC0003DMG400017398 gene_biotype	Snf1-kinase beta subunit, plants [Source	1.75261	4.09518	2.34096	0.0802285	0.142331	44.7475	0.128132	0.404734	0.75156	0.978342
Cluster_75482	PGSC0003DMT400019736	ENA|AEWC01038424|AEWC01038424.1:12854-13589	PGSC0003DMG402007625 gene_biotype	Phosphatidylinositol N-acetylglucosaminyltransferase [Source	17.5359	4.09261	1.19366	0.000606635	0.00175934	16.0944	0.745126	0.610214	0.222053	0.742887
Cluster_15424	PGSC0003DMT400004742	ENA|AEWC01008958|AEWC01008958.1:1077-1208	PGSC0003DMG400001879 gene_biotype	Annexin p35 [Source	3.18489	4.08878	2.73568	0.135016	0.219199	12.0232	0.176851	0.682388	0.795508	NA
Cluster_2939	PGSC0003DMT400003608	ENA|AEWC01001989|AEWC01001989.1:513-774	PGSC0003DMG400001426 gene_biotype	Expansin [Source	2.89168	4.08468	1.66007	0.0138726	0.0309094	46.0549	0.330525	0.409853	0.419984	0.894223
Cluster_75567	PGSC0003DMT400002003	ENA|AEWC01038462|AEWC01038462.1:7495-8043	PGSC0003DMG400000761 gene_biotype	Multicopper oxidase [Source	35.6497	4.08146	0.509938	1.21e-15	8.72e-15	9.44897	-0.346968	0.767378	0.651163	NA
Cluster_51668	PGSC0003DMT400066354	ENA|AEWC01026530|AEWC01026530.1:10355-10524	PGSC0003DMG400025803 gene_biotype	Peroxidase 10 [Source	2.72536	4.07488	1.67966	0.0152656	0.0336186	10.3648	-0.676222	0.743976	0.363387	NA
Cluster_51405	PGSC0003DMT400065164	ENA|AEWC01026359|AEWC01026359.1:1812-1898	PGSC0003DMG400025327 gene_biotype	Gene of unknown function [Source	1.72876	4.07386	2.35287	0.083372	0.146984	14.573	-1.11903	0.624349	0.0730821	0.444952
Cluster_77882	PGSC0003DMT400044052	ENA|AEWC01039574|AEWC01039574.1:36916-37482	PGSC0003DMG402017090 gene_biotype	Patatin-04/09 [Source	33654.9	4.06879	0.0663891	0	0	43.8164	-0.201341	0.419878	0.631567	0.960155
Cluster_83172	PGSC0003DMT400044052	ENA|AEWC01042833|AEWC01042833.1:2692-2940	PGSC0003DMG402017090 gene_biotype	Patatin-04/09 [Source	33654.9	4.06879	0.0663891	0	0	19.3554	0.00196465	0.549146	0.997145	0.999781
Cluster_49606	PGSC0003DMT400081904	ENA|AEWC01025467|AEWC01025467.1:19396-19784	PGSC0003DMG400032152 gene_biotype	Enoyl-acyl-carrier-protein reductase [Source	181.768	4.0661	0.281059	1.96e-47	3.3e-46	27.6994	-0.691696	0.474124	0.144595	0.626426
Cluster_50573	PGSC0003DMT400081904	ENA|AEWC01025892|AEWC01025892.1:4843-5195	PGSC0003DMG400032152 gene_biotype	Enoyl-acyl-carrier-protein reductase [Source	181.768	4.0661	0.281059	1.96e-47	3.3e-46	12.487	0.313159	0.666498	0.638457	0.961893
Cluster_84790	PGSC0003DMT400065999	ENA|AEWC01044350|AEWC01044350.1:6175-6369	PGSC0003DMG400025692 gene_biotype	Amino acid binding protein [Source	45.2294	4.06487	1.83011	0.026344	0.054274	10.2941	-0.11689	0.742775	0.874954	NA
Cluster_31821	PGSC0003DMT400036921	ENA|AEWC01016915|AEWC01016915.1:9544-9621	PGSC0003DMG400014233 gene_biotype	Conserved gene of unknown function [Source	1.76088	4.06316	2.34093	0.0826163	0.145943	10.0185	-0.219032	0.737848	0.76658	NA
Cluster_84053	PGSC0003DMT400036921	ENA|AEWC01043507|AEWC01043507.1:10175-10573	PGSC0003DMG400014233 gene_biotype	Conserved gene of unknown function [Source	1.76088	4.06316	2.34093	0.0826163	0.145943	61.861	-0.13328	0.367797	0.717072	0.973096
Cluster_17228	PGSC0003DMT400055060	ENA|AEWC01009573|AEWC01009573.1:29253-29497	PGSC0003DMG400021364 gene_biotype	33 kDa ribonucleoprotein, chloroplastic [Source	99.6528	4.05849	0.310005	3.67e-39	5.27e-38	13.0219	-0.0611095	0.652518	0.925386	0.995822
Cluster_22421	PGSC0003DMT400055060	ENA|AEWC01012613|AEWC01012613.1:13450-13953	PGSC0003DMG400021364 gene_biotype	33 kDa ribonucleoprotein, chloroplastic [Source	99.6528	4.05849	0.310005	3.67e-39	5.27e-38	12.8029	0.304477	0.672656	0.650801	0.963381
Cluster_76048	PGSC0003DMT400055060	ENA|AEWC01038608|AEWC01038608.1:6632-6772	PGSC0003DMG400021364 gene_biotype	33 kDa ribonucleoprotein, chloroplastic [Source	99.6528	4.05849	0.310005	3.67e-39	5.27e-38	21.1456	-0.000726959	0.530131	0.998906	0.999924
Cluster_86818	PGSC0003DMT400055060	ENA|AEWC01050460|AEWC01050460.1:88-268	PGSC0003DMG400021364 gene_biotype	33 kDa ribonucleoprotein, chloroplastic [Source	99.6528	4.05849	0.310005	3.67e-39	5.27e-38	28.1349	-0.958424	0.479555	0.0456552	0.340254
Cluster_21197	PGSC0003DMT400064040	ENA|AEWC01012062|AEWC01012062.1:201-515	PGSC0003DMG400024891 gene_biotype	Yth domain-containing protein [Source	784.191	4.05703	1.7172	0.018148	0.0391878	18.9304	-0.412095	0.569415	0.46924	0.91533
Cluster_23754	PGSC0003DMT400064040	ENA|AEWC01013587|AEWC01013587.1:62431-62594	PGSC0003DMG400024891 gene_biotype	Yth domain-containing protein [Source	784.191	4.05703	1.7172	0.018148	0.0391878	10.1405	1.22951	0.779216	0.114593	NA
Cluster_24984	PGSC0003DMT400064040	ENA|AEWC01014089|AEWC01014089.1:14855-15295	PGSC0003DMG400024891 gene_biotype	Yth domain-containing protein [Source	784.191	4.05703	1.7172	0.018148	0.0391878	51.7787	0.11872	0.383505	0.756892	0.9787
Cluster_26812	PGSC0003DMT400064040	ENA|AEWC01014914|AEWC01014914.1:65802-65953	PGSC0003DMG400024891 gene_biotype	Yth domain-containing protein [Source	784.191	4.05703	1.7172	0.018148	0.0391878	11.0325	0.0938184	0.695352	0.892673	NA
Cluster_27278	PGSC0003DMT400064040	ENA|AEWC01015053|AEWC01015053.1:103-472	PGSC0003DMG400024891 gene_biotype	Yth domain-containing protein [Source	784.191	4.05703	1.7172	0.018148	0.0391878	27.6376	-0.0601068	0.504893	0.905237	0.994699
Cluster_29549	PGSC0003DMT400064040	ENA|AEWC01015844|AEWC01015844.1:2397-2930	PGSC0003DMG400024891 gene_biotype	Yth domain-containing protein [Source	784.191	4.05703	1.7172	0.018148	0.0391878	12.468	-0.111085	0.6523	0.864776	0.990039
Cluster_57325	PGSC0003DMT400064040	ENA|AEWC01029406|AEWC01029406.1:48311-48859	PGSC0003DMG400024891 gene_biotype	Yth domain-containing protein [Source	784.191	4.05703	1.7172	0.018148	0.0391878	21.3006	0.0220472	0.535768	0.967176	0.998348
Cluster_59627	PGSC0003DMT400064040	ENA|AEWC01030361|AEWC01030361.1:18204-18585	PGSC0003DMG400024891 gene_biotype	Yth domain-containing protein [Source	784.191	4.05703	1.7172	0.018148	0.0391878	55.7495	-0.88668	0.394566	0.0246255	0.231683
Cluster_71874	PGSC0003DMT400064040	ENA|AEWC01036462|AEWC01036462.1:19232-20304	PGSC0003DMG400024891 gene_biotype	Yth domain-containing protein [Source	784.191	4.05703	1.7172	0.018148	0.0391878	378.876	0.262155	0.254144	0.302295	0.82177
Cluster_85090	PGSC0003DMT400064040	ENA|AEWC01044676|AEWC01044676.1:7114-7545	PGSC0003DMG400024891 gene_biotype	Yth domain-containing protein [Source	784.191	4.05703	1.7172	0.018148	0.0391878	31.9718	-0.387228	0.453941	0.39364	0.881815
Cluster_11101	PGSC0003DMT400079598	ENA|AEWC01006646|AEWC01006646.1:36619-37126	PGSC0003DMG400030993 gene_biotype	Conserved gene of unknown function [Source	4.54833	4.05265	1.37278	0.00315577	0.00806542	27.4004	-0.110167	0.495497	0.824051	0.985674
Cluster_32377	PGSC0003DMT400079598	ENA|AEWC01017199|AEWC01017199.1:2859-3256	PGSC0003DMG400030993 gene_biotype	Conserved gene of unknown function [Source	4.54833	4.05265	1.37278	0.00315577	0.00806542	8.50724	-0.00614979	0.80061	0.993871	NA
Cluster_72580	PGSC0003DMT400001033	ENA|AEWC01036944|AEWC01036944.1:9168-9546	PGSC0003DMG400000386 gene_biotype	Leucine-rich repeat extensin 3 [Source	109.258	4.05182	0.318512	4.51e-37	6.2e-36	43.5783	0.16008	0.409652	0.695966	0.969547
Cluster_25714	PGSC0003DMT400044688	ENA|AEWC01014495|AEWC01014495.1:5389-6314	PGSC0003DMG400017337 gene_biotype	Serine/threonine-protein kinase bri1 [Source	1.76298	4.05005	2.34969	0.0847706	0.149039	13.9978	0.0811286	0.63008	0.897548	0.993727
Cluster_26118	PGSC0003DMT400044688	ENA|AEWC01014628|AEWC01014628.1:21856-22159	PGSC0003DMG400017337 gene_biotype	Serine/threonine-protein kinase bri1 [Source	1.76298	4.05005	2.34969	0.0847706	0.149039	16.9489	0.658405	0.590072	0.264506	0.789624
Cluster_68148	PGSC0003DMT400044688	ENA|AEWC01034648|AEWC01034648.1:4198-4417	PGSC0003DMG400017337 gene_biotype	Serine/threonine-protein kinase bri1 [Source	1.76298	4.05005	2.34969	0.0847706	0.149039	26.8011	0.221222	0.490831	0.652199	0.963381
Cluster_84960	PGSC0003DMT400044688	ENA|AEWC01044522|AEWC01044522.1:2247-2690	PGSC0003DMG400017337 gene_biotype	Serine/threonine-protein kinase bri1 [Source	1.76298	4.05005	2.34969	0.0847706	0.149039	16.7991	-0.304095	0.581909	0.601266	0.954289
Cluster_10145	PGSC0003DMT400036188	ENA|AEWC01005736|AEWC01005736.1:1685-1938	PGSC0003DMG400013928 gene_biotype	Cytokinin-regulated kinase 1 [Source	22.3359	4.04952	0.686906	3.74e-09	1.86e-08	13.892	0.302344	0.649674	0.641661	0.9624
Cluster_41440	PGSC0003DMT400036188	ENA|AEWC01021030|AEWC01021030.1:24802-25134	PGSC0003DMG400013928 gene_biotype	Cytokinin-regulated kinase 1 [Source	22.3359	4.04952	0.686906	3.74e-09	1.86e-08	19.0028	0.664615	0.561017	0.236151	0.759044
Cluster_42671	PGSC0003DMT400036188	ENA|AEWC01021906|AEWC01021906.1:4781-4928	PGSC0003DMG400013928 gene_biotype	Cytokinin-regulated kinase 1 [Source	22.3359	4.04952	0.686906	3.74e-09	1.86e-08	12.0496	0.724052	0.704913	0.304349	NA
Cluster_59968	PGSC0003DMT400036188	ENA|AEWC01030534|AEWC01030534.1:10587-10735	PGSC0003DMG400013928 gene_biotype	Cytokinin-regulated kinase 1 [Source	22.3359	4.04952	0.686906	3.74e-09	1.86e-08	11.2384	0.0297601	0.750206	0.968357	NA
Cluster_69730	PGSC0003DMT400036188	ENA|AEWC01035298|AEWC01035298.1:38823-39073	PGSC0003DMG400013928 gene_biotype	Cytokinin-regulated kinase 1 [Source	22.3359	4.04952	0.686906	3.74e-09	1.86e-08	14.2407	0.314727	0.642393	0.624184	0.95872
Cluster_876	PGSC0003DMT400036188	ENA|AEWC01000647|AEWC01000647.1:16505-17462	PGSC0003DMG400013928 gene_biotype	Cytokinin-regulated kinase 1 [Source	22.3359	4.04952	0.686906	3.74e-09	1.86e-08	35.0649	-0.450901	0.453174	0.319743	0.834985
Cluster_29001	PGSC0003DMT400064284	ENA|AEWC01015648|AEWC01015648.1:38675-39177	PGSC0003DMG401024975 gene_biotype	Conserved gene of unknown function [Source	79.4864	4.04759	0.457798	9.45e-19	7.72e-18	9.84655	0.535523	0.775394	0.489788	NA
Cluster_10863	PGSC0003DMT400034603	ENA|AEWC01006395|AEWC01006395.1:22364-22467	PGSC0003DMG400013297 gene_biotype	Oligopeptide transporter OPT family [Source	23.3204	4.04748	1.17716	0.00058526	0.00170068	12.2798	-0.129038	0.677688	0.848988	NA
[truncated: 47,597 more rows]
